# Supplementary material for: Heterometallic Li/Zn, Li/Al and Li/In catalysts for rac-lactide ring-opening polymerisation: “ate” or “non-ate” pathways?
Source: Catal Sci Technol. 2025 Sep 3;15(20):6113–21. doi: 10.1039/d5cy00872g (PMC12407087; doi:10.1039/d5cy00872g)
Supplement: CY-015-D5CY00872G-s002 [file CY-015-D5CY00872G-s002.cif]

# Supplementary Information (SI) for Catalysis Science & Technology.
# This journal is © The Royal Society of Chemistry 2025

####################################################################### 
# 
# This file contains crystal structure data downloaded from the 
# Cambridge Structural Database (CSD) hosted by the Cambridge 
# Crystallographic Data Centre (CCDC).
# 
# Full information about CCDC data access policies and citation 
# guidelines are available at http://www.ccdc.cam.ac.uk/access/V1 
# 
# Audit and citation data items may have been added by the CCDC. 
# Please retain this information to preserve the provenance of 
# this file and to allow appropriate attribution of the data. 
# 
#######################################################################

data_jg24020b
_database_code_depnum_ccdc_archive 'CCDC 2445761'
_audit_update_record             
;
2025-04-22 deposited with the CCDC.	2025-08-21 downloaded from the CCDC.
;
_audit_creation_date             2024-12-16
_audit_creation_method           
;
Olex2 1.5-beta
(compiled 2024.02.16 svn.r378c4104 for OlexSys, GUI svn.r6928)
;
_shelx_SHELXL_version_number     2019/3
loop_
_audit_author_email
''
g.s.nichol@ed.ac.uk
_chemical_name_common            ?
_chemical_name_systematic        ?
_chemical_formula_moiety         'C23 H26 Al Cl2 Li N2 O7, C2 H4 Cl2'
_chemical_formula_sum            'C25 H30 Al Cl4 Li N2 O7'
_chemical_formula_weight         646.23
_chemical_melting_point          ?
_chemical_oxdiff_formula         'C50  H60  Al2  Cl8  Li2  N4  O14  '
_chemical_oxdiff_usercomment     '@ 100 K L2-Al/Li'
loop_
_atom_type_symbol
_atom_type_description
_atom_type_scat_dispersion_real
_atom_type_scat_dispersion_imag
_atom_type_scat_source
C C 0.0181 0.0091 'International Tables Vol C Tables 4.2.6.8 and 6.1.1.4'
H H 0.0000 0.0000 'International Tables Vol C Tables 4.2.6.8 and 6.1.1.4'
Al Al 0.2130 0.2455 'International Tables Vol C Tables 4.2.6.8 and 6.1.1.4'
Cl Cl 0.3639 0.7018 'International Tables Vol C Tables 4.2.6.8 and 6.1.1.4'
Li Li 0.0008 0.0003 'International Tables Vol C Tables 4.2.6.8 and 6.1.1.4'
N N 0.0311 0.0180 'International Tables Vol C Tables 4.2.6.8 and 6.1.1.4'
O O 0.0492 0.0322 'International Tables Vol C Tables 4.2.6.8 and 6.1.1.4'

_shelx_space_group_comment       
;
The symmetry employed for this shelxl refinement is uniquely defined
by the following loop, which should always be used as a source of
symmetry information in preference to the above space-group names.
They are only intended as comments.
;
_space_group_crystal_system      triclinic
_space_group_IT_number           2
_space_group_name_H-M_alt        'P -1'
_space_group_name_Hall           '-P 1'
loop_
_space_group_symop_operation_xyz
'x, y, z'
'-x, -y, -z'

_cell_length_a                   14.0391(2)
_cell_length_b                   14.1908(2)
_cell_length_c                   16.3182(4)
_cell_angle_alpha                75.8345(18)
_cell_angle_beta                 72.468(2)
_cell_angle_gamma                71.7946(15)
_cell_volume                     2903.82(11)
_cell_formula_units_Z            4
_cell_measurement_reflns_used    38646
_cell_measurement_temperature    100.01(10)
_cell_measurement_theta_max      76.7680
_cell_measurement_theta_min      2.8600
_shelx_estimated_absorpt_T_max   0.906
_shelx_estimated_absorpt_T_min   0.641
_exptl_absorpt_coefficient_mu    4.398
_exptl_absorpt_correction_T_max  1.000
_exptl_absorpt_correction_T_min  0.819
_exptl_absorpt_correction_type   gaussian
_exptl_absorpt_process_details   
;
CrysAlisPro 1.171.43.143a (Rigaku Oxford Diffraction, 2024)
Numerical absorption correction based on gaussian integration over
a multifaceted crystal model
Empirical absorption correction using spherical harmonics,
implemented in SCALE3 ABSPACK scaling algorithm.
;
_exptl_absorpt_special_details   ?
_exptl_crystal_colour            'clear colourless'
_exptl_crystal_density_diffrn    1.478
_exptl_crystal_density_meas      ?
_exptl_crystal_density_method    ?
_exptl_crystal_description       lath
_exptl_crystal_F_000             1336
loop_
_exptl_crystal_face_index_h
_exptl_crystal_face_index_k
_exptl_crystal_face_index_l
_exptl_crystal_face_perp_dist
0 -1 -1 0.0136
0 1 1 0.0126
0 0 -1 0.0318
0 0 1 0.0434
1 0 0 0.0156
-1 0 0 0.0070

_exptl_crystal_recrystallization_method 
'The material was recrystallised from a mixture of hexane and 1,2-dichloroethane  by vapour diffusion'
_exptl_crystal_size_max          0.111
_exptl_crystal_size_mid          0.038
_exptl_crystal_size_min          0.023
loop_
_exptl_oxdiff_crystal_face_indexfrac_h
_exptl_oxdiff_crystal_face_indexfrac_k
_exptl_oxdiff_crystal_face_indexfrac_l
_exptl_oxdiff_crystal_face_x
_exptl_oxdiff_crystal_face_y
_exptl_oxdiff_crystal_face_z
0.0001 -0.9978 -1.0042 0.1033 -0.0066 -0.0946
-0.0001 0.9978 1.0042 -0.1033 0.0066 0.0946
-0.0005 0.0015 -1.0017 0.0983 -0.0045 0.0210
0.0005 -0.0015 1.0017 -0.0983 0.0045 -0.0210
0.9998 -0.0002 -0.0006 0.0305 -0.1118 -0.0275
-0.9998 0.0002 0.0006 -0.0305 0.1118 0.0275

_exptl_transmission_factor_max   ?
_exptl_transmission_factor_min   ?
_diffrn_reflns_av_R_equivalents  0.0476
_diffrn_reflns_av_unetI/netI     0.0356
_diffrn_reflns_Laue_measured_fraction_full 0.996
_diffrn_reflns_Laue_measured_fraction_max 0.978
_diffrn_reflns_limit_h_max       17
_diffrn_reflns_limit_h_min       -17
_diffrn_reflns_limit_k_max       17
_diffrn_reflns_limit_k_min       -13
_diffrn_reflns_limit_l_max       20
_diffrn_reflns_limit_l_min       -20
_diffrn_reflns_number            75069
_diffrn_reflns_point_group_measured_fraction_full 0.996
_diffrn_reflns_point_group_measured_fraction_max 0.978
_diffrn_reflns_theta_full        67.684
_diffrn_reflns_theta_max         77.555
_diffrn_reflns_theta_min         2.880
_diffrn_ambient_environment      N~2~
_diffrn_ambient_temperature      100.01(10)
_diffrn_detector                 'Hybrid Pixel Array Detector'
_diffrn_detector_area_resol_mean 10.0000
_diffrn_detector_type            'HyPix-Arc 100'
_diffrn_measured_fraction_theta_full 0.996
_diffrn_measured_fraction_theta_max 0.978
_diffrn_measurement_details      
;
List of Runs (angles in degrees, time in seconds):

  # Type    Start    End  Width  t~exp~   \w     \q     \k     \f   Frames
#--------------------------------------------------------------------------
  1  \w    106.00 160.00   0.50    1.44    --  102.53  19.00  90.00  108
  2  \w    109.00 160.00   0.50    1.44    --  102.53  19.00   0.00  102
  3  \w    137.00 165.00   0.50    1.44    --  102.53  77.00 -30.00   56
  4  \w    118.00 158.00   0.50    1.44    --  102.53  77.00  90.00   80
  5  \w     38.00 101.00   0.50    1.44    --  102.53-125.00 -60.00  126
  6  \w     38.00  99.00   0.50    1.44    --  102.53-125.00  90.00  122
  7  \w     41.00  66.00   0.50    1.44    --  102.53 -99.00-120.00   50
  8  \w     50.00  77.00   0.50    1.44    --  102.53 -99.00-180.00   54
  9  \w     41.00  66.00   0.50    1.44    --  102.53 -99.00  30.00   50
 10  \w    107.00 132.00   0.50    1.44    --  102.53  77.00 -90.00   50
 11  \w    -93.00 -67.00   0.50    1.44    --  -95.50 101.00-142.20   52
 12  \w    -92.00 -38.00   0.50    1.44    --  -95.50  93.00  95.95  108
 13  \w    -61.00 -36.00   0.50    1.44    --  -95.50 101.00-142.20   50
 14  \w    -93.00 -68.00   0.50    1.44    --  -95.50  98.00   0.33   50
 15  \w    -97.00 -40.00   0.50    1.44    --  -95.50 115.00 107.65  114
 16  \w    -93.00 -55.00   0.50    1.44    --  -95.50  91.00 -54.41   76
 17  \w    -93.00 -67.00   0.50    1.44    --  -95.50  98.00  20.87   52
 18  \w    -92.00 -66.00   0.50    1.44    --  -95.50  93.00-111.50   52
 19  \w    -92.00 -39.00   0.50    1.44    --  -95.50  94.00 -36.87  106
 20  \w    -93.00 -66.00   0.50    1.44    --  -94.00  94.00-169.40   54
 21  \w    -93.00 -65.00   0.50    1.44    --  -94.00  94.00  56.08   56
 22  \w    -93.00 -35.00   0.50    1.44    --  -94.00  94.00  72.76  116
 23  \w    -63.00 -31.00   0.50    1.44    --  -94.00  94.00-169.40   64
 24  \w    -44.00 -19.00   0.50    1.44    --  -87.49  57.00  30.00   50
 25  \w    -58.00 -28.00   0.50    1.44    --  -87.49  77.00 -90.00   60
 26  \w    -44.00 -19.00   0.50    1.44    --  -87.49  57.00 -60.00   50
 27  \w    -43.00 -18.00   0.50    1.44    --  -87.49  57.00 120.00   50
 28  \w    -44.00 -19.00   0.50    1.44    --  -87.49  57.00 -30.00   50
 29  \w   -149.00-124.00   0.50    1.44    --  -87.49 -99.00 -90.00   50
 30  \w    -44.00 -18.00   0.50    1.44    --  -87.49  57.00   0.00   52
 31  \w   -152.00 -93.00   0.50    1.44    --  -87.49 -19.00-150.00  118
 32  \w   -152.00 -89.00   0.50    1.44    --  -87.49 -19.00 120.00  126
 33  \w    -20.00  10.00   0.50    0.36    --  -55.02  38.00 -90.00   60
 34  \w   -119.00 -57.00   0.50    0.36    --  -55.02 -19.00  60.00  124
 35  \w    -20.00  17.00   0.50    0.36    --  -55.02  38.00  60.00   74
 36  \w    -66.00   6.00   0.50    0.36    --  -55.02  77.00 150.00  144
 37  \w    -20.00  16.00   0.50    0.36    --  -55.02  38.00   0.00   72
 38  \w    -20.00  13.00   0.50    0.36    --  -55.02  38.00-150.00   66
 39  \w     16.00  41.00   0.50    0.36    --   22.00  69.00-179.35   50
 40  \w    -93.00 -67.00   0.50    1.44    --  -94.00  94.00 -52.74   52
 41  \w    -99.00 -73.00   0.50    1.44    --  -95.50 123.00-130.87   52
 42  \w    -92.00 -66.00   0.50    1.44    --  -95.50  95.00-150.25   52
 43  \w    -93.00 -67.00   0.50    1.44    --  -95.50 101.00  60.87   52
 44  \w    -93.00 -67.00   0.50    1.44    --  -95.50 101.00 -60.52   52
 45  \w     40.00  65.00   0.50    1.44    --  102.53 -77.00-180.00   50
 46  \w     55.00 100.00   0.50    1.44    --  102.53-125.00-120.00   90
 47  \w     58.00  84.00   0.50    1.44    --  102.53-125.00-180.00   52
 48  \w     40.00  65.00   0.50    1.44    --  102.53 -77.00 -90.00   50
 49  \w     63.00  89.00   0.50    1.44    --  102.53 -95.00 150.00   52
 50  \w    128.00 154.00   0.50    1.44    --  102.53 125.00   0.00   52
 51  \w     42.00  92.00   0.50    1.44    --  102.53 -95.00 120.00  100
 52  \w     44.00  91.00   0.50    1.44    --  102.53 -95.00 -60.00   94
 53  \w     45.00  71.00   0.50    1.44    --  102.53 -77.00  60.00   52
 54  \w    119.00 157.00   0.50    1.44    --  102.53  77.00   0.00   76
 55  \w     40.00  65.00   0.50    1.44    --  102.53 -77.00  30.00   50
 56  \w    110.00 157.00   0.50    1.44    --  102.53  77.00 150.00   94
 57  \w     66.00  92.00   0.50    1.44    --  102.53 -95.00 -30.00   52
 58  \w    104.00 131.00   0.50    1.44    --  102.53  30.00 -60.00   54
 59  \w    149.00 174.00   0.50    1.44    --  102.53  30.00 -60.00   50
 60  \w     40.00  84.00   0.50    1.44    --  102.53-125.00 -90.00   88
 61  \w     73.00  99.00   0.50    1.44    --  102.53-125.00  60.00   52
 62  \w    120.00 166.00   0.50    1.44    --  102.53 125.00 -30.00   92
 63  \w     40.00  66.00   0.50    1.44    --  102.53 -77.00 -30.00   52
 64  \w     40.00  66.00   0.50    1.44    --  102.53 -77.00 150.00   52
 65  \w    101.00 132.00   0.50    1.44    --  102.53  61.00 120.00   62
 66  \w     53.00  92.00   0.50    1.44    --  102.53 -95.00 -90.00   78
 67  \w     64.00  90.00   0.50    1.44    --  102.53 -95.00  30.00   52
 68  \w     57.00  88.00   0.50    1.44    --  102.53 -95.00  90.00   62
 69  \w     44.00  90.00   0.50    1.44    --  102.53 -95.00   0.00   92
 70  \w    108.00 133.00   0.50    1.44    --  102.53  30.00 -30.00   50
 71  \w     64.00  90.00   0.50    1.44    --  102.53 -95.00  60.00   52
 72  \w     40.00  65.00   0.50    1.44    --  102.53 -77.00   0.00   50
 73  \w     65.00  91.00   0.50    1.44    --  102.53 -95.00-180.00   52
 74  \w    116.00 142.00   0.50    1.44    --  102.53  45.00   0.00   52
 75  \w    143.00 169.00   0.50    1.44    --  102.53  45.00  30.00   52
 76  \w    137.00 163.00   0.50    1.44    --  102.53  77.00-120.00   52
 77  \w    112.00 138.00   0.50    1.44    --  102.53  77.00 120.00   52
 78  \w     75.00 101.00   0.50    1.44    --  102.53-125.00  30.00   52
 79  \w    138.00 166.00   0.50    1.44    --  102.53 125.00-180.00   56
 80  \w    122.00 148.00   0.50    1.44    --  102.53  15.00-150.00   52
 81  \w     57.00  83.00   0.50    1.44    --  102.53 -95.00-120.00   52
 82  \w    122.00 155.00   0.50    1.44    --  102.53  77.00-150.00   66
 83  \w    105.00 152.00   0.50    1.44    --  102.53  45.00  90.00   94
 84  \w     58.00  94.00   0.50    1.44    --  102.53-125.00   0.00   72
 85  \w     41.00  69.00   0.50    1.44    --  102.53 -77.00 -60.00   56
 86  \w     75.00 101.00   0.50    1.44    --  102.53-125.00  90.00   52
 87  \w    113.00 139.00   0.50    1.44    --  102.53  30.00   0.00   52
 88  \w    114.00 140.00   0.50    1.44    --  102.53  61.00-180.00   52
 89  \w    100.00 126.00   0.50    1.44    --  102.53  61.00  30.00   52
 90  \w    116.00 142.00   0.50    1.44    --  102.53  61.00 150.00   52
 91  \w    131.00 157.00   0.50    1.44    --  102.53 125.00 -60.00   52
 92  \w    113.00 139.00   0.50    1.44    --  102.53 125.00  60.00   52
 93  \w    132.00 158.00   0.50    1.44    --  102.53 125.00-150.00   52
 94  \w     21.00  48.00   0.50    0.36    --   26.00  67.00  38.16   54
 95  \w     31.00  59.00   0.50    0.36    --   34.00  61.00 -20.12   56
 96  \w   -132.00 -62.00   0.50    0.36    --  -62.00 -51.00 -88.31  140
;
_diffrn_measurement_device       'four-circle diffractometer'
_diffrn_measurement_device_type  'XtaLAB Synergy R, HyPix-Arc 100'
_diffrn_measurement_method       '\w scans'
_diffrn_orient_matrix_type       
'CrysAlisPro convention (1999,Acta A55,543-557)'
_diffrn_orient_matrix_UB_11      0.0304411000
_diffrn_orient_matrix_UB_12      -0.0047383000
_diffrn_orient_matrix_UB_13      -0.0981209000
_diffrn_orient_matrix_UB_21      -0.1118244000
_diffrn_orient_matrix_UB_22      0.0020829000
_diffrn_orient_matrix_UB_23      0.0045134000
_diffrn_orient_matrix_UB_31      -0.0275274000
_diffrn_orient_matrix_UB_32      0.1157790000
_diffrn_orient_matrix_UB_33      -0.0208074000
_diffrn_radiation_monochromator  mirror
_diffrn_radiation_probe          x-ray
_diffrn_radiation_type           'Cu K\a'
_diffrn_radiation_wavelength     1.54184
_diffrn_source                   'Rotating-anode X-ray tube'
_diffrn_source_current           30.0
_diffrn_source_type              'PhotonJet R (Cu) X-ray Source'
_diffrn_source_voltage           40.0
_reflns_Friedel_coverage         0.000
_reflns_Friedel_fraction_full    .
_reflns_Friedel_fraction_max     .
_reflns_number_gt                10576
_reflns_number_total             12077
_reflns_special_details          
;
 Reflections were merged by SHELXL according to the crystal
 class for the calculation of statistics and refinement.
 
 _reflns_Friedel_fraction is defined as the number of unique
 Friedel pairs measured divided by the number that would be
 possible theoretically, ignoring centric projections and
 systematic absences.
;
_reflns_threshold_expression     'I > 2\s(I)'
_computing_cell_refinement       'CrysAlisPro 1.171.43.143a (Rigaku OD, 2024)'
_computing_data_collection       'CrysAlisPro 1.171.43.143a (Rigaku OD, 2024)'
_computing_data_reduction        'CrysAlisPro 1.171.43.143a (Rigaku OD, 2024)'
_computing_molecular_graphics    'Olex2 1.5-beta (Dolomanov et al., 2009)'
_computing_publication_material  'Olex2 1.5-beta (Dolomanov et al., 2009)'
_computing_structure_refinement  'SHELXL 2019/3 (Sheldrick, 2015)'
_computing_structure_solution    'SHELXS  (Sheldrick, 2008)'
_refine_diff_density_max         0.989
_refine_diff_density_min         -0.752
_refine_diff_density_rms         0.064
_refine_ls_extinction_coef       .
_refine_ls_extinction_method     none
_refine_ls_goodness_of_fit_ref   1.054
_refine_ls_hydrogen_treatment    mixed
_refine_ls_matrix_type           full
_refine_ls_number_parameters     752
_refine_ls_number_reflns         12077
_refine_ls_number_restraints     3
_refine_ls_R_factor_all          0.0449
_refine_ls_R_factor_gt           0.0390
_refine_ls_restrained_S_all      1.054
_refine_ls_shift/su_max          0.001
_refine_ls_shift/su_mean         0.000
_refine_ls_structure_factor_coef Fsqd
_refine_ls_weighting_details     
'w=1/[\s^2^(Fo^2^)+(0.0529P)^2^+1.8176P] where P=(Fo^2^+2Fc^2^)/3'
_refine_ls_weighting_scheme      calc
_refine_ls_wR_factor_gt          0.1014
_refine_ls_wR_factor_ref         0.1046
_refine_special_details          
'H atoms identified from a difference map and freely refined.  Disorder of one of the 1,2-dichloroethane molecules was modelled using geometric and displacement ellipsoid similarity restraints.'
_olex2_refinement_description    
;
1. Fixed Uiso
 At 1.2 times of:
  All C(H) groups, All C(H,H) groups
 At 1.5 times of:
  All C(H,H,H) groups
2. Restrained distances
 Cl74-C75A \\sim Cl74-C75
 with sigma of 0.02
 C75A-C74A \\sim C75-C74
 with sigma of 0.02
 Cl73-C74A \\sim Cl73-C74
 with sigma of 0.02
3. Uiso/Uaniso restraints and constraints
Uanis(C74A) = Uanis(C74)
Uanis(C75) = Uanis(C75A)
4. Others
 Sof(C74A)=Sof(H74C)=Sof(H74D)=Sof(C75A)=Sof(H75C)=Sof(H75D)=1-FVAR(1)
 Sof(C74)=Sof(H74A)=Sof(H74B)=Sof(C75)=Sof(H75A)=Sof(H75B)=FVAR(1)
5.a Secondary CH2 refined with riding coordinates:
 C21(H21A,H21B), C22(H22A,H22B), C23(H23A,H23B), C24(H24A,H24B), C25(H25A,
 H25B), C26(H26A,H26B), C71(H71A,H71B), C72(H72A,H72B), C74(H74A,H74B),
 C74A(H74C,H74D), C75(H75A,H75B), C75A(H75C,H75D)
5.b Aromatic/amide H refined with riding coordinates:
 C3(H3), C5(H5), C7(H7), C13(H13), C15(H15), C17(H17), C53(H53), C55(H55),
 C57(H57), C63(H63), C65(H65), C67(H67)
5.c Idealised Me refined as rotating group:
 C9(H9A,H9B,H9C), C10(H10A,H10B,H10C), C19(H19A,H19B,H19C), C20(H20A,H20B,
 H20C), C59(H59A,H59B,H59C), C60(H60A,H60B,H60C), C69(H69A,H69B,H69C), C70(H70A,
 H70B,H70C)
;
_atom_sites_solution_hydrogens   mixed
_atom_sites_solution_primary     direct
_atom_sites_solution_secondary   ?
loop_
_atom_site_label
_atom_site_type_symbol
_atom_site_fract_x
_atom_site_fract_y
_atom_site_fract_z
_atom_site_U_iso_or_equiv
_atom_site_adp_type
_atom_site_occupancy
_atom_site_site_symmetry_order
_atom_site_calc_flag
_atom_site_refinement_flags_posn
_atom_site_refinement_flags_adp
_atom_site_refinement_flags_occupancy
_atom_site_disorder_assembly
_atom_site_disorder_group
Cl1 Cl 0.20555(4) 0.15025(3) 0.18685(3) 0.02412(10) Uani 1 1 d . . . . .
Cl2 Cl 0.13756(4) -0.15086(3) 0.01278(4) 0.02823(11) Uani 1 1 d . . . . .
Al1 Al 0.14197(4) 0.10212(4) 0.09506(3) 0.01710(11) Uani 1 1 d . . . . .
O1 O 0.13241(10) -0.02111(9) 0.16400(9) 0.0210(3) Uani 1 1 d . . . . .
O2 O 0.25075(13) -0.21360(11) 0.18942(11) 0.0351(4) Uani 1 1 d . . . . .
O3 O 0.18638(13) -0.31532(10) 0.30432(10) 0.0284(3) Uani 1 1 d . . . . .
O4 O 0.26620(10) 0.02589(9) 0.03574(9) 0.0202(3) Uani 1 1 d . . . . .
O5 O 0.38768(12) -0.16984(10) 0.03317(11) 0.0332(4) Uani 1 1 d . . . . .
O6 O 0.54872(11) -0.18335(10) -0.04641(11) 0.0290(3) Uani 1 1 d . . . . .
O7 O 0.07753(12) 0.07444(11) 0.01567(9) 0.0216(3) Uani 1 1 d . . . . .
H7A H 0.019(2) 0.096(2) 0.0127(18) 0.031(7) Uiso 1 1 d . . . . .
H7B H 0.089(3) 0.019(3) 0.017(2) 0.044(9) Uiso 1 1 d . . . . .
N1 N -0.00344(12) 0.16975(11) 0.16039(10) 0.0193(3) Uani 1 1 d . . . . .
N2 N 0.15915(13) 0.22757(11) 0.00730(10) 0.0199(3) Uani 1 1 d . . . . .
C1 C 0.06442(15) -0.05018(14) 0.23299(12) 0.0201(4) Uani 1 1 d . . . . .
C2 C 0.08254(16) -0.15079(14) 0.27927(12) 0.0221(4) Uani 1 1 d . . . . .
C3 C 0.00783(17) -0.17837(15) 0.35262(13) 0.0250(4) Uani 1 1 d . . . . .
H3 H 0.021331 -0.245887 0.382223 0.030 Uiso 1 1 calc R U . . .
C4 C -0.08522(17) -0.11152(16) 0.38419(13) 0.0259(4) Uani 1 1 d . . . . .
C5 C -0.10259(16) -0.01410(15) 0.33918(13) 0.0250(4) Uani 1 1 d . . . . .
H5 H -0.165772 0.033114 0.359040 0.030 Uiso 1 1 calc R U . . .
C6 C -0.03040(16) 0.01764(14) 0.26528(12) 0.0219(4) Uani 1 1 d . . . . .
C7 C -0.05788(15) 0.12248(14) 0.22632(13) 0.0223(4) Uani 1 1 d . . . . .
H7 H -0.124001 0.161173 0.252446 0.027 Uiso 1 1 calc R U . . .
C8 C 0.18018(16) -0.22612(14) 0.25189(13) 0.0228(4) Uani 1 1 d . . . . .
C9 C 0.28080(19) -0.39134(15) 0.27759(15) 0.0312(5) Uani 1 1 d . . . . .
H9A H 0.288089 -0.399840 0.217999 0.047 Uiso 1 1 calc R U . . .
H9B H 0.278063 -0.455282 0.317050 0.047 Uiso 1 1 calc R U . . .
H9C H 0.340103 -0.370305 0.279646 0.047 Uiso 1 1 calc R U . . .
C10 C -0.16298(19) -0.14410(17) 0.46396(14) 0.0321(5) Uani 1 1 d . . . . .
H10A H -0.166440 -0.211698 0.462932 0.048 Uiso 1 1 calc R U . . .
H10B H -0.231105 -0.096911 0.464600 0.048 Uiso 1 1 calc R U . . .
H10C H -0.142038 -0.144892 0.516293 0.048 Uiso 1 1 calc R U . . .
C11 C 0.33891(14) 0.04804(14) -0.03282(12) 0.0185(3) Uani 1 1 d . . . . .
C12 C 0.43281(15) -0.02368(14) -0.06136(13) 0.0209(4) Uani 1 1 d . . . . .
C13 C 0.51005(15) 0.00455(15) -0.13244(13) 0.0240(4) Uani 1 1 d . . . . .
H13 H 0.573189 -0.044371 -0.148776 0.029 Uiso 1 1 calc R U . . .
C14 C 0.49753(16) 0.10162(16) -0.17988(13) 0.0252(4) Uani 1 1 d . . . . .
C15 C 0.40470(16) 0.17063(15) -0.15364(13) 0.0234(4) Uani 1 1 d . . . . .
H15 H 0.393352 0.236979 -0.185846 0.028 Uiso 1 1 calc R U . . .
C16 C 0.32689(15) 0.14662(14) -0.08160(12) 0.0199(4) Uani 1 1 d . . . . .
C17 C 0.23741(15) 0.22839(13) -0.05872(12) 0.0203(4) Uani 1 1 d . . . . .
H17 H 0.236106 0.290707 -0.097261 0.024 Uiso 1 1 calc R U . . .
C18 C 0.45133(15) -0.13053(14) -0.01911(13) 0.0227(4) Uani 1 1 d . . . . .
C19 C 0.57158(18) -0.28856(15) -0.00789(17) 0.0325(5) Uani 1 1 d . . . . .
H19A H 0.644564 -0.320660 -0.031200 0.049 Uiso 1 1 calc R U . . .
H19B H 0.528064 -0.321610 -0.021864 0.049 Uiso 1 1 calc R U . . .
H19C H 0.557600 -0.294743 0.055505 0.049 Uiso 1 1 calc R U . . .
C20 C 0.58197(18) 0.12908(18) -0.25650(15) 0.0333(5) Uani 1 1 d . . . . .
H20A H 0.647460 0.078416 -0.253725 0.050 Uiso 1 1 calc R U . . .
H20B H 0.588959 0.195080 -0.254693 0.050 Uiso 1 1 calc R U . . .
H20C H 0.564323 0.131574 -0.310840 0.050 Uiso 1 1 calc R U . . .
C21 C 0.08727(17) 0.32830(14) 0.01605(14) 0.0265(4) Uani 1 1 d . . . . .
H21A H 0.096369 0.372310 -0.041552 0.032 Uiso 1 1 calc R U . . .
H21B H 0.105619 0.357993 0.056281 0.032 Uiso 1 1 calc R U . . .
C22 C -0.02493(16) 0.32650(14) 0.04959(13) 0.0242(4) Uani 1 1 d . . . . .
H22A H -0.068936 0.396226 0.042058 0.029 Uiso 1 1 calc R U . . .
H22B H -0.040918 0.288252 0.014435 0.029 Uiso 1 1 calc R U . . .
C23 C -0.05089(16) 0.27960(14) 0.14421(14) 0.0267(4) Uani 1 1 d . . . . .
H23A H -0.027261 0.312863 0.178308 0.032 Uiso 1 1 calc R U . . .
H23B H -0.126935 0.292063 0.165360 0.032 Uiso 1 1 calc R U . . .
Li1 Li 0.2481(3) -0.1120(3) 0.0890(2) 0.0284(7) Uani 1 1 d . . . . .
Cl3 Cl 0.34554(6) 0.56560(5) 1.00541(5) 0.05296(17) Uani 1 1 d . . . . .
Cl4 Cl 0.34067(5) 0.66995(5) 0.73438(4) 0.04523(15) Uani 1 1 d . . . . .
C24 C 0.3345(2) 0.64981(18) 0.90531(18) 0.0402(6) Uani 1 1 d . . . . .
H24A H 0.265886 0.698928 0.913094 0.048 Uiso 1 1 calc R U . . .
H24B H 0.388332 0.687276 0.886863 0.048 Uiso 1 1 calc R U . . .
C25 C 0.3479(2) 0.58822(18) 0.83699(19) 0.0427(6) Uani 1 1 d . . . . .
H25A H 0.292971 0.552048 0.855135 0.051 Uiso 1 1 calc R U . . .
H25B H 0.415628 0.537754 0.830809 0.051 Uiso 1 1 calc R U . . .
Cl51 Cl 0.18751(3) 0.46530(3) 0.78205(3) 0.02086(10) Uani 1 1 d . . . . .
Cl52 Cl 0.16673(4) 0.40771(3) 0.42944(3) 0.02543(10) Uani 1 1 d . . . . .
Al51 Al 0.11001(4) 0.44934(4) 0.68173(3) 0.01644(11) Uani 1 1 d . . . . .
O51 O 0.21222(10) 0.33891(9) 0.64305(8) 0.0192(3) Uani 1 1 d . . . . .
O52 O 0.38826(11) 0.28577(10) 0.51243(9) 0.0265(3) Uani 1 1 d . . . . .
O53 O 0.49637(11) 0.13909(11) 0.54873(10) 0.0296(3) Uani 1 1 d . . . . .
O54 O 0.18740(10) 0.52047(9) 0.58871(8) 0.0189(3) Uani 1 1 d . . . . .
O55 O 0.36950(11) 0.49150(10) 0.45924(9) 0.0259(3) Uani 1 1 d . . . . .
O56 O 0.43156(11) 0.62735(11) 0.41137(10) 0.0282(3) Uani 1 1 d . . . . .
O57 O 0.02968(12) 0.43582(11) 0.60784(9) 0.0205(3) Uani 1 1 d . . . . .
H57A H 0.067(3) 0.425(2) 0.558(2) 0.040(8) Uiso 1 1 d . . . . .
H57B H -0.017(3) 0.476(3) 0.599(2) 0.052(10) Uiso 1 1 d . . . . .
N51 N 0.03272(12) 0.35775(11) 0.77479(10) 0.0179(3) Uani 1 1 d . . . . .
N52 N -0.00160(12) 0.57843(11) 0.70620(10) 0.0173(3) Uani 1 1 d . . . . .
C26 C -0.10249(14) 0.58106(14) 0.77108(12) 0.0201(4) Uani 1 1 d . . . . .
H26A H -0.153405 0.577506 0.741883 0.024 Uiso 1 1 calc R U . . .
H26B H -0.127773 0.645987 0.792799 0.024 Uiso 1 1 calc R U . . .
C51 C 0.23817(15) 0.24360(13) 0.67955(12) 0.0190(4) Uani 1 1 d . . . . .
C52 C 0.33208(15) 0.17589(14) 0.64383(13) 0.0212(4) Uani 1 1 d . . . . .
C53 C 0.35511(16) 0.07466(14) 0.68346(13) 0.0238(4) Uani 1 1 d . . . . .
H53 H 0.418559 0.030785 0.658873 0.029 Uiso 1 1 calc R U . . .
C54 C 0.28924(17) 0.03581(14) 0.75701(13) 0.0246(4) Uani 1 1 d . . . . .
C55 C 0.19839(16) 0.10190(14) 0.79211(13) 0.0226(4) Uani 1 1 d . . . . .
H55 H 0.152145 0.077335 0.842717 0.027 Uiso 1 1 calc R U . . .
C56 C 0.17212(15) 0.20406(13) 0.75554(12) 0.0197(4) Uani 1 1 d . . . . .
C57 C 0.07152(15) 0.26282(13) 0.79551(12) 0.0192(4) Uani 1 1 d . . . . .
H57 H 0.029583 0.227556 0.842046 0.023 Uiso 1 1 calc R U . . .
C58 C 0.40514(15) 0.20777(14) 0.56299(13) 0.0218(4) Uani 1 1 d . . . . .
C59 C 0.57123(17) 0.16416(18) 0.46975(15) 0.0332(5) Uani 1 1 d . . . . .
H59A H 0.581387 0.229799 0.468510 0.050 Uiso 1 1 calc R U . . .
H59B H 0.546024 0.166926 0.419141 0.050 Uiso 1 1 calc R U . . .
H59C H 0.637082 0.112765 0.468008 0.050 Uiso 1 1 calc R U . . .
C60 C 0.31578(19) -0.07475(15) 0.79516(15) 0.0319(5) Uani 1 1 d . . . . .
H60A H 0.388284 -0.096714 0.798195 0.048 Uiso 1 1 calc R U . . .
H60B H 0.305060 -0.113565 0.758130 0.048 Uiso 1 1 calc R U . . .
H60C H 0.271195 -0.085674 0.853871 0.048 Uiso 1 1 calc R U . . .
C61 C 0.18007(15) 0.61670(13) 0.55991(12) 0.0180(3) Uani 1 1 d . . . . .
C62 C 0.25958(15) 0.65167(14) 0.49368(12) 0.0200(4) Uani 1 1 d . . . . .
C63 C 0.24616(16) 0.75478(14) 0.46173(12) 0.0224(4) Uani 1 1 d . . . . .
H63 H 0.300101 0.776262 0.416919 0.027 Uiso 1 1 calc R U . . .
C64 C 0.15762(16) 0.82708(14) 0.49254(13) 0.0216(4) Uani 1 1 d . . . . .
C65 C 0.08222(15) 0.79318(14) 0.56033(13) 0.0211(4) Uani 1 1 d . . . . .
H65 H 0.022024 0.841027 0.584501 0.025 Uiso 1 1 calc R U . . .
C66 C 0.09186(15) 0.69074(13) 0.59438(12) 0.0192(4) Uani 1 1 d . . . . .
C67 C 0.00681(15) 0.66599(13) 0.66378(12) 0.0191(4) Uani 1 1 d . . . . .
H67 H -0.049951 0.721087 0.680176 0.023 Uiso 1 1 calc R U . . .
C68 C 0.35634(15) 0.58102(14) 0.45476(12) 0.0218(4) Uani 1 1 d . . . . .
C69 C 0.52702(17) 0.56542(18) 0.36552(15) 0.0332(5) Uani 1 1 d . . . . .
H69A H 0.550203 0.503796 0.405109 0.050 Uiso 1 1 calc R U . . .
H69B H 0.580192 0.602795 0.344897 0.050 Uiso 1 1 calc R U . . .
H69C H 0.515071 0.547902 0.315622 0.050 Uiso 1 1 calc R U . . .
C70 C 0.14427(17) 0.93656(14) 0.45178(14) 0.0264(4) Uani 1 1 d . . . . .
H70A H 0.111546 0.950734 0.403314 0.040 Uiso 1 1 calc R U . . .
H70B H 0.212070 0.951310 0.430018 0.040 Uiso 1 1 calc R U . . .
H70C H 0.100533 0.978708 0.495556 0.040 Uiso 1 1 calc R U . . .
C71 C -0.07626(15) 0.39496(14) 0.82142(13) 0.0221(4) Uani 1 1 d . . . . .
H71A H -0.093728 0.345368 0.874144 0.027 Uiso 1 1 calc R U . . .
H71B H -0.121848 0.401293 0.783338 0.027 Uiso 1 1 calc R U . . .
C72 C -0.09631(15) 0.49597(14) 0.84790(12) 0.0205(4) Uani 1 1 d . . . . .
H72A H -0.162043 0.508240 0.893209 0.025 Uiso 1 1 calc R U . . .
H72B H -0.040067 0.494560 0.873360 0.025 Uiso 1 1 calc R U . . .
Li51 Li 0.2761(3) 0.4066(2) 0.5224(2) 0.0256(7) Uani 1 1 d . . . . .
Cl73 Cl 0.38690(4) 0.10018(4) 0.36616(5) 0.04321(15) Uani 1 1 d D . . . .
Cl74 Cl 0.38910(5) 0.38753(5) 0.20316(4) 0.04571(16) Uani 1 1 d D . . . .
C74 C 0.3486(2) 0.2152(2) 0.2941(3) 0.0408(8) Uani 0.852(5) 1 d D . P A 1
H74A H 0.359109 0.200797 0.235174 0.049 Uiso 0.852(5) 1 calc R U P A 1
H74B H 0.274396 0.247537 0.315781 0.049 Uiso 0.852(5) 1 calc R U P A 1
C74A C 0.3499(15) 0.2288(11) 0.3264(12) 0.0408(8) Uani 0.148(5) 1 d D . P A 2
H74C H 0.274908 0.249949 0.329283 0.049 Uiso 0.148(5) 1 calc R U P A 2
H74D H 0.363597 0.267519 0.362538 0.049 Uiso 0.148(5) 1 calc R U P A 2
C75 C 0.4126(2) 0.2842(2) 0.29001(18) 0.0336(6) Uani 0.852(5) 1 d D . P A 1
H75A H 0.486860 0.248095 0.278538 0.040 Uiso 0.852(5) 1 calc R U P A 1
H75B H 0.392730 0.309095 0.346000 0.040 Uiso 0.852(5) 1 calc R U P A 1
C75A C 0.4083(12) 0.2492(9) 0.2361(10) 0.0336(6) Uani 0.148(5) 1 d D . P A 2
H75C H 0.383704 0.222844 0.197600 0.040 Uiso 0.148(5) 1 calc R U P A 2
H75D H 0.482668 0.215691 0.230980 0.040 Uiso 0.148(5) 1 calc R U P A 2

loop_
_atom_site_aniso_label
_atom_site_aniso_U_11
_atom_site_aniso_U_22
_atom_site_aniso_U_33
_atom_site_aniso_U_23
_atom_site_aniso_U_13
_atom_site_aniso_U_12
Cl1 0.0229(2) 0.0239(2) 0.0271(2) -0.00867(17) -0.01037(18) -0.00057(16)
Cl2 0.0231(2) 0.0194(2) 0.0428(3) -0.01045(19) -0.0067(2) -0.00344(17)
Al1 0.0184(3) 0.0143(2) 0.0165(2) -0.00129(18) -0.0032(2) -0.00327(19)
O1 0.0216(7) 0.0177(6) 0.0192(6) 0.0007(5) -0.0016(5) -0.0050(5)
O2 0.0322(8) 0.0213(7) 0.0369(9) 0.0077(6) -0.0019(7) -0.0023(6)
O3 0.0406(9) 0.0185(7) 0.0250(7) 0.0032(5) -0.0106(6) -0.0087(6)
O4 0.0202(6) 0.0165(6) 0.0203(6) -0.0010(5) -0.0015(5) -0.0048(5)
O5 0.0252(8) 0.0191(7) 0.0442(9) 0.0002(6) -0.0002(7) -0.0026(6)
O6 0.0201(7) 0.0223(7) 0.0389(9) -0.0061(6) -0.0042(6) 0.0002(5)
O7 0.0235(8) 0.0162(7) 0.0258(7) -0.0050(5) -0.0081(6) -0.0028(5)
N1 0.0189(7) 0.0182(7) 0.0188(7) -0.0017(6) -0.0052(6) -0.0023(6)
N2 0.0248(8) 0.0140(7) 0.0198(8) -0.0027(6) -0.0054(6) -0.0038(6)
C1 0.0261(10) 0.0203(9) 0.0167(8) -0.0011(7) -0.0066(7) -0.0098(7)
C2 0.0303(10) 0.0200(9) 0.0192(9) -0.0009(7) -0.0080(8) -0.0109(8)
C3 0.0376(11) 0.0227(9) 0.0195(9) 0.0012(7) -0.0092(8) -0.0160(8)
C4 0.0331(11) 0.0319(10) 0.0179(9) -0.0021(7) -0.0042(8) -0.0192(9)
C5 0.0261(10) 0.0289(10) 0.0211(9) -0.0051(8) -0.0030(8) -0.0108(8)
C6 0.0246(10) 0.0236(9) 0.0188(9) -0.0022(7) -0.0047(7) -0.0095(7)
C7 0.0194(9) 0.0237(9) 0.0227(9) -0.0048(7) -0.0041(7) -0.0042(7)
C8 0.0329(11) 0.0178(9) 0.0213(9) 0.0017(7) -0.0122(8) -0.0100(8)
C9 0.0382(12) 0.0197(10) 0.0342(12) 0.0038(8) -0.0154(10) -0.0053(8)
C10 0.0400(12) 0.0350(11) 0.0240(10) -0.0008(8) -0.0016(9) -0.0225(10)
C11 0.0186(9) 0.0212(9) 0.0168(8) -0.0036(7) -0.0036(7) -0.0069(7)
C12 0.0192(9) 0.0211(9) 0.0235(9) -0.0054(7) -0.0053(7) -0.0056(7)
C13 0.0191(9) 0.0278(10) 0.0251(10) -0.0081(8) -0.0024(8) -0.0059(7)
C14 0.0240(10) 0.0299(10) 0.0216(9) -0.0046(8) -0.0013(8) -0.0106(8)
C15 0.0266(10) 0.0240(9) 0.0204(9) -0.0010(7) -0.0043(8) -0.0110(8)
C16 0.0216(9) 0.0198(9) 0.0196(9) -0.0023(7) -0.0056(7) -0.0072(7)
C17 0.0263(10) 0.0163(8) 0.0192(9) 0.0001(6) -0.0072(7) -0.0073(7)
C18 0.0188(9) 0.0214(9) 0.0273(10) -0.0076(7) -0.0044(8) -0.0027(7)
C19 0.0281(11) 0.0203(10) 0.0469(13) -0.0095(9) -0.0112(10) 0.0019(8)
C20 0.0284(11) 0.0373(12) 0.0294(11) -0.0030(9) 0.0032(9) -0.0137(9)
C21 0.0309(11) 0.0131(9) 0.0288(10) -0.0035(7) -0.0003(8) -0.0029(7)
C22 0.0289(10) 0.0171(9) 0.0245(10) -0.0021(7) -0.0101(8) -0.0006(7)
C23 0.0255(10) 0.0184(9) 0.0264(10) -0.0026(7) -0.0007(8) 0.0016(7)
Li1 0.0252(17) 0.0205(16) 0.0313(19) 0.0004(13) 0.0006(14) -0.0054(13)
Cl3 0.0480(4) 0.0520(4) 0.0536(4) 0.0014(3) -0.0079(3) -0.0177(3)
Cl4 0.0463(3) 0.0377(3) 0.0477(3) -0.0134(3) 0.0026(3) -0.0139(3)
C24 0.0379(13) 0.0303(12) 0.0472(14) -0.0092(10) 0.0000(11) -0.0096(10)
C25 0.0380(13) 0.0305(12) 0.0578(16) -0.0121(11) -0.0054(12) -0.0089(10)
Cl51 0.0240(2) 0.0196(2) 0.0206(2) -0.00105(15) -0.00806(16) -0.00702(16)
Cl52 0.0257(2) 0.0286(2) 0.0184(2) -0.00445(16) -0.00625(17) -0.00084(18)
Al51 0.0189(3) 0.0136(2) 0.0149(2) -0.00129(18) -0.0035(2) -0.00293(19)
O51 0.0230(7) 0.0139(6) 0.0172(6) -0.0005(5) -0.0046(5) -0.0017(5)
O52 0.0274(7) 0.0195(7) 0.0239(7) -0.0007(5) -0.0027(6) 0.0002(5)
O53 0.0233(7) 0.0264(7) 0.0283(8) -0.0006(6) -0.0041(6) 0.0034(6)
O54 0.0220(6) 0.0132(6) 0.0175(6) -0.0002(5) -0.0030(5) -0.0025(5)
O55 0.0244(7) 0.0196(7) 0.0262(7) -0.0012(5) -0.0010(6) -0.0021(5)
O56 0.0206(7) 0.0276(7) 0.0318(8) -0.0047(6) 0.0013(6) -0.0074(6)
O57 0.0216(7) 0.0197(7) 0.0182(7) -0.0029(5) -0.0056(6) -0.0021(5)
N51 0.0205(8) 0.0184(7) 0.0154(7) -0.0033(5) -0.0038(6) -0.0061(6)
N52 0.0183(7) 0.0181(7) 0.0142(7) -0.0022(5) -0.0033(6) -0.0039(6)
C26 0.0183(9) 0.0196(9) 0.0186(9) -0.0026(7) -0.0016(7) -0.0026(7)
C51 0.0244(9) 0.0148(8) 0.0182(8) -0.0016(6) -0.0083(7) -0.0037(7)
C52 0.0244(9) 0.0180(9) 0.0202(9) -0.0024(7) -0.0070(7) -0.0030(7)
C53 0.0264(10) 0.0172(9) 0.0260(10) -0.0030(7) -0.0090(8) -0.0012(7)
C54 0.0327(11) 0.0160(9) 0.0253(10) -0.0001(7) -0.0116(8) -0.0048(8)
C55 0.0295(10) 0.0191(9) 0.0205(9) -0.0009(7) -0.0077(8) -0.0086(7)
C56 0.0261(10) 0.0156(8) 0.0189(9) -0.0021(7) -0.0077(7) -0.0058(7)
C57 0.0247(9) 0.0191(9) 0.0158(8) -0.0013(6) -0.0056(7) -0.0090(7)
C58 0.0220(9) 0.0186(9) 0.0231(9) -0.0052(7) -0.0066(8) -0.0007(7)
C59 0.0211(10) 0.0371(12) 0.0311(11) -0.0020(9) -0.0008(9) -0.0011(8)
C60 0.0401(12) 0.0160(9) 0.0348(12) 0.0011(8) -0.0095(10) -0.0043(8)
C61 0.0213(9) 0.0175(8) 0.0149(8) -0.0011(6) -0.0057(7) -0.0046(7)
C62 0.0217(9) 0.0184(9) 0.0186(9) -0.0025(7) -0.0044(7) -0.0043(7)
C63 0.0278(10) 0.0211(9) 0.0173(9) -0.0006(7) -0.0024(7) -0.0099(8)
C64 0.0277(10) 0.0169(9) 0.0203(9) -0.0014(7) -0.0059(8) -0.0071(7)
C65 0.0251(9) 0.0161(9) 0.0211(9) -0.0027(7) -0.0069(7) -0.0031(7)
C66 0.0224(9) 0.0179(9) 0.0167(8) -0.0017(7) -0.0048(7) -0.0051(7)
C67 0.0199(9) 0.0169(8) 0.0190(9) -0.0037(6) -0.0056(7) -0.0012(7)
C68 0.0207(9) 0.0242(10) 0.0176(9) 0.0006(7) -0.0043(7) -0.0054(7)
C69 0.0210(10) 0.0381(12) 0.0318(11) -0.0057(9) 0.0012(9) -0.0030(9)
C70 0.0348(11) 0.0175(9) 0.0246(10) -0.0005(7) -0.0049(8) -0.0083(8)
C71 0.0205(9) 0.0215(9) 0.0232(9) -0.0029(7) -0.0020(7) -0.0077(7)
C72 0.0213(9) 0.0212(9) 0.0159(8) -0.0024(7) -0.0007(7) -0.0055(7)
Li51 0.0269(17) 0.0187(15) 0.0247(17) -0.0012(12) -0.0036(14) -0.0016(13)
Cl73 0.0286(3) 0.0339(3) 0.0541(4) -0.0038(2) 0.0006(2) -0.0030(2)
Cl74 0.0389(3) 0.0382(3) 0.0410(3) -0.0012(2) -0.0007(2) 0.0034(2)
C74 0.0343(14) 0.0288(14) 0.067(2) -0.0141(13) -0.0260(16) -0.0010(11)
C74A 0.0343(14) 0.0288(14) 0.067(2) -0.0141(13) -0.0260(16) -0.0010(11)
C75 0.0317(13) 0.0343(13) 0.0332(14) -0.0063(10) -0.0093(11) -0.0047(10)
C75A 0.0317(13) 0.0343(13) 0.0332(14) -0.0063(10) -0.0093(11) -0.0047(10)

_geom_special_details            
;
 All esds (except the esd in the dihedral angle between two l.s. planes)
 are estimated using the full covariance matrix.  The cell esds are taken
 into account individually in the estimation of esds in distances, angles
 and torsion angles; correlations between esds in cell parameters are only
 used when they are defined by crystal symmetry.  An approximate (isotropic)
 treatment of cell esds is used for estimating esds involving l.s. planes.
;
loop_
_geom_bond_atom_site_label_1
_geom_bond_atom_site_label_2
_geom_bond_distance
_geom_bond_site_symmetry_2
_geom_bond_publ_flag
Cl1 Al1 2.2791(7) . ?
Cl2 Li1 2.508(4) . ?
Al1 O1 1.8532(13) . ?
Al1 O4 1.8616(14) . ?
Al1 O7 1.9566(16) . ?
Al1 N1 2.0470(17) . ?
Al1 N2 2.0225(16) . ?
O1 C1 1.312(2) . ?
O1 Li1 2.016(4) . ?
O2 C8 1.210(3) . ?
O2 Li1 1.901(4) . ?
O3 C8 1.337(2) . ?
O3 C9 1.449(3) . ?
O4 C11 1.316(2) . ?
O4 Li1 1.998(4) . ?
O5 C18 1.207(3) . ?
O5 Li1 1.905(4) . ?
O6 C18 1.336(2) . ?
O6 C19 1.446(3) . ?
O7 H7A 0.80(3) . ?
O7 H7B 0.75(3) . ?
N1 C7 1.290(3) . ?
N1 C23 1.483(2) . ?
N2 C17 1.287(3) . ?
N2 C21 1.481(2) . ?
C1 C2 1.426(3) . ?
C1 C6 1.415(3) . ?
C2 C3 1.399(3) . ?
C2 C8 1.473(3) . ?
C3 H3 0.9500 . ?
C3 C4 1.390(3) . ?
C4 C5 1.382(3) . ?
C4 C10 1.505(3) . ?
C5 H5 0.9500 . ?
C5 C6 1.403(3) . ?
C6 C7 1.447(3) . ?
C7 H7 0.9500 . ?
C9 H9A 0.9800 . ?
C9 H9B 0.9800 . ?
C9 H9C 0.9800 . ?
C10 H10A 0.9800 . ?
C10 H10B 0.9800 . ?
C10 H10C 0.9800 . ?
C11 C12 1.419(3) . ?
C11 C16 1.417(3) . ?
C12 C13 1.403(3) . ?
C12 C18 1.481(3) . ?
C13 H13 0.9500 . ?
C13 C14 1.392(3) . ?
C14 C15 1.383(3) . ?
C14 C20 1.509(3) . ?
C15 H15 0.9500 . ?
C15 C16 1.398(3) . ?
C16 C17 1.443(3) . ?
C17 H17 0.9500 . ?
C19 H19A 0.9800 . ?
C19 H19B 0.9800 . ?
C19 H19C 0.9800 . ?
C20 H20A 0.9800 . ?
C20 H20B 0.9800 . ?
C20 H20C 0.9800 . ?
C21 H21A 0.9900 . ?
C21 H21B 0.9900 . ?
C21 C22 1.510(3) . ?
C22 H22A 0.9900 . ?
C22 H22B 0.9900 . ?
C22 C23 1.506(3) . ?
C23 H23A 0.9900 . ?
C23 H23B 0.9900 . ?
Cl3 C24 1.789(3) . ?
Cl4 C25 1.799(3) . ?
C24 H24A 0.9900 . ?
C24 H24B 0.9900 . ?
C24 C25 1.513(4) . ?
C25 H25A 0.9900 . ?
C25 H25B 0.9900 . ?
Cl51 Al51 2.3073(7) . ?
Cl52 Li51 2.457(4) . ?
Al51 O51 1.8566(14) . ?
Al51 O54 1.8562(14) . ?
Al51 O57 1.9571(15) . ?
Al51 N51 2.0237(16) . ?
Al51 N52 2.0391(16) . ?
O51 C51 1.321(2) . ?
O51 Li51 2.037(4) . ?
O52 C58 1.212(2) . ?
O52 Li51 1.935(4) . ?
O53 C58 1.340(2) . ?
O53 C59 1.444(3) . ?
O54 C61 1.313(2) . ?
O54 Li51 2.029(4) . ?
O55 C68 1.212(2) . ?
O55 Li51 1.949(4) . ?
O56 C68 1.343(2) . ?
O56 C69 1.453(3) . ?
O57 H57A 0.84(3) . ?
O57 H57B 0.75(4) . ?
N51 C57 1.287(2) . ?
N51 C71 1.480(2) . ?
N52 C26 1.487(2) . ?
N52 C67 1.288(2) . ?
C26 H26A 0.9900 . ?
C26 H26B 0.9900 . ?
C26 C72 1.515(3) . ?
C51 C52 1.422(3) . ?
C51 C56 1.416(3) . ?
C52 C53 1.403(3) . ?
C52 C58 1.476(3) . ?
C53 H53 0.9500 . ?
C53 C54 1.388(3) . ?
C54 C55 1.382(3) . ?
C54 C60 1.511(3) . ?
C55 H55 0.9500 . ?
C55 C56 1.403(3) . ?
C56 C57 1.446(3) . ?
C57 H57 0.9500 . ?
C59 H59A 0.9800 . ?
C59 H59B 0.9800 . ?
C59 H59C 0.9800 . ?
C60 H60A 0.9800 . ?
C60 H60B 0.9800 . ?
C60 H60C 0.9800 . ?
C61 C62 1.420(3) . ?
C61 C66 1.418(3) . ?
C62 C63 1.401(3) . ?
C62 C68 1.481(3) . ?
C63 H63 0.9500 . ?
C63 C64 1.389(3) . ?
C64 C65 1.388(3) . ?
C64 C70 1.509(3) . ?
C65 H65 0.9500 . ?
C65 C66 1.403(3) . ?
C66 C67 1.444(3) . ?
C67 H67 0.9500 . ?
C69 H69A 0.9800 . ?
C69 H69B 0.9800 . ?
C69 H69C 0.9800 . ?
C70 H70A 0.9800 . ?
C70 H70B 0.9800 . ?
C70 H70C 0.9800 . ?
C71 H71A 0.9900 . ?
C71 H71B 0.9900 . ?
C71 C72 1.516(3) . ?
C72 H72A 0.9900 . ?
C72 H72B 0.9900 . ?
Cl73 C74 1.797(3) . ?
Cl73 C74A 1.748(14) . ?
Cl74 C75 1.797(3) . ?
Cl74 C75A 1.859(12) . ?
C74 H74A 0.9900 . ?
C74 H74B 0.9900 . ?
C74 C75 1.501(4) . ?
C74A H74C 0.9900 . ?
C74A H74D 0.9900 . ?
C74A C75A 1.462(17) . ?
C75 H75A 0.9900 . ?
C75 H75B 0.9900 . ?
C75A H75C 0.9900 . ?
C75A H75D 0.9900 . ?

loop_
_geom_angle_atom_site_label_1
_geom_angle_atom_site_label_2
_geom_angle_atom_site_label_3
_geom_angle
_geom_angle_site_symmetry_1
_geom_angle_site_symmetry_3
_geom_angle_publ_flag
O1 Al1 Cl1 94.84(5) . . ?
O1 Al1 O4 83.21(6) . . ?
O1 Al1 O7 89.15(6) . . ?
O1 Al1 N1 90.86(6) . . ?
O1 Al1 N2 173.01(7) . . ?
O4 Al1 Cl1 98.04(5) . . ?
O4 Al1 O7 86.66(7) . . ?
O4 Al1 N1 171.81(7) . . ?
O4 Al1 N2 91.46(6) . . ?
O7 Al1 Cl1 174.15(5) . . ?
O7 Al1 N1 87.61(7) . . ?
O7 Al1 N2 86.02(7) . . ?
N1 Al1 Cl1 88.06(5) . . ?
N2 Al1 Cl1 90.36(5) . . ?
N2 Al1 N1 93.98(7) . . ?
Al1 O1 Li1 99.17(11) . . ?
C1 O1 Al1 134.07(12) . . ?
C1 O1 Li1 125.89(15) . . ?
C8 O2 Li1 128.27(18) . . ?
C8 O3 C9 114.18(16) . . ?
Al1 O4 Li1 99.53(12) . . ?
C11 O4 Al1 133.47(12) . . ?
C11 O4 Li1 125.84(15) . . ?
C18 O5 Li1 130.08(17) . . ?
C18 O6 C19 115.39(16) . . ?
Al1 O7 H7A 127(2) . . ?
Al1 O7 H7B 111(2) . . ?
H7A O7 H7B 105(3) . . ?
C7 N1 Al1 122.87(13) . . ?
C7 N1 C23 113.24(16) . . ?
C23 N1 Al1 123.46(12) . . ?
C17 N2 Al1 122.92(13) . . ?
C17 N2 C21 113.52(15) . . ?
C21 N2 Al1 123.43(13) . . ?
O1 C1 C2 121.91(18) . . ?
O1 C1 C6 121.17(16) . . ?
C6 C1 C2 116.91(17) . . ?
C1 C2 C8 120.84(17) . . ?
C3 C2 C1 119.92(19) . . ?
C3 C2 C8 119.23(17) . . ?
C2 C3 H3 118.5 . . ?
C4 C3 C2 123.02(18) . . ?
C4 C3 H3 118.5 . . ?
C3 C4 C10 121.27(19) . . ?
C5 C4 C3 116.93(18) . . ?
C5 C4 C10 121.8(2) . . ?
C4 C5 H5 118.8 . . ?
C4 C5 C6 122.4(2) . . ?
C6 C5 H5 118.8 . . ?
C1 C6 C7 122.90(17) . . ?
C5 C6 C1 120.77(18) . . ?
C5 C6 C7 116.32(18) . . ?
N1 C7 C6 127.82(18) . . ?
N1 C7 H7 116.1 . . ?
C6 C7 H7 116.1 . . ?
O2 C8 O3 120.28(19) . . ?
O2 C8 C2 126.54(17) . . ?
O3 C8 C2 113.17(17) . . ?
O3 C9 H9A 109.5 . . ?
O3 C9 H9B 109.5 . . ?
O3 C9 H9C 109.5 . . ?
H9A C9 H9B 109.5 . . ?
H9A C9 H9C 109.5 . . ?
H9B C9 H9C 109.5 . . ?
C4 C10 H10A 109.5 . . ?
C4 C10 H10B 109.5 . . ?
C4 C10 H10C 109.5 . . ?
H10A C10 H10B 109.5 . . ?
H10A C10 H10C 109.5 . . ?
H10B C10 H10C 109.5 . . ?
O4 C11 C12 122.61(16) . . ?
O4 C11 C16 120.82(17) . . ?
C16 C11 C12 116.57(17) . . ?
C11 C12 C18 121.45(17) . . ?
C13 C12 C11 120.57(17) . . ?
C13 C12 C18 117.96(17) . . ?
C12 C13 H13 118.8 . . ?
C14 C13 C12 122.38(18) . . ?
C14 C13 H13 118.8 . . ?
C13 C14 C20 120.93(19) . . ?
C15 C14 C13 116.95(18) . . ?
C15 C14 C20 122.12(19) . . ?
C14 C15 H15 118.7 . . ?
C14 C15 C16 122.59(18) . . ?
C16 C15 H15 118.7 . . ?
C11 C16 C17 122.94(17) . . ?
C15 C16 C11 120.88(18) . . ?
C15 C16 C17 116.13(17) . . ?
N2 C17 C16 128.20(17) . . ?
N2 C17 H17 115.9 . . ?
C16 C17 H17 115.9 . . ?
O5 C18 O6 121.26(18) . . ?
O5 C18 C12 125.99(18) . . ?
O6 C18 C12 112.73(17) . . ?
O6 C19 H19A 109.5 . . ?
O6 C19 H19B 109.5 . . ?
O6 C19 H19C 109.5 . . ?
H19A C19 H19B 109.5 . . ?
H19A C19 H19C 109.5 . . ?
H19B C19 H19C 109.5 . . ?
C14 C20 H20A 109.5 . . ?
C14 C20 H20B 109.5 . . ?
C14 C20 H20C 109.5 . . ?
H20A C20 H20B 109.5 . . ?
H20A C20 H20C 109.5 . . ?
H20B C20 H20C 109.5 . . ?
N2 C21 H21A 108.9 . . ?
N2 C21 H21B 108.9 . . ?
N2 C21 C22 113.52(16) . . ?
H21A C21 H21B 107.7 . . ?
C22 C21 H21A 108.9 . . ?
C22 C21 H21B 108.9 . . ?
C21 C22 H22A 109.1 . . ?
C21 C22 H22B 109.1 . . ?
H22A C22 H22B 107.8 . . ?
C23 C22 C21 112.62(17) . . ?
C23 C22 H22A 109.1 . . ?
C23 C22 H22B 109.1 . . ?
N1 C23 C22 113.49(16) . . ?
N1 C23 H23A 108.9 . . ?
N1 C23 H23B 108.9 . . ?
C22 C23 H23A 108.9 . . ?
C22 C23 H23B 108.9 . . ?
H23A C23 H23B 107.7 . . ?
O1 Li1 Cl2 96.60(15) . . ?
O2 Li1 Cl2 104.21(16) . . ?
O2 Li1 O1 88.06(16) . . ?
O2 Li1 O4 145.2(2) . . ?
O2 Li1 O5 92.82(17) . . ?
O4 Li1 Cl2 108.06(16) . . ?
O4 Li1 O1 75.82(13) . . ?
O5 Li1 Cl2 106.16(17) . . ?
O5 Li1 O1 156.2(2) . . ?
O5 Li1 O4 90.43(15) . . ?
Cl3 C24 H24A 110.1 . . ?
Cl3 C24 H24B 110.1 . . ?
H24A C24 H24B 108.4 . . ?
C25 C24 Cl3 108.14(17) . . ?
C25 C24 H24A 110.1 . . ?
C25 C24 H24B 110.1 . . ?
Cl4 C25 H25A 109.8 . . ?
Cl4 C25 H25B 109.8 . . ?
C24 C25 Cl4 109.54(17) . . ?
C24 C25 H25A 109.8 . . ?
C24 C25 H25B 109.8 . . ?
H25A C25 H25B 108.2 . . ?
O51 Al51 Cl51 95.63(5) . . ?
O51 Al51 O57 88.50(7) . . ?
O51 Al51 N51 90.75(6) . . ?
O51 Al51 N52 171.96(6) . . ?
O54 Al51 Cl51 93.96(5) . . ?
O54 Al51 O51 83.01(6) . . ?
O54 Al51 O57 91.81(6) . . ?
O54 Al51 N51 173.01(7) . . ?
O54 Al51 N52 91.01(6) . . ?
O57 Al51 Cl51 173.27(5) . . ?
O57 Al51 N51 84.85(6) . . ?
O57 Al51 N52 86.31(7) . . ?
N51 Al51 Cl51 89.77(5) . . ?
N51 Al51 N52 94.91(6) . . ?
N52 Al51 Cl51 90.12(5) . . ?
Al51 O51 Li51 99.13(11) . . ?
C51 O51 Al51 132.28(12) . . ?
C51 O51 Li51 128.59(15) . . ?
C58 O52 Li51 131.15(17) . . ?
C58 O53 C59 115.65(15) . . ?
Al51 O54 Li51 99.44(11) . . ?
C61 O54 Al51 133.61(12) . . ?
C61 O54 Li51 125.88(15) . . ?
C68 O55 Li51 129.42(17) . . ?
C68 O56 C69 116.18(16) . . ?
Al51 O57 H57A 111(2) . . ?
Al51 O57 H57B 122(3) . . ?
H57A O57 H57B 105(3) . . ?
C57 N51 Al51 123.56(13) . . ?
C57 N51 C71 114.59(15) . . ?
C71 N51 Al51 121.78(12) . . ?
C26 N52 Al51 123.86(11) . . ?
C67 N52 Al51 122.89(13) . . ?
C67 N52 C26 113.17(15) . . ?
N52 C26 H26A 108.9 . . ?
N52 C26 H26B 108.9 . . ?
N52 C26 C72 113.15(15) . . ?
H26A C26 H26B 107.8 . . ?
C72 C26 H26A 108.9 . . ?
C72 C26 H26B 108.9 . . ?
O51 C51 C52 121.87(17) . . ?
O51 C51 C56 121.07(17) . . ?
C56 C51 C52 117.06(16) . . ?
C51 C52 C58 121.83(16) . . ?
C53 C52 C51 119.89(18) . . ?
C53 C52 C58 118.22(17) . . ?
C52 C53 H53 118.6 . . ?
C54 C53 C52 122.86(19) . . ?
C54 C53 H53 118.6 . . ?
C53 C54 C60 120.77(19) . . ?
C55 C54 C53 117.18(17) . . ?
C55 C54 C60 122.03(19) . . ?
C54 C55 H55 118.9 . . ?
C54 C55 C56 122.24(18) . . ?
C56 C55 H55 118.9 . . ?
C51 C56 C57 122.85(16) . . ?
C55 C56 C51 120.76(18) . . ?
C55 C56 C57 116.20(17) . . ?
N51 C57 C56 126.97(17) . . ?
N51 C57 H57 116.5 . . ?
C56 C57 H57 116.5 . . ?
O52 C58 O53 121.27(18) . . ?
O52 C58 C52 126.24(18) . . ?
O53 C58 C52 112.48(16) . . ?
O53 C59 H59A 109.5 . . ?
O53 C59 H59B 109.5 . . ?
O53 C59 H59C 109.5 . . ?
H59A C59 H59B 109.5 . . ?
H59A C59 H59C 109.5 . . ?
H59B C59 H59C 109.5 . . ?
C54 C60 H60A 109.5 . . ?
C54 C60 H60B 109.5 . . ?
C54 C60 H60C 109.5 . . ?
H60A C60 H60B 109.5 . . ?
H60A C60 H60C 109.5 . . ?
H60B C60 H60C 109.5 . . ?
O54 C61 C62 122.00(17) . . ?
O54 C61 C66 121.08(16) . . ?
C66 C61 C62 116.92(16) . . ?
C61 C62 C68 121.47(16) . . ?
C63 C62 C61 120.04(17) . . ?
C63 C62 C68 118.45(17) . . ?
C62 C63 H63 118.5 . . ?
C64 C63 C62 123.03(18) . . ?
C64 C63 H63 118.5 . . ?
C63 C64 C70 120.81(18) . . ?
C65 C64 C63 116.81(16) . . ?
C65 C64 C70 122.37(18) . . ?
C64 C65 H65 118.9 . . ?
C64 C65 C66 122.28(18) . . ?
C66 C65 H65 118.9 . . ?
C61 C66 C67 122.79(16) . . ?
C65 C66 C61 120.76(17) . . ?
C65 C66 C67 116.43(17) . . ?
N52 C67 C66 128.00(17) . . ?
N52 C67 H67 116.0 . . ?
C66 C67 H67 116.0 . . ?
O55 C68 O56 121.76(18) . . ?
O55 C68 C62 125.99(18) . . ?
O56 C68 C62 112.24(16) . . ?
O56 C69 H69A 109.5 . . ?
O56 C69 H69B 109.5 . . ?
O56 C69 H69C 109.5 . . ?
H69A C69 H69B 109.5 . . ?
H69A C69 H69C 109.5 . . ?
H69B C69 H69C 109.5 . . ?
C64 C70 H70A 109.5 . . ?
C64 C70 H70B 109.5 . . ?
C64 C70 H70C 109.5 . . ?
H70A C70 H70B 109.5 . . ?
H70A C70 H70C 109.5 . . ?
H70B C70 H70C 109.5 . . ?
N51 C71 H71A 109.2 . . ?
N51 C71 H71B 109.2 . . ?
N51 C71 C72 112.10(15) . . ?
H71A C71 H71B 107.9 . . ?
C72 C71 H71A 109.2 . . ?
C72 C71 H71B 109.2 . . ?
C26 C72 C71 111.75(16) . . ?
C26 C72 H72A 109.3 . . ?
C26 C72 H72B 109.3 . . ?
C71 C72 H72A 109.3 . . ?
C71 C72 H72B 109.3 . . ?
H72A C72 H72B 107.9 . . ?
O51 Li51 Cl52 105.11(15) . . ?
O52 Li51 Cl52 106.81(16) . . ?
O52 Li51 O51 88.36(14) . . ?
O52 Li51 O54 149.7(2) . . ?
O52 Li51 O55 91.68(16) . . ?
O54 Li51 Cl52 101.73(15) . . ?
O54 Li51 O51 74.46(13) . . ?
O55 Li51 Cl52 109.21(16) . . ?
O55 Li51 O51 144.1(2) . . ?
O55 Li51 O54 88.31(15) . . ?
Cl73 C74 H74A 109.9 . . ?
Cl73 C74 H74B 109.9 . . ?
H74A C74 H74B 108.3 . . ?
C75 C74 Cl73 108.9(2) . . ?
C75 C74 H74A 109.9 . . ?
C75 C74 H74B 109.9 . . ?
Cl73 C74A H74C 109.8 . . ?
Cl73 C74A H74D 109.8 . . ?
H74C C74A H74D 108.3 . . ?
C75A C74A Cl73 109.3(11) . . ?
C75A C74A H74C 109.8 . . ?
C75A C74A H74D 109.8 . . ?
Cl74 C75 H75A 110.2 . . ?
Cl74 C75 H75B 110.2 . . ?
C74 C75 Cl74 107.3(2) . . ?
C74 C75 H75A 110.2 . . ?
C74 C75 H75B 110.2 . . ?
H75A C75 H75B 108.5 . . ?
Cl74 C75A H75C 110.0 . . ?
Cl74 C75A H75D 110.0 . . ?
C74A C75A Cl74 108.4(10) . . ?
C74A C75A H75C 110.0 . . ?
C74A C75A H75D 110.0 . . ?
H75C C75A H75D 108.4 . . ?

loop_
_geom_torsion_atom_site_label_1
_geom_torsion_atom_site_label_2
_geom_torsion_atom_site_label_3
_geom_torsion_atom_site_label_4
_geom_torsion
_geom_torsion_site_symmetry_1
_geom_torsion_site_symmetry_2
_geom_torsion_site_symmetry_3
_geom_torsion_site_symmetry_4
_geom_torsion_publ_flag
Cl1 Al1 O1 C1 81.45(17) . . . . ?
Cl1 Al1 O1 Li1 -109.24(13) . . . . ?
Cl1 Al1 O4 C11 -86.48(17) . . . . ?
Cl1 Al1 O4 Li1 105.78(13) . . . . ?
Al1 O1 C1 C2 -173.11(14) . . . . ?
Al1 O1 C1 C6 6.4(3) . . . . ?
Al1 O4 C11 C12 174.05(14) . . . . ?
Al1 O4 C11 C16 -5.3(3) . . . . ?
Al1 N1 C7 C6 -0.9(3) . . . . ?
Al1 N1 C23 C22 37.7(2) . . . . ?
Al1 N2 C17 C16 -2.8(3) . . . . ?
Al1 N2 C21 C22 -39.9(2) . . . . ?
O1 Al1 O4 C11 179.55(17) . . . . ?
O1 Al1 O4 Li1 11.82(13) . . . . ?
O1 C1 C2 C3 179.90(17) . . . . ?
O1 C1 C2 C8 1.1(3) . . . . ?
O1 C1 C6 C5 -179.91(18) . . . . ?
O1 C1 C6 C7 -1.2(3) . . . . ?
O4 Al1 O1 C1 178.99(18) . . . . ?
O4 Al1 O1 Li1 -11.70(13) . . . . ?
O4 C11 C12 C13 -177.09(17) . . . . ?
O4 C11 C12 C18 4.6(3) . . . . ?
O4 C11 C16 C15 179.03(17) . . . . ?
O4 C11 C16 C17 1.7(3) . . . . ?
O7 Al1 O1 C1 -94.27(18) . . . . ?
O7 Al1 O1 Li1 75.03(13) . . . . ?
O7 Al1 O4 C11 90.01(17) . . . . ?
O7 Al1 O4 Li1 -77.72(14) . . . . ?
N1 Al1 O1 C1 -6.68(18) . . . . ?
N1 Al1 O1 Li1 162.63(13) . . . . ?
N2 Al1 O4 C11 4.08(17) . . . . ?
N2 Al1 O4 Li1 -163.65(14) . . . . ?
N2 C21 C22 C23 70.6(2) . . . . ?
C1 C2 C3 C4 -0.4(3) . . . . ?
C1 C2 C8 O2 -2.4(3) . . . . ?
C1 C2 C8 O3 177.38(17) . . . . ?
C1 C6 C7 N1 -1.2(3) . . . . ?
C2 C1 C6 C5 -0.4(3) . . . . ?
C2 C1 C6 C7 178.32(18) . . . . ?
C2 C3 C4 C5 0.4(3) . . . . ?
C2 C3 C4 C10 -179.32(19) . . . . ?
C3 C2 C8 O2 178.8(2) . . . . ?
C3 C2 C8 O3 -1.4(3) . . . . ?
C3 C4 C5 C6 -0.4(3) . . . . ?
C4 C5 C6 C1 0.4(3) . . . . ?
C4 C5 C6 C7 -178.35(18) . . . . ?
C5 C6 C7 N1 177.6(2) . . . . ?
C6 C1 C2 C3 0.4(3) . . . . ?
C6 C1 C2 C8 -178.43(17) . . . . ?
C7 N1 C23 C22 -149.70(19) . . . . ?
C8 C2 C3 C4 178.40(18) . . . . ?
C9 O3 C8 O2 -1.5(3) . . . . ?
C9 O3 C8 C2 178.69(17) . . . . ?
C10 C4 C5 C6 179.31(19) . . . . ?
C11 C12 C13 C14 -2.4(3) . . . . ?
C11 C12 C18 O5 10.4(3) . . . . ?
C11 C12 C18 O6 -171.16(17) . . . . ?
C11 C16 C17 N2 2.4(3) . . . . ?
C12 C11 C16 C15 -0.4(3) . . . . ?
C12 C11 C16 C17 -177.71(17) . . . . ?
C12 C13 C14 C15 0.3(3) . . . . ?
C12 C13 C14 C20 -179.5(2) . . . . ?
C13 C12 C18 O5 -167.9(2) . . . . ?
C13 C12 C18 O6 10.5(3) . . . . ?
C13 C14 C15 C16 1.7(3) . . . . ?
C14 C15 C16 C11 -1.7(3) . . . . ?
C14 C15 C16 C17 175.85(19) . . . . ?
C15 C16 C17 N2 -175.08(19) . . . . ?
C16 C11 C12 C13 2.3(3) . . . . ?
C16 C11 C12 C18 -176.00(17) . . . . ?
C17 N2 C21 C22 144.17(18) . . . . ?
C18 C12 C13 C14 175.99(19) . . . . ?
C19 O6 C18 O5 -1.1(3) . . . . ?
C19 O6 C18 C12 -179.63(17) . . . . ?
C20 C14 C15 C16 -178.5(2) . . . . ?
C21 N2 C17 C16 173.12(19) . . . . ?
C21 C22 C23 N1 -69.2(2) . . . . ?
C23 N1 C7 C6 -173.52(19) . . . . ?
Li1 O1 C1 C2 20.0(3) . . . . ?
Li1 O1 C1 C6 -160.5(2) . . . . ?
Li1 O2 C8 O3 160.7(2) . . . . ?
Li1 O2 C8 C2 -19.6(4) . . . . ?
Li1 O4 C11 C12 -20.9(3) . . . . ?
Li1 O4 C11 C16 159.71(19) . . . . ?
Li1 O5 C18 O6 175.0(2) . . . . ?
Li1 O5 C18 C12 -6.7(4) . . . . ?
Cl3 C24 C25 Cl4 -178.49(13) . . . . ?
Cl51 Al51 O51 C51 71.86(16) . . . . ?
Cl51 Al51 O51 Li51 -108.86(12) . . . . ?
Cl51 Al51 O54 C61 -80.92(17) . . . . ?
Cl51 Al51 O54 Li51 110.82(12) . . . . ?
Al51 O51 C51 C52 -167.87(14) . . . . ?
Al51 O51 C51 C56 13.3(3) . . . . ?
Al51 O54 C61 C62 170.33(14) . . . . ?
Al51 O54 C61 C66 -9.3(3) . . . . ?
Al51 N51 C57 C56 -2.9(3) . . . . ?
Al51 N51 C71 C72 -43.4(2) . . . . ?
Al51 N52 C26 C72 31.1(2) . . . . ?
Al51 N52 C67 C66 -0.4(3) . . . . ?
O51 Al51 O54 C61 -176.11(17) . . . . ?
O51 Al51 O54 Li51 15.63(12) . . . . ?
O51 C51 C52 C53 -178.24(17) . . . . ?
O51 C51 C52 C58 -1.1(3) . . . . ?
O51 C51 C56 C55 177.61(17) . . . . ?
O51 C51 C56 C57 2.8(3) . . . . ?
O54 Al51 O51 C51 165.18(17) . . . . ?
O54 Al51 O51 Li51 -15.55(12) . . . . ?
O54 C61 C62 C63 176.66(17) . . . . ?
O54 C61 C62 C68 -1.3(3) . . . . ?
O54 C61 C66 C65 -176.81(17) . . . . ?
O54 C61 C66 C67 1.6(3) . . . . ?
O57 Al51 O51 C51 -102.81(17) . . . . ?
O57 Al51 O51 Li51 76.46(12) . . . . ?
O57 Al51 O54 C61 95.62(17) . . . . ?
O57 Al51 O54 Li51 -72.64(12) . . . . ?
N51 Al51 O51 C51 -17.98(17) . . . . ?
N51 Al51 O51 Li51 161.30(12) . . . . ?
N51 C71 C72 C26 76.0(2) . . . . ?
N52 Al51 O54 C61 9.27(17) . . . . ?
N52 Al51 O54 Li51 -158.98(12) . . . . ?
N52 C26 C72 C71 -68.6(2) . . . . ?
C26 N52 C67 C66 -177.54(18) . . . . ?
C51 C52 C53 C54 0.6(3) . . . . ?
C51 C52 C58 O52 -12.0(3) . . . . ?
C51 C52 C58 O53 168.78(18) . . . . ?
C51 C56 C57 N51 -7.3(3) . . . . ?
C52 C51 C56 C55 -1.3(3) . . . . ?
C52 C51 C56 C57 -176.03(17) . . . . ?
C52 C53 C54 C55 -1.1(3) . . . . ?
C52 C53 C54 C60 177.6(2) . . . . ?
C53 C52 C58 O52 165.2(2) . . . . ?
C53 C52 C58 O53 -14.0(3) . . . . ?
C53 C54 C55 C56 0.4(3) . . . . ?
C54 C55 C56 C51 0.8(3) . . . . ?
C54 C55 C56 C57 175.86(18) . . . . ?
C55 C56 C57 N51 177.67(18) . . . . ?
C56 C51 C52 C53 0.6(3) . . . . ?
C56 C51 C52 C58 177.76(17) . . . . ?
C57 N51 C71 C72 139.63(17) . . . . ?
C58 C52 C53 C54 -176.67(19) . . . . ?
C59 O53 C58 O52 -0.5(3) . . . . ?
C59 O53 C58 C52 178.77(18) . . . . ?
C60 C54 C55 C56 -178.24(19) . . . . ?
C61 C62 C63 C64 0.8(3) . . . . ?
C61 C62 C68 O55 17.0(3) . . . . ?
C61 C62 C68 O56 -163.57(17) . . . . ?
C61 C66 C67 N52 2.9(3) . . . . ?
C62 C61 C66 C65 3.6(3) . . . . ?
C62 C61 C66 C67 -177.99(17) . . . . ?
C62 C63 C64 C65 2.4(3) . . . . ?
C62 C63 C64 C70 -176.00(19) . . . . ?
C63 C62 C68 O55 -161.0(2) . . . . ?
C63 C62 C68 O56 18.5(3) . . . . ?
C63 C64 C65 C66 -2.6(3) . . . . ?
C64 C65 C66 C61 -0.4(3) . . . . ?
C64 C65 C66 C67 -178.95(18) . . . . ?
C65 C66 C67 N52 -178.65(19) . . . . ?
C66 C61 C62 C63 -3.7(3) . . . . ?
C66 C61 C62 C68 178.32(17) . . . . ?
C67 N52 C26 C72 -151.87(17) . . . . ?
C68 C62 C63 C64 178.77(18) . . . . ?
C69 O56 C68 O55 3.9(3) . . . . ?
C69 O56 C68 C62 -175.62(17) . . . . ?
C70 C64 C65 C66 175.81(19) . . . . ?
C71 N51 C57 C56 174.01(18) . . . . ?
Li51 O51 C51 C52 13.0(3) . . . . ?
Li51 O51 C51 C56 -165.77(19) . . . . ?
Li51 O52 C58 O53 -169.1(2) . . . . ?
Li51 O52 C58 C52 11.7(3) . . . . ?
Li51 O54 C61 C62 -24.0(3) . . . . ?
Li51 O54 C61 C66 156.40(19) . . . . ?
Li51 O55 C68 O56 176.5(2) . . . . ?
Li51 O55 C68 C62 -4.1(3) . . . . ?
Cl73 C74 C75 Cl74 169.67(17) . . . . ?
Cl73 C74A C75A Cl74 -168.0(9) . . . . ?

_shelx_res_file                  
;
TITL JG24020b in P-1 #2
    jg24020b.res
    created by SHELXL-2019/3 at 14:39:53 on 16-Dec-2024
CELL 1.54184 14.039085 14.190772 16.318189 75.8345 72.4678 71.7946
ZERR 4 0.000207 0.000224 0.000434 0.0018 0.002 0.0015
LATT 1
SFAC C H Al Cl Li N O
UNIT 100 120 4 16 4 8 28
SADI Cl74 C75A Cl74 C75
SADI C75A C74A C75 C74
SADI Cl73 C74A Cl73 C74
EADP C74A C74
EADP C75 C75A

L.S. 16 0 0
PLAN  10
SIZE 0.023 0.038 0.111
TEMP -173
CONF
FREE Al51 Li51
FREE Al1 Li1
BOND
MORE -1
BOND $H
fmap 2 53
acta
REM <olex2.extras>
REM <HklSrc "%.\\JG24020b.hkl">
REM </olex2.extras>

WGHT    0.052900    1.817600
FVAR       1.73451   0.85223
CL1   4    0.205553    0.150254    0.186854    11.00000    0.02288    0.02385 =
         0.02712   -0.00867   -0.01037   -0.00057
CL2   4    0.137563   -0.150864    0.012777    11.00000    0.02305    0.01939 =
         0.04280   -0.01045   -0.00673   -0.00344
AL1   3    0.141969    0.102121    0.095064    11.00000    0.01838    0.01431 =
         0.01650   -0.00129   -0.00322   -0.00327
O1    7    0.132409   -0.021109    0.164001    11.00000    0.02160    0.01768 =
         0.01920    0.00071   -0.00155   -0.00501
O2    7    0.250753   -0.213603    0.189424    11.00000    0.03216    0.02134 =
         0.03693    0.00766   -0.00193   -0.00226
O3    7    0.186381   -0.315320    0.304317    11.00000    0.04062    0.01849 =
         0.02496    0.00323   -0.01059   -0.00866
O4    7    0.266198    0.025889    0.035744    11.00000    0.02020    0.01651 =
         0.02029   -0.00098   -0.00146   -0.00479
O5    7    0.387678   -0.169841    0.033167    11.00000    0.02523    0.01909 =
         0.04417    0.00015   -0.00024   -0.00261
O6    7    0.548724   -0.183351   -0.046407    11.00000    0.02007    0.02235 =
         0.03893   -0.00610   -0.00422    0.00023
O7    7    0.077535    0.074439    0.015668    11.00000    0.02351    0.01618 =
         0.02578   -0.00505   -0.00813   -0.00280
H7A   2    0.018536    0.096153    0.012676    11.00000    0.03075
H7B   2    0.088850    0.018889    0.016584    11.00000    0.04413
N1    6   -0.003439    0.169750    0.160393    11.00000    0.01889    0.01819 =
         0.01876   -0.00170   -0.00520   -0.00228
N2    6    0.159155    0.227570    0.007304    11.00000    0.02478    0.01400 =
         0.01980   -0.00269   -0.00536   -0.00380
C1    1    0.064417   -0.050182    0.232992    11.00000    0.02610    0.02028 =
         0.01669   -0.00108   -0.00663   -0.00981
C2    1    0.082539   -0.150792    0.279270    11.00000    0.03031    0.02001 =
         0.01917   -0.00094   -0.00798   -0.01089
C3    1    0.007832   -0.178365    0.352623    11.00000    0.03756    0.02273 =
         0.01948    0.00123   -0.00923   -0.01602
AFIX  43
H3    2    0.021331   -0.245887    0.382223    11.00000   -1.20000
AFIX   0
C4    1   -0.085223   -0.111524    0.384187    11.00000    0.03315    0.03186 =
         0.01788   -0.00211   -0.00417   -0.01916
C5    1   -0.102590   -0.014103    0.339181    11.00000    0.02615    0.02887 =
         0.02114   -0.00511   -0.00296   -0.01080
AFIX  43
H5    2   -0.165772    0.033114    0.359040    11.00000   -1.20000
AFIX   0
C6    1   -0.030402    0.017640    0.265283    11.00000    0.02459    0.02364 =
         0.01877   -0.00216   -0.00470   -0.00945
C7    1   -0.057884    0.122481    0.226322    11.00000    0.01936    0.02373 =
         0.02265   -0.00476   -0.00415   -0.00423
AFIX  43
H7    2   -0.124001    0.161173    0.252446    11.00000   -1.20000
AFIX   0
C8    1    0.180180   -0.226121    0.251888    11.00000    0.03291    0.01783 =
         0.02128    0.00168   -0.01220   -0.01001
C9    1    0.280798   -0.391338    0.277591    11.00000    0.03816    0.01971 =
         0.03423    0.00380   -0.01540   -0.00533
AFIX 137
H9A   2    0.288089   -0.399840    0.217999    11.00000   -1.50000
H9B   2    0.278063   -0.455282    0.317050    11.00000   -1.50000
H9C   2    0.340103   -0.370305    0.279646    11.00000   -1.50000
AFIX   0
C10   1   -0.162981   -0.144096    0.463958    11.00000    0.03998    0.03496 =
         0.02395   -0.00075   -0.00164   -0.02249
AFIX 137
H10A  2   -0.166440   -0.211698    0.462932    11.00000   -1.50000
H10B  2   -0.231105   -0.096911    0.464600    11.00000   -1.50000
H10C  2   -0.142038   -0.144892    0.516293    11.00000   -1.50000
AFIX   0
C11   1    0.338914    0.048044   -0.032821    11.00000    0.01857    0.02123 =
         0.01680   -0.00364   -0.00359   -0.00689
C12   1    0.432807   -0.023678   -0.061355    11.00000    0.01922    0.02106 =
         0.02354   -0.00535   -0.00531   -0.00559
C13   1    0.510049    0.004551   -0.132437    11.00000    0.01907    0.02776 =
         0.02509   -0.00814   -0.00244   -0.00593
AFIX  43
H13   2    0.573189   -0.044371   -0.148776    11.00000   -1.20000
AFIX   0
C14   1    0.497528    0.101623   -0.179879    11.00000    0.02399    0.02992 =
         0.02157   -0.00459   -0.00130   -0.01060
C15   1    0.404696    0.170633   -0.153643    11.00000    0.02659    0.02398 =
         0.02037   -0.00096   -0.00434   -0.01098
AFIX  43
H15   2    0.393352    0.236979   -0.185846    11.00000   -1.20000
AFIX   0
C16   1    0.326892    0.146615   -0.081605    11.00000    0.02158    0.01982 =
         0.01963   -0.00226   -0.00560   -0.00723
C17   1    0.237412    0.228390   -0.058720    11.00000    0.02630    0.01630 =
         0.01916    0.00008   -0.00715   -0.00731
AFIX  43
H17   2    0.236106    0.290707   -0.097261    11.00000   -1.20000
AFIX   0
C18   1    0.451333   -0.130526   -0.019110    11.00000    0.01878    0.02137 =
         0.02729   -0.00763   -0.00441   -0.00271
C19   1    0.571578   -0.288564   -0.007890    11.00000    0.02809    0.02030 =
         0.04695   -0.00948   -0.01123    0.00189
AFIX 137
H19A  2    0.644564   -0.320660   -0.031200    11.00000   -1.50000
H19B  2    0.528064   -0.321610   -0.021864    11.00000   -1.50000
H19C  2    0.557600   -0.294743    0.055505    11.00000   -1.50000
AFIX   0
C20   1    0.581970    0.129080   -0.256501    11.00000    0.02840    0.03730 =
         0.02942   -0.00296    0.00325   -0.01367
AFIX 137
H20A  2    0.647460    0.078416   -0.253725    11.00000   -1.50000
H20B  2    0.588959    0.195080   -0.254693    11.00000   -1.50000
H20C  2    0.564323    0.131574   -0.310840    11.00000   -1.50000
AFIX   0
C21   1    0.087270    0.328296    0.016049    11.00000    0.03085    0.01310 =
         0.02881   -0.00353   -0.00034   -0.00288
AFIX  23
H21A  2    0.096369    0.372310   -0.041552    11.00000   -1.20000
H21B  2    0.105619    0.357993    0.056281    11.00000   -1.20000
AFIX   0
C22   1   -0.024929    0.326500    0.049588    11.00000    0.02887    0.01708 =
         0.02451   -0.00206   -0.01011   -0.00061
AFIX  23
H22A  2   -0.068936    0.396226    0.042058    11.00000   -1.20000
H22B  2   -0.040918    0.288252    0.014435    11.00000   -1.20000
AFIX   0
C23   1   -0.050890    0.279601    0.144206    11.00000    0.02546    0.01841 =
         0.02643   -0.00258   -0.00075    0.00162
AFIX  23
H23A  2   -0.027261    0.312863    0.178308    11.00000   -1.20000
H23B  2   -0.126935    0.292063    0.165360    11.00000   -1.20000
AFIX   0
LI1   5    0.248078   -0.111968    0.088981    11.00000    0.02516    0.02053 =
         0.03125    0.00042    0.00057   -0.00542

CL3   4    0.345544    0.565602    1.005407    11.00000    0.04795    0.05197 =
         0.05362    0.00141   -0.00788   -0.01769
CL4   4    0.340668    0.669952    0.734380    11.00000    0.04627    0.03769 =
         0.04766   -0.01343    0.00265   -0.01393
C24   1    0.334505    0.649805    0.905309    11.00000    0.03790    0.03033 =
         0.04723   -0.00919    0.00003   -0.00958
AFIX  23
H24A  2    0.265886    0.698928    0.913094    11.00000   -1.20000
H24B  2    0.388332    0.687276    0.886863    11.00000   -1.20000
AFIX   0
C25   1    0.347854    0.588218    0.836992    11.00000    0.03799    0.03054 =
         0.05778   -0.01207   -0.00542   -0.00891
AFIX  23
H25A  2    0.292971    0.552048    0.855135    11.00000   -1.20000
H25B  2    0.415628    0.537754    0.830809    11.00000   -1.20000
AFIX   0

CL51  4    0.187510    0.465302    0.782050    11.00000    0.02399    0.01960 =
         0.02055   -0.00105   -0.00806   -0.00702
CL52  4    0.166726    0.407706    0.429440    11.00000    0.02568    0.02861 =
         0.01843   -0.00445   -0.00625   -0.00084
AL51  3    0.110005    0.449341    0.681730    11.00000    0.01893    0.01357 =
         0.01487   -0.00129   -0.00349   -0.00293
O51   7    0.212222    0.338910    0.643045    11.00000    0.02300    0.01389 =
         0.01715   -0.00047   -0.00460   -0.00171
O52   7    0.388258    0.285769    0.512431    11.00000    0.02736    0.01955 =
         0.02392   -0.00070   -0.00272    0.00016
O53   7    0.496373    0.139090    0.548735    11.00000    0.02325    0.02644 =
         0.02832   -0.00065   -0.00407    0.00343
O54   7    0.187400    0.520472    0.588707    11.00000    0.02203    0.01323 =
         0.01748   -0.00016   -0.00303   -0.00247
O55   7    0.369503    0.491500    0.459240    11.00000    0.02443    0.01962 =
         0.02616   -0.00125   -0.00102   -0.00207
O56   7    0.431558    0.627347    0.411368    11.00000    0.02058    0.02760 =
         0.03178   -0.00466    0.00133   -0.00743
O57   7    0.029678    0.435824    0.607836    11.00000    0.02159    0.01969 =
         0.01823   -0.00290   -0.00559   -0.00207
H57A  2    0.067294    0.424692    0.558476    11.00000    0.04044
H57B  2   -0.017357    0.475608    0.599232    11.00000    0.05175
N51   6    0.032721    0.357747    0.774792    11.00000    0.02047    0.01835 =
         0.01542   -0.00328   -0.00376   -0.00607
N52   6   -0.001601    0.578435    0.706204    11.00000    0.01830    0.01813 =
         0.01419   -0.00224   -0.00331   -0.00392
C26   1   -0.102487    0.581062    0.771083    11.00000    0.01829    0.01959 =
         0.01855   -0.00262   -0.00156   -0.00261
AFIX  23
H26A  2   -0.153405    0.577506    0.741883    11.00000   -1.20000
H26B  2   -0.127773    0.645987    0.792799    11.00000   -1.20000
AFIX   0
C51   1    0.238172    0.243600    0.679555    11.00000    0.02444    0.01478 =
         0.01817   -0.00155   -0.00831   -0.00372
C52   1    0.332081    0.175895    0.643825    11.00000    0.02436    0.01797 =
         0.02021   -0.00237   -0.00698   -0.00300
C53   1    0.355109    0.074662    0.683456    11.00000    0.02644    0.01719 =
         0.02600   -0.00303   -0.00900   -0.00116
AFIX  43
H53   2    0.418559    0.030785    0.658873    11.00000   -1.20000
AFIX   0
C54   1    0.289237    0.035815    0.757011    11.00000    0.03272    0.01600 =
         0.02532   -0.00005   -0.01165   -0.00476
C55   1    0.198387    0.101904    0.792110    11.00000    0.02947    0.01910 =
         0.02054   -0.00091   -0.00768   -0.00858
AFIX  43
H55   2    0.152145    0.077335    0.842717    11.00000   -1.20000
AFIX   0
C56   1    0.172118    0.204061    0.755544    11.00000    0.02608    0.01562 =
         0.01893   -0.00208   -0.00766   -0.00585
C57   1    0.071520    0.262820    0.795508    11.00000    0.02469    0.01908 =
         0.01576   -0.00133   -0.00563   -0.00899
AFIX  43
H57   2    0.029583    0.227556    0.842046    11.00000   -1.20000
AFIX   0
C58   1    0.405141    0.207769    0.562994    11.00000    0.02197    0.01864 =
         0.02312   -0.00515   -0.00662   -0.00068
C59   1    0.571230    0.164159    0.469754    11.00000    0.02106    0.03707 =
         0.03105   -0.00197   -0.00085   -0.00106
AFIX 137
H59A  2    0.581387    0.229799    0.468510    11.00000   -1.50000
H59B  2    0.546024    0.166926    0.419141    11.00000   -1.50000
H59C  2    0.637082    0.112765    0.468008    11.00000   -1.50000
AFIX   0
C60   1    0.315777   -0.074755    0.795155    11.00000    0.04006    0.01596 =
         0.03481    0.00107   -0.00953   -0.00430
AFIX 137
H60A  2    0.388284   -0.096714    0.798195    11.00000   -1.50000
H60B  2    0.305060   -0.113565    0.758130    11.00000   -1.50000
H60C  2    0.271195   -0.085674    0.853871    11.00000   -1.50000
AFIX   0
C61   1    0.180067    0.616701    0.559910    11.00000    0.02134    0.01753 =
         0.01494   -0.00112   -0.00570   -0.00456
C62   1    0.259584    0.651666    0.493676    11.00000    0.02169    0.01838 =
         0.01862   -0.00252   -0.00438   -0.00434
C63   1    0.246163    0.754781    0.461726    11.00000    0.02779    0.02114 =
         0.01728   -0.00059   -0.00241   -0.00991
AFIX  43
H63   2    0.300101    0.776262    0.416919    11.00000   -1.20000
AFIX   0
C64   1    0.157616    0.827083    0.492540    11.00000    0.02771    0.01694 =
         0.02028   -0.00143   -0.00587   -0.00712
C65   1    0.082223    0.793180    0.560334    11.00000    0.02510    0.01609 =
         0.02111   -0.00270   -0.00694   -0.00313
AFIX  43
H65   2    0.022024    0.841027    0.584501    11.00000   -1.20000
AFIX   0
C66   1    0.091862    0.690738    0.594376    11.00000    0.02235    0.01789 =
         0.01670   -0.00165   -0.00479   -0.00509
C67   1    0.006808    0.665989    0.663782    11.00000    0.01989    0.01692 =
         0.01899   -0.00373   -0.00557   -0.00122
AFIX  43
H67   2   -0.049951    0.721087    0.680176    11.00000   -1.20000
AFIX   0
C68   1    0.356336    0.581021    0.454764    11.00000    0.02069    0.02424 =
         0.01762    0.00065   -0.00427   -0.00542
C69   1    0.527020    0.565424    0.365520    11.00000    0.02101    0.03813 =
         0.03185   -0.00569    0.00116   -0.00298
AFIX 137
H69A  2    0.550203    0.503796    0.405109    11.00000   -1.50000
H69B  2    0.580192    0.602795    0.344897    11.00000   -1.50000
H69C  2    0.515071    0.547902    0.315622    11.00000   -1.50000
AFIX   0
C70   1    0.144271    0.936559    0.451783    11.00000    0.03479    0.01752 =
         0.02464   -0.00048   -0.00492   -0.00830
AFIX 137
H70A  2    0.111546    0.950734    0.403314    11.00000   -1.50000
H70B  2    0.212070    0.951310    0.430018    11.00000   -1.50000
H70C  2    0.100533    0.978708    0.495556    11.00000   -1.50000
AFIX   0
C71   1   -0.076262    0.394964    0.821417    11.00000    0.02053    0.02148 =
         0.02322   -0.00289   -0.00204   -0.00768
AFIX  23
H71A  2   -0.093728    0.345368    0.874144    11.00000   -1.20000
H71B  2   -0.121848    0.401293    0.783338    11.00000   -1.20000
AFIX   0
C72   1   -0.096308    0.495966    0.847903    11.00000    0.02133    0.02123 =
         0.01586   -0.00241   -0.00070   -0.00548
AFIX  23
H72A  2   -0.162043    0.508240    0.893209    11.00000   -1.20000
H72B  2   -0.040067    0.494560    0.873360    11.00000   -1.20000
AFIX   0
LI51  5    0.276073    0.406630    0.522429    11.00000    0.02692    0.01872 =
         0.02471   -0.00120   -0.00363   -0.00160

CL73  4    0.386895    0.100180    0.366161    11.00000    0.02859    0.03387 =
         0.05413   -0.00384    0.00060   -0.00299
CL74  4    0.389096    0.387526    0.203161    11.00000    0.03894    0.03820 =
         0.04102   -0.00120   -0.00070    0.00342
PART 1
C74   1    0.348615    0.215189    0.294103    21.00000    0.03432    0.02882 =
         0.06707   -0.01407   -0.02602   -0.00099
AFIX  23
H74A  2    0.359109    0.200797    0.235174    21.00000   -1.20000
H74B  2    0.274396    0.247537    0.315781    21.00000   -1.20000
AFIX   0
PART 2
C74A  1    0.349899    0.228816    0.326366   -21.00000    0.03432    0.02882 =
         0.06707   -0.01407   -0.02602   -0.00099
AFIX  23
H74C  2    0.274908    0.249949    0.329283   -21.00000   -1.20000
H74D  2    0.363597    0.267519    0.362538   -21.00000   -1.20000
AFIX   0
PART 1
C75   1    0.412600    0.284209    0.290011    21.00000    0.03172    0.03431 =
         0.03324   -0.00628   -0.00925   -0.00472
AFIX  23
H75A  2    0.486860    0.248095    0.278538    21.00000   -1.20000
H75B  2    0.392730    0.309095    0.346000    21.00000   -1.20000
AFIX   0
PART 2
C75A  1    0.408293    0.249213    0.236091   -21.00000    0.03172    0.03431 =
         0.03324   -0.00628   -0.00925   -0.00472
AFIX  23
H75C  2    0.383704    0.222844    0.197600   -21.00000   -1.20000
H75D  2    0.482668    0.215691    0.230980   -21.00000   -1.20000
AFIX   0
HKLF 4


REM  JG24020b in P-1 #2
REM wR2 = 0.1046, GooF = S = 1.054, Restrained GooF = 1.054 for all data
REM R1 = 0.0390 for 10576 Fo > 4sig(Fo) and 0.0449 for all 12077 data
REM 752 parameters refined using 3 restraints

END

WGHT      0.0529      1.8142

REM Highest difference peak  0.989,  deepest hole -0.752,  1-sigma level  0.064
Q1    1   0.3275  0.6209  1.0373  11.00000  0.05    0.99
Q2    1   0.3029  0.6750  0.6825  11.00000  0.05    0.92
Q3    1   0.2972  0.5217  0.9216  11.00000  0.05    0.87
Q4    1   0.4008  0.6762  0.7334  11.00000  0.05    0.42
Q5    1   0.3149 -0.1428  0.7572  11.00000  0.05    0.38
Q6    1   0.2035  0.2208  0.7215  11.00000  0.05    0.36
Q7    1   0.4354  0.4661  0.8544  11.00000  0.05    0.35
Q8    1   0.4774  0.2991  0.2626  11.00000  0.05    0.35
Q9    1  -0.0382  0.0651  0.2450  11.00000  0.05    0.35
Q10   1   0.3346  0.0990 -0.0579  11.00000  0.05    0.34
;
_shelx_res_checksum              95128
_olex2_diffrn_ambient_temperature_device 'Oxford Cryosystems Cryostream 1000'
_olex2_exptl_crystal_mounting_method 
'The crystal was mounted on a mitegen tip in Paratone oil'
_olex2_submission_original_sample_id L2-Al/Li
_olex2_submission_special_instructions 'No special instructions were received'
_oxdiff_exptl_absorpt_empirical_details 
;
Empirical correction (ABSPACK) includes:
- Absorption correction using spherical harmonics
- Frame scaling
;
_oxdiff_exptl_absorpt_empirical_full_max 1.214
_oxdiff_exptl_absorpt_empirical_full_min 0.823
####################################################################### 
# 
# This file contains crystal structure data downloaded from the 
# Cambridge Structural Database (CSD) hosted by the Cambridge 
# Crystallographic Data Centre (CCDC).
# 
# Full information about CCDC data access policies and citation 
# guidelines are available at http://www.ccdc.cam.ac.uk/access/V1 
# 
# Audit and citation data items may have been added by the CCDC. 
# Please retain this information to preserve the provenance of 
# this file and to allow appropriate attribution of the data. 
# 
#######################################################################

data_jg20012
_database_code_depnum_ccdc_archive 'CCDC 2445763'
_audit_update_record             
;
2025-04-22 deposited with the CCDC.	2025-08-21 downloaded from the CCDC.
;
_audit_creation_date             2020-10-21
_audit_creation_method           
;
Olex2 1.3-beta
(compiled 2020.07.31 svn.rc2a77460 for OlexSys, GUI svn.r6145)
;
_shelx_SHELXL_version_number     2018/3
loop_
_audit_author_email
''
g.s.nichol@ed.ac.uk
_chemical_name_common            ?
_chemical_name_systematic        ?
_chemical_formula_moiety         '2(C23 H24 Cl Li N2 O6 Zn), 4.44(C H2 Cl2)'
_chemical_formula_sum            'C50.44 H56.88 Cl10.88 Li2 N4 O12 Zn2'
_chemical_formula_weight         1441.47
_chemical_melting_point          ?
_chemical_oxdiff_formula         ' C50 H56 Cl10 Li2 N4 O12 Zn2'
_chemical_oxdiff_usercomment     '@ 120 K  AJG212-ZnLi'
loop_
_atom_type_symbol
_atom_type_description
_atom_type_scat_dispersion_real
_atom_type_scat_dispersion_imag
_atom_type_scat_source
C C 0.0033 0.0016 'International Tables Vol C Tables 4.2.6.8 and 6.1.1.4'
H H 0.0000 0.0000 'International Tables Vol C Tables 4.2.6.8 and 6.1.1.4'
Cl Cl 0.1484 0.1585 'International Tables Vol C Tables 4.2.6.8 and 6.1.1.4'
Li Li -0.0003 0.0001 'International Tables Vol C Tables 4.2.6.8 and 6.1.1.4'
N N 0.0061 0.0033 'International Tables Vol C Tables 4.2.6.8 and 6.1.1.4'
O O 0.0106 0.0060 'International Tables Vol C Tables 4.2.6.8 and 6.1.1.4'
Zn Zn 0.2839 1.4301 'International Tables Vol C Tables 4.2.6.8 and 6.1.1.4'

_shelx_space_group_comment       
;
The symmetry employed for this shelxl refinement is uniquely defined
by the following loop, which should always be used as a source of
symmetry information in preference to the above space-group names.
They are only intended as comments.
;
_space_group_crystal_system      monoclinic
_space_group_IT_number           14
_space_group_name_H-M_alt        'P 1 21/c 1'
_space_group_name_Hall           '-P 2ybc'
loop_
_space_group_symop_operation_xyz
'x, y, z'
'-x, y+1/2, -z+1/2'
'-x, -y, -z'
'x, -y-1/2, z-1/2'

_cell_length_a                   15.9150(3)
_cell_length_b                   24.9116(4)
_cell_length_c                   16.1264(3)
_cell_angle_alpha                90
_cell_angle_beta                 99.907(2)
_cell_angle_gamma                90
_cell_volume                     6298.3(2)
_cell_formula_units_Z            4
_cell_measurement_reflns_used    34829
_cell_measurement_temperature    120.0
_cell_measurement_theta_max      28.7740
_cell_measurement_theta_min      3.6730
_shelx_estimated_absorpt_T_max   ?
_shelx_estimated_absorpt_T_min   ?
_exptl_absorpt_coefficient_mu    1.282
_exptl_absorpt_correction_T_max  0.7459
_exptl_absorpt_correction_T_min  0.6321
_exptl_absorpt_correction_type   multi-scan
_exptl_absorpt_process_details   
;
SADABS-2016/2 (Bruker,2016/2) was used for absorption correction.
wR2(int) was 0.1111 before and 0.0567 after correction.
The Ratio of minimum to maximum transmission is 0.8474.
The \l/2 correction factor is Not present.
;
_exptl_absorpt_special_details   ?
_exptl_crystal_colour            'pale green'
_exptl_crystal_density_diffrn    1.520
_exptl_crystal_density_meas      ?
_exptl_crystal_density_method    ?
_exptl_crystal_description       prism
_exptl_crystal_F_000             2938
loop_
_exptl_crystal_face_index_h
_exptl_crystal_face_index_k
_exptl_crystal_face_index_l
_exptl_crystal_face_perp_dist
0 1 0 0.0641
0 -1 0 0.0822
1 0 -1 0.0960
-1 0 1 0.0960
-1 0 0 0.1150
1 0 0 0.1324
1 -2 -1 0.0981
-1 2 1 0.0849
1 1 -1 0.0806
-1 -1 1 0.1070
1 1 1 0.1871
-1 -2 0 0.1153
-1 -1 -1 0.2016
0 1 -1 0.1847

_exptl_crystal_recrystallization_method 
'The material was recrystallised from dichloromethane by slow cooling'
_exptl_crystal_size_max          0.457
_exptl_crystal_size_mid          0.192
_exptl_crystal_size_min          0.146
loop_
_exptl_oxdiff_crystal_face_indexfrac_h
_exptl_oxdiff_crystal_face_indexfrac_k
_exptl_oxdiff_crystal_face_indexfrac_l
_exptl_oxdiff_crystal_face_x
_exptl_oxdiff_crystal_face_y
_exptl_oxdiff_crystal_face_z
-0.0000 1.0000 -0.0000 -0.0226 -0.0171 -0.0029
0.0000 -1.0000 0.0000 0.0226 0.0171 0.0029
1.0000 0.0000 -1.0000 0.0338 -0.0462 0.0079
-1.0000 -0.0000 1.0000 -0.0338 0.0462 -0.0079
-1.0000 -0.0000 0.0000 -0.0228 0.0252 0.0299
1.0000 0.0000 -0.0000 0.0228 -0.0252 -0.0299
1.0000 -2.0000 -1.0000 0.0791 -0.0121 0.0136
-1.0000 2.0000 1.0000 -0.0791 0.0121 -0.0136
1.0000 1.0000 -1.0000 0.0112 -0.0633 0.0050
-1.0000 -1.0000 1.0000 -0.0112 0.0633 -0.0050
1.0000 1.0001 1.0000 -0.0109 -0.0212 -0.0706
-1.0000 -2.0001 0.0000 0.0225 0.0593 0.0357
-1.0000 -1.0001 -1.0000 0.0109 0.0212 0.0706
-0.0000 1.0000 -1.0000 -0.0116 -0.0381 0.0349

_exptl_transmission_factor_max   ?
_exptl_transmission_factor_min   ?
_diffrn_reflns_av_R_equivalents  0.0594
_diffrn_reflns_av_unetI/netI     0.0423
_diffrn_reflns_Laue_measured_fraction_full 0.997
_diffrn_reflns_Laue_measured_fraction_max 0.981
_diffrn_reflns_limit_h_max       20
_diffrn_reflns_limit_h_min       -20
_diffrn_reflns_limit_k_max       33
_diffrn_reflns_limit_k_min       -32
_diffrn_reflns_limit_l_max       20
_diffrn_reflns_limit_l_min       -20
_diffrn_reflns_number            136091
_diffrn_reflns_point_group_measured_fraction_full 0.997
_diffrn_reflns_point_group_measured_fraction_max 0.981
_diffrn_reflns_theta_full        25.242
_diffrn_reflns_theta_max         28.280
_diffrn_reflns_theta_min         3.322
_diffrn_ambient_environment      N~2~
_diffrn_ambient_temperature      120.0
_diffrn_detector                 'CCD plate'
_diffrn_detector_area_resol_mean 5.1574
_diffrn_detector_type            Atlas
_diffrn_measured_fraction_theta_full 0.997
_diffrn_measured_fraction_theta_max 0.981
_diffrn_measurement_details      
;
List of Runs (angles in degrees, time in seconds):

  # Type    Start    End  Width  t~exp~   \w     \q     \k     \f   Frames
#--------------------------------------------------------------------------
  1  \w      2.00  63.00   1.00    7.50    --   10.76-121.00 175.00   61
  2  \w     20.00  83.00   1.00    7.50    --   10.76-152.00  16.00   63
  3  \w    -36.00  61.00   1.00    7.50    --   -9.35  57.00   0.00   97
  4  \w    -80.00  17.00   1.00    7.50    --   -9.35 -57.00-150.00   97
  5  \w    -15.00  31.00   1.00    7.50    --   -9.35 -99.00 -30.00   46
  6  \w    -42.00  42.00   1.00    7.50    --   10.76 -77.00 120.00   84
  7  \w    -15.00  51.00   1.00    7.50    --   10.76 -99.00  60.00   66
  8  \w    -41.00  21.00   1.00    7.50    --   -9.35  77.00-150.00   62
  9  \w    -42.00  22.00   1.00    7.50    --   -9.35 -77.00 -60.00   64
 10  \w    -82.00 -57.00   1.00    7.50    --   -9.35 -38.00  60.00   25
 11  \w    -12.00  83.00   1.00    7.50    --   10.76  38.00 120.00   95
;
_diffrn_measurement_device       'four-circle diffractometer'
_diffrn_measurement_device_type  'Rigaku Oxford Diffraction SuperNova'
_diffrn_measurement_method       '\w scans'
_diffrn_orient_matrix_type       
'CrysAlisPro convention (1999,Acta A55,543-557)'
_diffrn_orient_matrix_UB_11      0.0227813000
_diffrn_orient_matrix_UB_12      -0.0226216000
_diffrn_orient_matrix_UB_13      -0.0110555000
_diffrn_orient_matrix_UB_21      -0.0251755000
_diffrn_orient_matrix_UB_22      -0.0170556000
_diffrn_orient_matrix_UB_23      0.0210579000
_diffrn_orient_matrix_UB_31      -0.0299029000
_diffrn_orient_matrix_UB_32      -0.0028739000
_diffrn_orient_matrix_UB_33      -0.0377817000
_diffrn_radiation_monochromator  mirror
_diffrn_radiation_probe          x-ray
_diffrn_radiation_type           'Mo K\a'
_diffrn_radiation_wavelength     0.71073
_diffrn_source                   'micro-focus sealed X-ray tube'
_diffrn_source_type              'SuperNova (Mo) X-ray Source'
_diffrn_special_details          ?
_diffrn_standards_number         0
_reflns_Friedel_coverage         0.000
_reflns_Friedel_fraction_full    .
_reflns_Friedel_fraction_max     .
_reflns_number_gt                12382
_reflns_number_total             15347
_reflns_special_details          
;
 Reflections were merged by SHELXL according to the crystal
 class for the calculation of statistics and refinement.
 
 _reflns_Friedel_fraction is defined as the number of unique
 Friedel pairs measured divided by the number that would be
 possible theoretically, ignoring centric projections and
 systematic absences.
;
_reflns_threshold_expression     'I > 2\s(I)'
_computing_cell_refinement       'CrysAlisPro 1.171.40.84a (Rigaku OD, 2020)'
_computing_data_collection       'CrysAlisPro 1.171.40.84a (Rigaku OD, 2020)'
_computing_data_reduction        'CrysAlisPro 1.171.40.84a (Rigaku OD, 2020)'
_computing_molecular_graphics    'Olex2 1.3-beta (Dolomanov et al., 2009)'
_computing_publication_material  'Olex2 1.3-beta (Dolomanov et al., 2009)'
_computing_structure_refinement  'SHELXL 2018/3 (Sheldrick, 2015)'
_computing_structure_solution    'SHELXT 2018/2 (Sheldrick, 2018)'
_refine_diff_density_max         2.381
_refine_diff_density_min         -1.730
_refine_diff_density_rms         0.103
_refine_ls_extinction_coef       .
_refine_ls_extinction_method     none
_refine_ls_goodness_of_fit_ref   1.021
_refine_ls_hydrogen_treatment    constr
_refine_ls_matrix_type           full
_refine_ls_number_parameters     785
_refine_ls_number_reflns         15347
_refine_ls_number_restraints     3
_refine_ls_R_factor_all          0.0722
_refine_ls_R_factor_gt           0.0564
_refine_ls_restrained_S_all      1.023
_refine_ls_shift/su_max          0.002
_refine_ls_shift/su_mean         0.000
_refine_ls_structure_factor_coef Fsqd
_refine_ls_weighting_details     
'w=1/[\s^2^(Fo^2^)+(0.0687P)^2^+18.2225P] where P=(Fo^2^+2Fc^2^)/3'
_refine_ls_weighting_scheme      calc
_refine_ls_wR_factor_gt          0.1428
_refine_ls_wR_factor_ref         0.1500
_refine_special_details          
;
Several molecules of solvent dichloromethane are present. Two appear in what looks like a disorder model with one molecule approximately half occupied.  There are other residual peaks close by of <3 electrons in size, suggesting perhaps a more complicated disorder model with a continuum of density corresponding to the dichloromethane molecules. Such a model is difficult to construct and, on the basis of the refinement residuals so far, not justified.  The largest peak is 2.4 electrons located 2.18 \%A from H85A.


#===============================================================================
#>>> The Following Improvement and Query ALERTS were generated - (Acta-Mode) <<<
#===============================================================================
     Format: alert-number_ALERT_alert-type_alert-level text

910_ALERT_3_B Missing # of FCF Reflection(s) Below Theta(Min).         29 Note

Data complete to 0.8 \%A resolution

INTENSITY STATISTICS FOR DATASET # 1  jg20012.hkl

 Resolution   #Data #Theory %Complete Redundancy Mean I Mean I/s Rmerge  Rsigma

  Inf - 2.92     257    293     87.7    10.95     58.67   39.52  0.0227  0.0213
 2.92 - 2.00     588    588    100.0    13.08     27.52   38.77  0.0311  0.0213
 2.00 - 1.59     837    837    100.0    12.36     21.04   34.16  0.0372  0.0229
 1.59 - 1.39     847    847    100.0    14.23     13.60   32.71  0.0477  0.0226
 1.39 - 1.26     877    877    100.0    14.92      9.83   30.20  0.0598  0.0241
 1.26 - 1.17     834    834    100.0    12.94      7.78   25.36  0.0666  0.0279
 1.17 - 1.10     862    862    100.0    11.19      7.15   23.02  0.0728  0.0312
 1.10 - 1.04     928    928    100.0    10.41      6.54   21.44  0.0790  0.0336
 1.04 - 1.00     746    746    100.0     9.90      5.36   19.06  0.0926  0.0383
 1.00 - 0.96     884    884    100.0     9.18      4.89   16.89  0.1012  0.0435
 0.96 - 0.93     748    748    100.0     8.14      4.73   15.07  0.1074  0.0500
 0.93 - 0.90     844    844    100.0     7.16      3.99   12.56  0.1229  0.0616
 0.90 - 0.87    1006   1006    100.0     6.76      3.07    9.90  0.1499  0.0801
 0.87 - 0.85     727    727    100.0     6.59      2.81    9.47  0.1640  0.0880
 0.85 - 0.83     808    808    100.0     6.28      2.62    8.13  0.1803  0.1006
 0.83 - 0.81     904    904    100.0     6.05      2.51    7.88  0.1817  0.1075
 0.81 - 0.79     967    976     99.1     5.45      2.21    6.76  0.2050  0.1316
 0.79 - 0.77    1036   1091     95.0     3.42      1.91    4.93  0.2215  0.1919
 0.77 - 0.76     499    579     86.2     2.48      1.86    4.21  0.1969  0.2262
 0.76 - 0.74     937   1276     73.4     1.65      1.71    3.53  0.2324  0.2830


#===============================================================================
097_ALERT_2_C Large Reported Max.  (Positive) Residual Density       2.38 eA-3
220_ALERT_2_C NonSolvent   Resd 2  C   Ueq(max)/Ueq(min) Range        3.1 Ratio
244_ALERT_4_C Low    'Solvent' Ueq as Compared to Neighbors of        Cl6 Check
244_ALERT_4_C Low    'Solvent' Ueq as Compared to Neighbors of        C84 Check
244_ALERT_4_C Low    'Solvent' Ueq as Compared to Neighbors of        C81 Check
244_ALERT_4_C Low    'Solvent' Ueq as Compared to Neighbors of        C82 Check
336_ALERT_2_C Long Bond Distance for ..... C84      -Cl9A           1.865 Ang.
906_ALERT_3_C Large K Value in the Analysis of Variance ......      4.160 Check
971_ALERT_2_C Check Calcd Resid. Dens.  2.53A   From Cl12            2.29 eA-3
971_ALERT_2_C Check Calcd Resid. Dens.  1.02A   From Cl8             1.78 eA-3
971_ALERT_2_C Check Calcd Resid. Dens.  1.20A   From Cl12            1.68 eA-3
972_ALERT_2_C Check Calcd Resid. Dens.  0.82A   From Cl8            -1.86 eA-3

These all pertain to solvent dichloromethane, which is discussed above.

#===============================================================================
;
_olex2_refinement_description    
;
1. Fixed Uiso
 At 1.2 times of:
  All C(H) groups, All C(H,H) groups, All C(H,H,H,H) groups
 At 1.5 times of:
  All C(H,H,H) groups
2. Restrained distances
 Cl10-Cl9 \\sim Cl10-Cl9A
 with sigma of 0.02
 C84-Cl9 \\sim C84-Cl9A
 with sigma of 0.02
 Cl7A-C83 \\sim Cl5A-C83
 with sigma of 0.02
 Cl5A-C83A \\sim Cl7A-C83
 with sigma of 0.02
 Cl6-Cl5A \\sim Cl6-Cl7A
 with sigma of 0.02
 Cl9A-C84 \\sim Cl9-C84
 with sigma of 0.02
3. Others
 Sof(Cl9A)=Sof(H84C)=Sof(H84D)=Sof(Cl10)=Sof(Cl11)=Sof(C85)=Sof(H85A)=
 Sof(H85B)=1-FVAR(1)
 Sof(Cl9)=Sof(H84A)=Sof(H84B)=FVAR(1)
 Sof(Cl5A)=Sof(C83A)=Sof(H83C)=Sof(H83D)=1-FVAR(2)
 Sof(Cl7A)=Sof(C83)=Sof(H83A)=Sof(H83B)=FVAR(2)
4.a Secondary CH2 refined with riding coordinates:
 C11(H11A,H11B), C12(H12A,H12B), C13(H13A,H13B), C61(H61A,H61B), C62(H62A,
 H62B), C63(H63A,H63B), C81(H81A,H81B), C82(H82A,H82B), C83(H83A,H83B),
 C83A(H83C,H83D), C84(H84A,H84B), C84(H84C,H84D), C85(H85A,H85B)
4.b Aromatic/amide H refined with riding coordinates:
 C3(H3), C5(H5), C7(H7), C16(H16), C18(H18), C20(H20), C53(H53), C55(H55),
 C57(H57), C66(H66), C68(H68), C70(H70)
4.c Idealised Me refined as rotating group:
 C9(H9A,H9B,H9C), C10(H10A,H10B,H10C), C22(H22A,H22B,H22C), C23(H23A,H23B,
 H23C), C59(H59A,H59B,H59C), C60(H60A,H60B,H60C), C72(H72A,H72B,H72C), C73(H73A,
 H73B,H73C)
;
_atom_sites_solution_hydrogens   geom
_atom_sites_solution_primary     dual
_atom_sites_solution_secondary   ?
loop_
_atom_site_label
_atom_site_type_symbol
_atom_site_fract_x
_atom_site_fract_y
_atom_site_fract_z
_atom_site_U_iso_or_equiv
_atom_site_adp_type
_atom_site_occupancy
_atom_site_site_symmetry_order
_atom_site_calc_flag
_atom_site_refinement_flags_posn
_atom_site_refinement_flags_adp
_atom_site_refinement_flags_occupancy
_atom_site_disorder_assembly
_atom_site_disorder_group
Zn1 Zn 0.33594(2) 0.44500(2) 1.00897(2) 0.01467(9) Uani 1 1 d . . . . .
Cl2 Cl 0.26948(5) 0.39236(3) 0.90005(5) 0.02147(16) Uani 1 1 d . . . . .
O1 O 0.34477(14) 0.51782(8) 0.95789(14) 0.0181(4) Uani 1 1 d . . . . .
O2 O 0.41246(15) 0.56467(9) 0.83364(14) 0.0214(5) Uani 1 1 d . . . . .
O3 O 0.34826(18) 0.63933(11) 0.78043(17) 0.0343(6) Uani 1 1 d . . . . .
O4 O 0.46273(13) 0.44325(8) 0.98703(13) 0.0145(4) Uani 1 1 d . . . . .
O5 O 0.53341(16) 0.47823(9) 0.85224(15) 0.0233(5) Uani 1 1 d . . . . .
O6 O 0.60881(18) 0.41747(11) 0.79546(16) 0.0323(6) Uani 1 1 d . . . . .
N1 N 0.24738(17) 0.47632(11) 1.07767(17) 0.0197(5) Uani 1 1 d . . . . .
N2 N 0.37861(18) 0.38727(11) 1.10066(17) 0.0211(6) Uani 1 1 d . . . . .
C1 C 0.29748(19) 0.56009(12) 0.95681(19) 0.0168(6) Uani 1 1 d . . . . .
C2 C 0.3021(2) 0.60316(12) 0.8990(2) 0.0191(6) Uani 1 1 d . . . . .
C3 C 0.2525(2) 0.64969(13) 0.9021(2) 0.0257(7) Uani 1 1 d . . . . .
H3 H 0.256140 0.677554 0.862620 0.031 Uiso 1 1 calc R U . . .
C4 C 0.1989(2) 0.65650(14) 0.9600(3) 0.0294(8) Uani 1 1 d . . . . .
C5 C 0.1935(2) 0.61464(14) 1.0154(2) 0.0260(7) Uani 1 1 d . . . . .
H5 H 0.157600 0.618818 1.056371 0.031 Uiso 1 1 calc R U . . .
C6 C 0.2386(2) 0.56643(13) 1.0139(2) 0.0203(6) Uani 1 1 d . . . . .
C7 C 0.2193(2) 0.52481(13) 1.0704(2) 0.0214(7) Uani 1 1 d . . . . .
H7 H 0.180796 0.534574 1.106836 0.026 Uiso 1 1 calc R U . . .
C8 C 0.3592(2) 0.59914(13) 0.8369(2) 0.0203(6) Uani 1 1 d . . . . .
C9 C 0.4037(3) 0.6378(2) 0.7191(3) 0.0448(11) Uani 1 1 d . . . . .
H9A H 0.397724 0.671184 0.686451 0.067 Uiso 1 1 calc R U . . .
H9B H 0.388469 0.607250 0.681276 0.067 Uiso 1 1 calc R U . . .
H9C H 0.462944 0.633983 0.747778 0.067 Uiso 1 1 calc R U . . .
C10 C 0.1465(3) 0.70724(16) 0.9623(3) 0.0426(11) Uani 1 1 d . . . . .
H10A H 0.162671 0.733522 0.922643 0.064 Uiso 1 1 calc R U . . .
H10B H 0.157220 0.722286 1.019281 0.064 Uiso 1 1 calc R U . . .
H10C H 0.085739 0.698674 0.946410 0.064 Uiso 1 1 calc R U . . .
C11 C 0.2092(2) 0.44300(15) 1.1378(2) 0.0276(7) Uani 1 1 d . . . . .
H11A H 0.146380 0.443834 1.121214 0.033 Uiso 1 1 calc R U . . .
H11B H 0.223590 0.459190 1.194498 0.033 Uiso 1 1 calc R U . . .
C12 C 0.2382(3) 0.38541(16) 1.1426(3) 0.0375(9) Uani 1 1 d . . . . .
H12A H 0.207890 0.366076 1.182303 0.045 Uiso 1 1 calc R U . . .
H12B H 0.221258 0.368781 1.086473 0.045 Uiso 1 1 calc R U . . .
C13 C 0.3314(3) 0.37774(18) 1.1700(2) 0.0355(9) Uani 1 1 d . . . . .
H13A H 0.352203 0.402746 1.216720 0.043 Uiso 1 1 calc R U . . .
H13B H 0.342434 0.340657 1.191153 0.043 Uiso 1 1 calc R U . . .
C14 C 0.49780(18) 0.39693(12) 0.97430(19) 0.0146(6) Uani 1 1 d . . . . .
C15 C 0.55062(19) 0.38955(12) 0.91208(19) 0.0173(6) Uani 1 1 d . . . . .
C16 C 0.5921(2) 0.34023(13) 0.9060(2) 0.0209(6) Uani 1 1 d . . . . .
H16 H 0.626948 0.336306 0.864101 0.025 Uiso 1 1 calc R U . . .
C17 C 0.5845(2) 0.29746(13) 0.9580(2) 0.0244(7) Uani 1 1 d . . . . .
C18 C 0.5308(2) 0.30351(13) 1.0162(2) 0.0217(7) Uani 1 1 d . . . . .
H18 H 0.523593 0.274139 1.051947 0.026 Uiso 1 1 calc R U . . .
C19 C 0.4867(2) 0.35114(12) 1.0246(2) 0.0178(6) Uani 1 1 d . . . . .
C20 C 0.4330(2) 0.35153(13) 1.0887(2) 0.0208(6) Uani 1 1 d . . . . .
H20 H 0.438774 0.321769 1.126047 0.025 Uiso 1 1 calc R U . . .
C21 C 0.56214(19) 0.43319(13) 0.8530(2) 0.0188(6) Uani 1 1 d . . . . .
C22 C 0.6177(3) 0.45550(18) 0.7305(3) 0.0368(9) Uani 1 1 d . . . . .
H22A H 0.561374 0.463607 0.697742 0.055 Uiso 1 1 calc R U . . .
H22B H 0.654181 0.440258 0.693341 0.055 Uiso 1 1 calc R U . . .
H22C H 0.643575 0.488559 0.756151 0.055 Uiso 1 1 calc R U . . .
C23 C 0.6331(3) 0.24545(15) 0.9531(3) 0.0364(9) Uani 1 1 d . . . . .
H23A H 0.665256 0.247488 0.906587 0.055 Uiso 1 1 calc R U . . .
H23B H 0.592770 0.215452 0.943606 0.055 Uiso 1 1 calc R U . . .
H23C H 0.672664 0.239845 1.006114 0.055 Uiso 1 1 calc R U . . .
Li1 Li 0.4568(3) 0.5115(2) 0.9208(3) 0.0181(10) Uani 1 1 d . . . . .
Zn51 Zn 0.04709(2) 0.48597(2) 0.33607(2) 0.01494(9) Uani 1 1 d . . . . .
Cl1 Cl 0.13694(5) 0.54098(3) 0.27660(5) 0.02584(18) Uani 1 1 d . . . . .
O51 O 0.01163(13) 0.53531(8) 0.42964(13) 0.0141(4) Uani 1 1 d . . . . .
O52 O 0.10364(16) 0.57686(9) 0.57409(15) 0.0241(5) Uani 1 1 d . . . . .
O53 O 0.10708(18) 0.66608(9) 0.58246(16) 0.0318(6) Uani 1 1 d . . . . .
O54 O 0.11653(14) 0.45318(8) 0.44076(13) 0.0178(4) Uani 1 1 d . . . . .
O55 O 0.19875(14) 0.47975(9) 0.59742(14) 0.0186(4) Uani 1 1 d . . . . .
O56 O 0.30584(15) 0.42534(10) 0.64988(15) 0.0260(5) Uani 1 1 d . . . . .
N51 N -0.07121(17) 0.50978(11) 0.26833(16) 0.0184(5) Uani 1 1 d . . . . .
N52 N 0.04194(17) 0.40997(11) 0.27988(17) 0.0194(5) Uani 1 1 d . . . . .
C51 C -0.01001(18) 0.58542(12) 0.41107(19) 0.0142(6) Uani 1 1 d . . . . .
C52 C 0.0185(2) 0.62899(12) 0.46552(19) 0.0168(6) Uani 1 1 d . . . . .
C53 C -0.0097(2) 0.68141(12) 0.4440(2) 0.0208(6) Uani 1 1 d . . . . .
H53 H 0.010780 0.710002 0.481027 0.025 Uiso 1 1 calc R U . . .
C54 C -0.0659(2) 0.69291(13) 0.3710(2) 0.0236(7) Uani 1 1 d . . . . .
C55 C -0.0936(2) 0.65072(13) 0.3174(2) 0.0209(6) Uani 1 1 d . . . . .
H55 H -0.132543 0.657830 0.266986 0.025 Uiso 1 1 calc R U . . .
C56 C -0.06612(19) 0.59790(12) 0.33496(19) 0.0161(6) Uani 1 1 d . . . . .
C57 C -0.1002(2) 0.55724(13) 0.27344(19) 0.0179(6) Uani 1 1 d . . . . .
H57 H -0.148675 0.566948 0.233219 0.021 Uiso 1 1 calc R U . . .
C58 C 0.0789(2) 0.62000(12) 0.5443(2) 0.0183(6) Uani 1 1 d . . . . .
C59 C 0.1730(3) 0.66047(16) 0.6556(3) 0.0407(10) Uani 1 1 d . . . . .
H59A H 0.221347 0.640717 0.640288 0.061 Uiso 1 1 calc R U . . .
H59B H 0.150396 0.640770 0.699585 0.061 Uiso 1 1 calc R U . . .
H59C H 0.192068 0.696116 0.676715 0.061 Uiso 1 1 calc R U . . .
C60 C -0.0967(3) 0.74992(14) 0.3511(3) 0.0380(10) Uani 1 1 d . . . . .
H60A H -0.109902 0.754754 0.289943 0.057 Uiso 1 1 calc R U . . .
H60B H -0.051902 0.775263 0.375056 0.057 Uiso 1 1 calc R U . . .
H60C H -0.148020 0.756550 0.375488 0.057 Uiso 1 1 calc R U . . .
C61 C -0.1147(2) 0.47588(14) 0.1999(2) 0.0251(7) Uani 1 1 d . . . . .
H61A H -0.155170 0.497969 0.160456 0.030 Uiso 1 1 calc R U . . .
H61B H -0.147722 0.447687 0.223294 0.030 Uiso 1 1 calc R U . . .
C62 C -0.0505(2) 0.44978(15) 0.1526(2) 0.0272(8) Uani 1 1 d . . . . .
H62A H -0.079646 0.440356 0.095141 0.033 Uiso 1 1 calc R U . . .
H62B H -0.005276 0.476169 0.147017 0.033 Uiso 1 1 calc R U . . .
C63 C -0.0092(2) 0.39957(14) 0.1950(2) 0.0263(7) Uani 1 1 d . . . . .
H63A H -0.054400 0.373133 0.200535 0.032 Uiso 1 1 calc R U . . .
H63B H 0.028247 0.383488 0.158696 0.032 Uiso 1 1 calc R U . . .
C64 C 0.15522(19) 0.40721(12) 0.4533(2) 0.0166(6) Uani 1 1 d . . . . .
C65 C 0.21471(19) 0.39614(12) 0.5285(2) 0.0169(6) Uani 1 1 d . . . . .
C66 C 0.2532(2) 0.34548(13) 0.5411(2) 0.0226(7) Uani 1 1 d . . . . .
H66 H 0.292178 0.339296 0.591809 0.027 Uiso 1 1 calc R U . . .
C67 C 0.2373(2) 0.30407(14) 0.4834(2) 0.0267(7) Uani 1 1 d . . . . .
C68 C 0.1812(2) 0.31475(13) 0.4098(2) 0.0257(7) Uani 1 1 d . . . . .
H68 H 0.169478 0.287139 0.368815 0.031 Uiso 1 1 calc R U . . .
C69 C 0.1407(2) 0.36472(12) 0.3930(2) 0.0196(6) Uani 1 1 d . . . . .
C70 C 0.0838(2) 0.36924(13) 0.3132(2) 0.0207(6) Uani 1 1 d . . . . .
H70 H 0.076329 0.337268 0.280621 0.025 Uiso 1 1 calc R U . . .
C71 C 0.23658(19) 0.43784(12) 0.59326(19) 0.0171(6) Uani 1 1 d . . . . .
C72 C 0.3345(2) 0.46567(15) 0.7132(2) 0.0297(8) Uani 1 1 d . . . . .
H72A H 0.345831 0.499331 0.685678 0.045 Uiso 1 1 calc R U . . .
H72B H 0.386943 0.453345 0.749264 0.045 Uiso 1 1 calc R U . . .
H72C H 0.290267 0.471610 0.747632 0.045 Uiso 1 1 calc R U . . .
C73 C 0.2812(3) 0.25018(16) 0.4996(3) 0.0395(10) Uani 1 1 d . . . . .
H73A H 0.337399 0.251704 0.482740 0.059 Uiso 1 1 calc R U . . .
H73B H 0.246568 0.222391 0.466941 0.059 Uiso 1 1 calc R U . . .
H73C H 0.287912 0.241584 0.559713 0.059 Uiso 1 1 calc R U . . .
Li51 Li 0.0876(3) 0.5034(2) 0.5271(3) 0.0187(10) Uani 1 1 d . . . . .
Cl3 Cl -0.02503(8) 0.57947(8) 0.03252(8) 0.0670(4) Uani 1 1 d . . . . .
Cl4 Cl -0.05362(11) 0.69132(8) 0.07337(14) 0.0928(6) Uani 1 1 d . . . . .
C81 C -0.0496(3) 0.6247(2) 0.1089(3) 0.0438(11) Uani 1 1 d . . . . .
H81A H -0.105369 0.614878 0.123864 0.053 Uiso 1 1 calc R U . . .
H81B H -0.005855 0.621589 0.160407 0.053 Uiso 1 1 calc R U . . .
Cl5 Cl 0.30241(14) 0.62119(6) 0.47348(10) 0.0823(5) Uani 1 1 d . . . . .
Cl12 Cl 0.36885(12) 0.51194(9) 0.49087(14) 0.0954(7) Uani 1 1 d . . . . .
C82 C 0.2771(3) 0.55367(19) 0.4769(3) 0.0484(11) Uani 1 1 d . . . . .
H82A H 0.239185 0.543653 0.423869 0.058 Uiso 1 1 calc R U . . .
H82B H 0.245433 0.547476 0.523805 0.058 Uiso 1 1 calc R U . . .
Cl5A Cl 0.1165(4) 0.7022(3) 0.2577(12) 0.170(5) Uani 0.453(12) 1 d D . P A 2
Cl6 Cl 0.30329(9) 0.71483(5) 0.28938(9) 0.0579(3) Uani 1 1 d D . . . .
Cl7A Cl 0.1313(3) 0.69628(14) 0.2113(3) 0.0677(16) Uani 0.547(12) 1 d D . P A 1
C83 C 0.2249(6) 0.6670(4) 0.2589(7) 0.043(2) Uani 0.547(12) 1 d D . P A 1
H83A H 0.244604 0.641411 0.219313 0.052 Uiso 0.547(12) 1 calc R U P A 1
H83B H 0.214746 0.646548 0.308917 0.052 Uiso 0.547(12) 1 calc R U P A 1
C83A C 0.2182(14) 0.6791(7) 0.2896(15) 0.151(15) Uani 0.453(12) 1 d D . P A 2
H83C H 0.220922 0.666157 0.348044 0.181 Uiso 0.453(12) 1 calc R U P A 2
H83D H 0.224183 0.646982 0.254897 0.181 Uiso 0.453(12) 1 calc R U P A 2
Cl8 Cl 0.30536(12) 0.26567(8) 0.76579(12) 0.0881(6) Uani 1 1 d . . . . .
Cl9 Cl 0.45962(13) 0.30763(13) 0.71180(14) 0.0610(8) Uani 0.560(3) 1 d D . P B
1
Cl9A Cl 0.47607(18) 0.26343(15) 0.7585(2) 0.0638(11) Uani 0.440(3) 1 d D . P B
2
C84 C 0.3905(3) 0.3079(2) 0.7857(3) 0.0548(14) Uani 1 1 d D . . . .
H84A H 0.424000 0.298550 0.841364 0.066 Uiso 0.560(3) 1 calc R U P B 1
H84B H 0.368881 0.344875 0.789639 0.066 Uiso 0.560(3) 1 calc R U P B 1
H84C H 0.402459 0.319020 0.845456 0.066 Uiso 0.440(3) 1 calc R U P B 2
H84D H 0.382297 0.340113 0.749276 0.066 Uiso 0.440(3) 1 calc R U P B 2
Cl10 Cl 0.48412(19) 0.34434(14) 0.5881(2) 0.0634(10) Uani 0.440(3) 1 d . . P B
2
Cl11 Cl 0.43170(18) 0.34710(15) 0.4071(2) 0.0603(9) Uani 0.440(3) 1 d . . P B 2
C85 C 0.4473(7) 0.3853(5) 0.4972(10) 0.062(4) Uani 0.440(3) 1 d . . P B 2
H85A H 0.393089 0.402918 0.503706 0.074 Uiso 0.440(3) 1 calc R U P B 2
H85B H 0.489846 0.413616 0.492695 0.074 Uiso 0.440(3) 1 calc R U P B 2

loop_
_atom_site_aniso_label
_atom_site_aniso_U_11
_atom_site_aniso_U_22
_atom_site_aniso_U_33
_atom_site_aniso_U_23
_atom_site_aniso_U_13
_atom_site_aniso_U_12
Zn1 0.01420(17) 0.01395(17) 0.01561(17) 0.00063(13) 0.00189(13) -0.00022(12)
Cl2 0.0210(4) 0.0211(4) 0.0202(4) -0.0023(3) -0.0026(3) -0.0015(3)
O1 0.0181(11) 0.0136(10) 0.0225(11) 0.0028(8) 0.0032(9) 0.0028(8)
O2 0.0260(12) 0.0205(11) 0.0167(11) 0.0035(9) 0.0005(9) 0.0016(9)
O3 0.0380(15) 0.0327(14) 0.0314(14) 0.0180(11) 0.0034(12) 0.0085(11)
O4 0.0131(10) 0.0118(10) 0.0180(10) -0.0005(8) 0.0009(8) 0.0010(7)
O5 0.0287(13) 0.0212(12) 0.0219(12) 0.0030(9) 0.0091(10) 0.0040(9)
O6 0.0404(15) 0.0332(14) 0.0278(13) 0.0027(11) 0.0186(12) 0.0095(12)
N1 0.0166(13) 0.0217(14) 0.0212(14) -0.0013(10) 0.0043(10) -0.0019(10)
N2 0.0220(14) 0.0243(14) 0.0174(13) 0.0049(11) 0.0044(11) 0.0020(11)
C1 0.0131(14) 0.0150(14) 0.0196(15) -0.0036(11) -0.0050(11) -0.0005(11)
C2 0.0158(14) 0.0159(14) 0.0226(16) -0.0005(12) -0.0054(12) 0.0004(11)
C3 0.0232(17) 0.0151(15) 0.0350(19) 0.0005(13) -0.0054(14) 0.0023(12)
C4 0.0210(17) 0.0176(16) 0.048(2) -0.0066(15) 0.0000(15) 0.0052(13)
C5 0.0174(16) 0.0232(17) 0.036(2) -0.0089(14) 0.0015(14) 0.0018(13)
C6 0.0153(14) 0.0191(15) 0.0250(16) -0.0045(12) -0.0005(12) 0.0003(11)
C7 0.0151(15) 0.0245(16) 0.0250(17) -0.0082(13) 0.0039(12) -0.0006(12)
C8 0.0232(16) 0.0173(15) 0.0172(15) 0.0033(11) -0.0057(12) -0.0011(12)
C9 0.050(3) 0.049(3) 0.036(2) 0.025(2) 0.010(2) 0.010(2)
C10 0.030(2) 0.0235(19) 0.073(3) -0.0018(19) 0.005(2) 0.0116(15)
C11 0.0280(18) 0.0300(18) 0.0278(18) -0.0009(14) 0.0137(15) -0.0028(14)
C12 0.042(2) 0.032(2) 0.043(2) 0.0032(17) 0.0178(19) -0.0054(17)
C13 0.039(2) 0.044(2) 0.0267(19) 0.0170(16) 0.0132(16) 0.0125(17)
C14 0.0119(13) 0.0134(13) 0.0165(14) -0.0029(11) -0.0033(11) -0.0008(10)
C15 0.0157(14) 0.0179(15) 0.0170(15) -0.0033(11) -0.0012(11) -0.0015(11)
C16 0.0183(15) 0.0214(16) 0.0215(16) -0.0084(12) -0.0011(12) 0.0024(12)
C17 0.0254(17) 0.0161(15) 0.0290(18) -0.0072(13) -0.0029(14) 0.0039(12)
C18 0.0253(17) 0.0134(14) 0.0242(16) 0.0004(12) -0.0025(13) -0.0011(12)
C19 0.0171(14) 0.0149(14) 0.0194(15) -0.0010(11) -0.0022(12) -0.0019(11)
C20 0.0225(16) 0.0182(15) 0.0196(15) 0.0059(12) -0.0026(12) -0.0030(12)
C21 0.0145(14) 0.0236(16) 0.0179(15) -0.0049(12) 0.0010(11) -0.0015(12)
C22 0.043(2) 0.043(2) 0.029(2) 0.0057(17) 0.0187(17) 0.0045(18)
C23 0.046(2) 0.0206(18) 0.042(2) -0.0051(16) 0.0054(19) 0.0117(16)
Li1 0.020(3) 0.016(2) 0.017(3) -0.0002(19) 0.001(2) 0.000(2)
Zn51 0.01666(18) 0.01442(17) 0.01297(17) -0.00236(12) 0.00035(13) 0.00085(12)
Cl1 0.0299(4) 0.0250(4) 0.0253(4) -0.0034(3) 0.0124(3) -0.0060(3)
O51 0.0178(10) 0.0097(9) 0.0145(10) -0.0005(8) 0.0017(8) 0.0016(8)
O52 0.0319(13) 0.0149(11) 0.0210(12) -0.0015(9) -0.0084(10) 0.0017(9)
O53 0.0443(15) 0.0138(11) 0.0299(13) -0.0041(10) -0.0143(12) -0.0017(10)
O54 0.0207(11) 0.0141(10) 0.0167(10) -0.0026(8) -0.0018(8) 0.0035(8)
O55 0.0181(11) 0.0166(11) 0.0197(11) -0.0029(8) -0.0010(9) 0.0015(8)
O56 0.0234(12) 0.0219(12) 0.0277(13) -0.0047(10) -0.0096(10) 0.0038(9)
N51 0.0194(13) 0.0217(13) 0.0131(12) -0.0035(10) -0.0001(10) -0.0007(10)
N52 0.0201(13) 0.0199(13) 0.0169(13) -0.0061(10) -0.0002(10) 0.0007(10)
C51 0.0137(13) 0.0136(13) 0.0159(14) 0.0025(11) 0.0045(11) 0.0016(10)
C52 0.0197(15) 0.0133(14) 0.0168(14) 0.0023(11) 0.0011(12) 0.0000(11)
C53 0.0253(16) 0.0115(14) 0.0250(16) 0.0006(12) 0.0027(13) -0.0008(12)
C54 0.0285(17) 0.0146(15) 0.0264(17) 0.0079(12) 0.0015(14) 0.0019(12)
C55 0.0232(16) 0.0197(15) 0.0192(15) 0.0069(12) 0.0017(12) 0.0025(12)
C56 0.0163(14) 0.0170(14) 0.0153(14) 0.0034(11) 0.0034(11) 0.0012(11)
C57 0.0173(14) 0.0217(15) 0.0140(14) 0.0034(11) 0.0006(11) 0.0007(11)
C58 0.0215(15) 0.0149(14) 0.0178(15) -0.0029(11) 0.0017(12) -0.0016(11)
C59 0.051(3) 0.0238(19) 0.036(2) -0.0049(16) -0.0223(19) -0.0069(17)
C60 0.050(2) 0.0139(16) 0.043(2) 0.0059(15) -0.0129(19) 0.0020(15)
C61 0.0232(16) 0.0264(17) 0.0217(16) -0.0092(13) -0.0076(13) 0.0017(13)
C62 0.0332(19) 0.0295(18) 0.0157(16) -0.0071(13) -0.0048(14) 0.0047(14)
C63 0.0301(18) 0.0252(17) 0.0206(16) -0.0102(13) -0.0039(14) 0.0039(14)
C64 0.0160(14) 0.0139(14) 0.0203(15) -0.0006(11) 0.0043(12) -0.0002(11)
C65 0.0152(14) 0.0164(14) 0.0191(15) -0.0022(11) 0.0027(12) 0.0005(11)
C66 0.0247(16) 0.0182(15) 0.0237(16) 0.0016(12) 0.0004(13) 0.0052(12)
C67 0.0310(18) 0.0201(16) 0.0282(18) -0.0018(13) 0.0026(15) 0.0061(13)
C68 0.0332(19) 0.0168(15) 0.0256(17) -0.0062(13) 0.0013(14) 0.0044(13)
C69 0.0217(16) 0.0164(15) 0.0202(15) -0.0035(12) 0.0019(12) 0.0028(12)
C70 0.0234(16) 0.0166(15) 0.0212(16) -0.0087(12) 0.0018(13) 0.0011(12)
C71 0.0152(14) 0.0176(14) 0.0179(15) 0.0013(11) 0.0014(11) -0.0014(11)
C72 0.0266(18) 0.0285(18) 0.0285(19) -0.0072(15) -0.0108(15) -0.0011(14)
C73 0.053(3) 0.0228(18) 0.037(2) -0.0040(16) -0.0061(19) 0.0162(17)
Li51 0.020(3) 0.018(3) 0.017(3) -0.003(2) 0.000(2) 0.001(2)
Cl3 0.0411(6) 0.1231(13) 0.0370(6) -0.0122(7) 0.0075(5) -0.0065(7)
Cl4 0.0691(10) 0.0867(12) 0.1238(15) 0.0617(11) 0.0201(10) 0.0078(8)
C81 0.032(2) 0.064(3) 0.036(2) 0.018(2) 0.0098(18) -0.003(2)
Cl5 0.1387(16) 0.0451(7) 0.0601(8) 0.0006(6) 0.0091(9) -0.0452(9)
Cl12 0.0748(11) 0.1124(15) 0.1099(15) 0.0519(12) 0.0464(10) 0.0189(10)
C82 0.054(3) 0.043(3) 0.048(3) 0.006(2) 0.006(2) -0.018(2)
Cl5A 0.103(4) 0.107(5) 0.320(13) -0.093(7) 0.092(7) -0.058(4)
Cl6 0.0665(8) 0.0461(7) 0.0620(8) -0.0048(6) 0.0130(6) 0.0004(6)
Cl7A 0.066(2) 0.0399(16) 0.084(3) 0.0131(14) -0.0227(16) -0.0124(13)
C83 0.054(5) 0.024(4) 0.051(6) -0.023(4) 0.003(4) -0.019(4)
C83A 0.28(4) 0.037(9) 0.099(16) -0.025(10) -0.088(18) 0.039(14)
Cl8 0.0958(12) 0.0859(11) 0.0917(12) -0.0513(10) 0.0419(10) -0.0514(10)
Cl9 0.0341(11) 0.109(2) 0.0394(12) -0.0235(13) 0.0049(8) 0.0009(12)
Cl9A 0.0410(15) 0.083(2) 0.064(2) -0.0447(19) 0.0001(13) -0.0002(14)
C84 0.036(2) 0.068(3) 0.060(3) -0.038(3) 0.008(2) -0.012(2)
Cl10 0.0456(16) 0.0613(19) 0.084(2) -0.0144(16) 0.0138(15) 0.0009(13)
Cl11 0.0397(15) 0.088(2) 0.0580(18) 0.0114(15) 0.0212(13) -0.0006(14)
C85 0.032(5) 0.055(7) 0.110(11) -0.003(7) 0.042(6) -0.009(5)

_geom_special_details            
;
 All esds (except the esd in the dihedral angle between two l.s. planes)
 are estimated using the full covariance matrix.  The cell esds are taken
 into account individually in the estimation of esds in distances, angles
 and torsion angles; correlations between esds in cell parameters are only
 used when they are defined by crystal symmetry.  An approximate (isotropic)
 treatment of cell esds is used for estimating esds involving l.s. planes.
;
loop_
_geom_bond_atom_site_label_1
_geom_bond_atom_site_label_2
_geom_bond_distance
_geom_bond_site_symmetry_2
_geom_bond_publ_flag
Zn1 Cl2 2.2988(8) . ?
Zn1 O1 2.007(2) . ?
Zn1 O4 2.108(2) . ?
Zn1 N1 2.088(3) . ?
Zn1 N2 2.090(3) . ?
O1 C1 1.293(4) . ?
O1 Li1 1.982(6) . ?
O2 C8 1.214(4) . ?
O2 Li1 1.972(6) . ?
O3 C8 1.345(4) . ?
O3 C9 1.435(5) . ?
O4 C14 1.313(3) . ?
O4 Li1 2.001(6) . ?
O4 Li1 2.112(6) 3_667 ?
O5 C21 1.211(4) . ?
O5 Li1 1.965(6) . ?
O6 C21 1.342(4) . ?
O6 C22 1.437(5) . ?
N1 C7 1.287(4) . ?
N1 C11 1.483(4) . ?
N2 C13 1.469(5) . ?
N2 C20 1.279(4) . ?
C1 C2 1.431(4) . ?
C1 C6 1.431(5) . ?
C2 C3 1.407(4) . ?
C2 C8 1.468(5) . ?
C3 H3 0.9500 . ?
C3 C4 1.380(6) . ?
C4 C5 1.386(5) . ?
C4 C10 1.518(5) . ?
C5 H5 0.9500 . ?
C5 C6 1.402(5) . ?
C6 C7 1.448(5) . ?
C7 H7 0.9500 . ?
C9 H9A 0.9800 . ?
C9 H9B 0.9800 . ?
C9 H9C 0.9800 . ?
C10 H10A 0.9800 . ?
C10 H10B 0.9800 . ?
C10 H10C 0.9800 . ?
C11 H11A 0.9900 . ?
C11 H11B 0.9900 . ?
C11 C12 1.505(5) . ?
C12 H12A 0.9900 . ?
C12 H12B 0.9900 . ?
C12 C13 1.486(6) . ?
C13 H13A 0.9900 . ?
C13 H13B 0.9900 . ?
C14 C15 1.427(4) . ?
C14 C19 1.428(4) . ?
C15 C16 1.406(4) . ?
C15 C21 1.478(5) . ?
C16 H16 0.9500 . ?
C16 C17 1.374(5) . ?
C17 C18 1.383(5) . ?
C17 C23 1.518(5) . ?
C18 H18 0.9500 . ?
C18 C19 1.397(4) . ?
C19 C20 1.451(5) . ?
C20 H20 0.9500 . ?
C22 H22A 0.9800 . ?
C22 H22B 0.9800 . ?
C22 H22C 0.9800 . ?
C23 H23A 0.9800 . ?
C23 H23B 0.9800 . ?
C23 H23C 0.9800 . ?
Li1 Li1 2.744(10) 3_667 ?
Zn51 Cl1 2.3052(9) . ?
Zn51 O51 2.098(2) . ?
Zn51 O54 2.024(2) . ?
Zn51 N51 2.093(3) . ?
Zn51 N52 2.094(3) . ?
Zn51 Li51 3.341(6) 3_566 ?
O51 C51 1.316(4) . ?
O51 Li51 1.977(6) . ?
O51 Li51 2.071(6) 3_566 ?
O52 C58 1.215(4) . ?
O52 Li51 1.981(6) . ?
O53 C58 1.343(4) . ?
O53 C59 1.445(4) . ?
O54 C64 1.300(4) . ?
O54 Li51 1.984(6) . ?
O55 C71 1.213(4) . ?
O55 Li51 2.018(6) . ?
O56 C71 1.341(4) . ?
O56 C72 1.450(4) . ?
N51 C57 1.277(4) . ?
N51 C61 1.466(4) . ?
N52 C63 1.490(4) . ?
N52 C70 1.280(4) . ?
C51 C52 1.420(4) . ?
C51 C56 1.422(4) . ?
C52 C53 1.405(4) . ?
C52 C58 1.473(4) . ?
C53 H53 0.9500 . ?
C53 C54 1.381(5) . ?
C54 C55 1.384(5) . ?
C54 C60 1.518(5) . ?
C55 H55 0.9500 . ?
C55 C56 1.400(4) . ?
C56 C57 1.456(4) . ?
C57 H57 0.9500 . ?
C59 H59A 0.9800 . ?
C59 H59B 0.9800 . ?
C59 H59C 0.9800 . ?
C60 H60A 0.9800 . ?
C60 H60B 0.9800 . ?
C60 H60C 0.9800 . ?
C61 H61A 0.9900 . ?
C61 H61B 0.9900 . ?
C61 C62 1.523(5) . ?
C62 H62A 0.9900 . ?
C62 H62B 0.9900 . ?
C62 C63 1.520(5) . ?
C63 H63A 0.9900 . ?
C63 H63B 0.9900 . ?
C64 C65 1.430(4) . ?
C64 C69 1.430(4) . ?
C65 C66 1.402(4) . ?
C65 C71 1.472(4) . ?
C66 H66 0.9500 . ?
C66 C67 1.383(5) . ?
C67 C68 1.383(5) . ?
C67 C73 1.515(5) . ?
C68 H68 0.9500 . ?
C68 C69 1.406(4) . ?
C69 C70 1.445(4) . ?
C70 H70 0.9500 . ?
C72 H72A 0.9800 . ?
C72 H72B 0.9800 . ?
C72 H72C 0.9800 . ?
C73 H73A 0.9800 . ?
C73 H73B 0.9800 . ?
C73 H73C 0.9800 . ?
Li51 Li51 2.779(11) 3_566 ?
Cl3 C81 1.762(5) . ?
Cl4 C81 1.754(5) . ?
C81 H81A 0.9900 . ?
C81 H81B 0.9900 . ?
Cl5 C82 1.733(5) . ?
Cl12 C82 1.775(6) . ?
C82 H82A 0.9900 . ?
C82 H82B 0.9900 . ?
Cl5A C83A 1.712(16) . ?
Cl6 C83 1.735(8) . ?
Cl6 C83A 1.62(3) . ?
Cl7A C83 1.717(10) . ?
C83 H83A 0.9900 . ?
C83 H83B 0.9900 . ?
C83A H83C 0.9900 . ?
C83A H83D 0.9900 . ?
Cl8 C84 1.702(5) . ?
Cl9 C84 1.755(5) . ?
Cl9A C84 1.865(6) . ?
C84 H84A 0.9900 . ?
C84 H84B 0.9900 . ?
C84 H84C 0.9900 . ?
C84 H84D 0.9900 . ?
Cl10 C85 1.798(15) . ?
Cl11 C85 1.718(15) . ?
C85 H85A 0.9900 . ?
C85 H85B 0.9900 . ?

loop_
_geom_angle_atom_site_label_1
_geom_angle_atom_site_label_2
_geom_angle_atom_site_label_3
_geom_angle
_geom_angle_site_symmetry_1
_geom_angle_site_symmetry_3
_geom_angle_publ_flag
O1 Zn1 Cl2 104.92(7) . . ?
O1 Zn1 O4 79.23(8) . . ?
O1 Zn1 N1 88.93(10) . . ?
O1 Zn1 N2 151.03(10) . . ?
O4 Zn1 Cl2 100.82(6) . . ?
N1 Zn1 Cl2 110.78(8) . . ?
N1 Zn1 O4 148.18(9) . . ?
N1 Zn1 N2 92.79(11) . . ?
N2 Zn1 Cl2 101.47(8) . . ?
N2 Zn1 O4 84.30(10) . . ?
C1 O1 Zn1 131.3(2) . . ?
C1 O1 Li1 127.8(3) . . ?
Li1 O1 Zn1 100.50(18) . . ?
C8 O2 Li1 127.7(3) . . ?
C8 O3 C9 115.1(3) . . ?
Zn1 O4 Li1 110.65(17) . 3_667 ?
C14 O4 Zn1 119.28(18) . . ?
C14 O4 Li1 130.2(2) . . ?
C14 O4 Li1 110.9(2) . 3_667 ?
Li1 O4 Zn1 96.51(18) . . ?
Li1 O4 Li1 83.6(2) . 3_667 ?
C21 O5 Li1 131.0(3) . . ?
C21 O6 C22 116.5(3) . . ?
C7 N1 Zn1 124.0(2) . . ?
C7 N1 C11 114.2(3) . . ?
C11 N1 Zn1 121.8(2) . . ?
C13 N2 Zn1 120.2(2) . . ?
C20 N2 Zn1 121.2(2) . . ?
C20 N2 C13 116.7(3) . . ?
O1 C1 C2 121.6(3) . . ?
O1 C1 C6 121.7(3) . . ?
C2 C1 C6 116.6(3) . . ?
C1 C2 C8 120.0(3) . . ?
C3 C2 C1 120.2(3) . . ?
C3 C2 C8 119.8(3) . . ?
C2 C3 H3 118.6 . . ?
C4 C3 C2 122.7(3) . . ?
C4 C3 H3 118.6 . . ?
C3 C4 C5 117.3(3) . . ?
C3 C4 C10 121.7(4) . . ?
C5 C4 C10 121.1(4) . . ?
C4 C5 H5 118.5 . . ?
C4 C5 C6 123.0(3) . . ?
C6 C5 H5 118.5 . . ?
C1 C6 C7 124.0(3) . . ?
C5 C6 C1 120.0(3) . . ?
C5 C6 C7 116.0(3) . . ?
N1 C7 C6 128.4(3) . . ?
N1 C7 H7 115.8 . . ?
C6 C7 H7 115.8 . . ?
O2 C8 O3 120.5(3) . . ?
O2 C8 C2 126.7(3) . . ?
O3 C8 C2 112.8(3) . . ?
O3 C9 H9A 109.5 . . ?
O3 C9 H9B 109.5 . . ?
O3 C9 H9C 109.5 . . ?
H9A C9 H9B 109.5 . . ?
H9A C9 H9C 109.5 . . ?
H9B C9 H9C 109.5 . . ?
C4 C10 H10A 109.5 . . ?
C4 C10 H10B 109.5 . . ?
C4 C10 H10C 109.5 . . ?
H10A C10 H10B 109.5 . . ?
H10A C10 H10C 109.5 . . ?
H10B C10 H10C 109.5 . . ?
N1 C11 H11A 108.7 . . ?
N1 C11 H11B 108.7 . . ?
N1 C11 C12 114.3(3) . . ?
H11A C11 H11B 107.6 . . ?
C12 C11 H11A 108.7 . . ?
C12 C11 H11B 108.7 . . ?
C11 C12 H12A 108.6 . . ?
C11 C12 H12B 108.6 . . ?
H12A C12 H12B 107.5 . . ?
C13 C12 C11 114.8(4) . . ?
C13 C12 H12A 108.6 . . ?
C13 C12 H12B 108.6 . . ?
N2 C13 C12 111.6(3) . . ?
N2 C13 H13A 109.3 . . ?
N2 C13 H13B 109.3 . . ?
C12 C13 H13A 109.3 . . ?
C12 C13 H13B 109.3 . . ?
H13A C13 H13B 108.0 . . ?
O4 C14 C15 122.7(3) . . ?
O4 C14 C19 121.1(3) . . ?
C15 C14 C19 116.2(3) . . ?
C14 C15 C21 120.8(3) . . ?
C16 C15 C14 120.1(3) . . ?
C16 C15 C21 119.1(3) . . ?
C15 C16 H16 118.5 . . ?
C17 C16 C15 122.9(3) . . ?
C17 C16 H16 118.5 . . ?
C16 C17 C18 117.4(3) . . ?
C16 C17 C23 122.1(3) . . ?
C18 C17 C23 120.5(3) . . ?
C17 C18 H18 118.8 . . ?
C17 C18 C19 122.5(3) . . ?
C19 C18 H18 118.8 . . ?
C14 C19 C20 123.0(3) . . ?
C18 C19 C14 120.7(3) . . ?
C18 C19 C20 116.2(3) . . ?
N2 C20 C19 127.6(3) . . ?
N2 C20 H20 116.2 . . ?
C19 C20 H20 116.2 . . ?
O5 C21 O6 121.1(3) . . ?
O5 C21 C15 126.8(3) . . ?
O6 C21 C15 112.1(3) . . ?
O6 C22 H22A 109.5 . . ?
O6 C22 H22B 109.5 . . ?
O6 C22 H22C 109.5 . . ?
H22A C22 H22B 109.5 . . ?
H22A C22 H22C 109.5 . . ?
H22B C22 H22C 109.5 . . ?
C17 C23 H23A 109.5 . . ?
C17 C23 H23B 109.5 . . ?
C17 C23 H23C 109.5 . . ?
H23A C23 H23B 109.5 . . ?
H23A C23 H23C 109.5 . . ?
H23B C23 H23C 109.5 . . ?
O1 Li1 O4 82.5(2) . . ?
O1 Li1 O4 102.3(2) . 3_667 ?
O1 Li1 Li1 93.9(3) . 3_667 ?
O2 Li1 O1 86.1(2) . . ?
O2 Li1 O4 158.3(3) . . ?
O2 Li1 O4 104.0(2) . 3_667 ?
O2 Li1 Li1 149.8(4) . 3_667 ?
O4 Li1 O4 96.4(2) . 3_667 ?
O4 Li1 Li1 49.91(18) . 3_667 ?
O4 Li1 Li1 46.45(17) 3_667 3_667 ?
O5 Li1 O1 151.7(3) . . ?
O5 Li1 O2 93.6(2) . . ?
O5 Li1 O4 105.2(3) . 3_667 ?
O5 Li1 O4 88.0(2) . . ?
O5 Li1 Li1 100.1(3) . 3_667 ?
Cl1 Zn51 Li51 137.91(9) . 3_566 ?
O51 Zn51 Cl1 102.35(6) . . ?
O51 Zn51 Li51 36.46(11) . 3_566 ?
O54 Zn51 Cl1 107.35(7) . . ?
O54 Zn51 O51 79.18(8) . . ?
O54 Zn51 N51 149.61(10) . . ?
O54 Zn51 N52 88.34(9) . . ?
O54 Zn51 Li51 78.54(11) . 3_566 ?
N51 Zn51 Cl1 100.44(8) . . ?
N51 Zn51 O51 83.12(9) . . ?
N51 Zn51 N52 93.76(10) . . ?
N51 Zn51 Li51 72.58(12) . 3_566 ?
N52 Zn51 Cl1 109.77(8) . . ?
N52 Zn51 O51 147.74(10) . . ?
N52 Zn51 Li51 112.06(12) . 3_566 ?
C51 O51 Zn51 118.98(18) . . ?
C51 O51 Li51 131.5(2) . . ?
C51 O51 Li51 109.5(2) . 3_566 ?
Li51 O51 Zn51 97.63(18) . . ?
Li51 O51 Zn51 106.53(17) 3_566 . ?
Li51 O51 Li51 86.7(2) . 3_566 ?
C58 O52 Li51 130.9(3) . . ?
C58 O53 C59 115.5(3) . . ?
C64 O54 Zn51 131.4(2) . . ?
C64 O54 Li51 127.4(2) . . ?
Li51 O54 Zn51 99.86(18) . . ?
C71 O55 Li51 128.0(3) . . ?
C71 O56 C72 116.2(3) . . ?
C57 N51 Zn51 122.1(2) . . ?
C57 N51 C61 116.9(3) . . ?
C61 N51 Zn51 119.7(2) . . ?
C63 N52 Zn51 121.9(2) . . ?
C70 N52 Zn51 123.8(2) . . ?
C70 N52 C63 114.2(3) . . ?
O51 C51 C52 122.8(3) . . ?
O51 C51 C56 120.3(3) . . ?
C52 C51 C56 116.9(3) . . ?
C51 C52 C58 120.6(3) . . ?
C53 C52 C51 120.3(3) . . ?
C53 C52 C58 119.2(3) . . ?
C52 C53 H53 118.8 . . ?
C54 C53 C52 122.4(3) . . ?
C54 C53 H53 118.8 . . ?
C53 C54 C55 117.7(3) . . ?
C53 C54 C60 120.8(3) . . ?
C55 C54 C60 121.5(3) . . ?
C54 C55 H55 118.9 . . ?
C54 C55 C56 122.2(3) . . ?
C56 C55 H55 118.9 . . ?
C51 C56 C57 122.7(3) . . ?
C55 C56 C51 120.5(3) . . ?
C55 C56 C57 116.7(3) . . ?
N51 C57 C56 126.3(3) . . ?
N51 C57 H57 116.9 . . ?
C56 C57 H57 116.9 . . ?
O52 C58 O53 121.0(3) . . ?
O52 C58 C52 126.5(3) . . ?
O53 C58 C52 112.5(3) . . ?
O53 C59 H59A 109.5 . . ?
O53 C59 H59B 109.5 . . ?
O53 C59 H59C 109.5 . . ?
H59A C59 H59B 109.5 . . ?
H59A C59 H59C 109.5 . . ?
H59B C59 H59C 109.5 . . ?
C54 C60 H60A 109.5 . . ?
C54 C60 H60B 109.5 . . ?
C54 C60 H60C 109.5 . . ?
H60A C60 H60B 109.5 . . ?
H60A C60 H60C 109.5 . . ?
H60B C60 H60C 109.5 . . ?
N51 C61 H61A 109.5 . . ?
N51 C61 H61B 109.5 . . ?
N51 C61 C62 110.6(3) . . ?
H61A C61 H61B 108.1 . . ?
C62 C61 H61A 109.5 . . ?
C62 C61 H61B 109.5 . . ?
C61 C62 H62A 108.8 . . ?
C61 C62 H62B 108.8 . . ?
H62A C62 H62B 107.7 . . ?
C63 C62 C61 113.6(3) . . ?
C63 C62 H62A 108.8 . . ?
C63 C62 H62B 108.8 . . ?
N52 C63 C62 113.3(3) . . ?
N52 C63 H63A 108.9 . . ?
N52 C63 H63B 108.9 . . ?
C62 C63 H63A 108.9 . . ?
C62 C63 H63B 108.9 . . ?
H63A C63 H63B 107.7 . . ?
O54 C64 C65 121.9(3) . . ?
O54 C64 C69 122.0(3) . . ?
C69 C64 C65 116.1(3) . . ?
C64 C65 C71 120.4(3) . . ?
C66 C65 C64 120.4(3) . . ?
C66 C65 C71 119.2(3) . . ?
C65 C66 H66 118.4 . . ?
C67 C66 C65 123.3(3) . . ?
C67 C66 H66 118.4 . . ?
C66 C67 C73 121.3(3) . . ?
C68 C67 C66 116.8(3) . . ?
C68 C67 C73 122.0(3) . . ?
C67 C68 H68 118.6 . . ?
C67 C68 C69 122.9(3) . . ?
C69 C68 H68 118.6 . . ?
C64 C69 C70 123.5(3) . . ?
C68 C69 C64 120.6(3) . . ?
C68 C69 C70 115.9(3) . . ?
N52 C70 C69 129.5(3) . . ?
N52 C70 H70 115.2 . . ?
C69 C70 H70 115.2 . . ?
O55 C71 O56 121.3(3) . . ?
O55 C71 C65 126.0(3) . . ?
O56 C71 C65 112.7(3) . . ?
O56 C72 H72A 109.5 . . ?
O56 C72 H72B 109.5 . . ?
O56 C72 H72C 109.5 . . ?
H72A C72 H72B 109.5 . . ?
H72A C72 H72C 109.5 . . ?
H72B C72 H72C 109.5 . . ?
C67 C73 H73A 109.5 . . ?
C67 C73 H73B 109.5 . . ?
C67 C73 H73C 109.5 . . ?
H73A C73 H73B 109.5 . . ?
H73A C73 H73C 109.5 . . ?
H73B C73 H73C 109.5 . . ?
O51 Li51 Zn51 37.01(11) 3_566 3_566 ?
O51 Li51 Zn51 96.9(2) . 3_566 ?
O51 Li51 O51 93.3(2) . 3_566 ?
O51 Li51 O52 87.3(2) . . ?
O51 Li51 O54 83.1(2) . . ?
O51 Li51 O55 157.1(3) . . ?
O51 Li51 Li51 48.07(17) . 3_566 ?
O51 Li51 Li51 45.25(17) 3_566 3_566 ?
O52 Li51 Zn51 74.29(18) . 3_566 ?
O52 Li51 O51 110.9(3) . 3_566 ?
O52 Li51 O54 145.2(3) . . ?
O52 Li51 O55 90.7(2) . . ?
O52 Li51 Li51 103.5(3) . 3_566 ?
O54 Li51 Zn51 140.0(2) . 3_566 ?
O54 Li51 O51 103.0(2) . 3_566 ?
O54 Li51 O55 85.6(2) . . ?
O54 Li51 Li51 94.7(3) . 3_566 ?
O55 Li51 Zn51 104.6(2) . 3_566 ?
O55 Li51 O51 108.7(3) . 3_566 ?
O55 Li51 Li51 153.4(4) . 3_566 ?
Li51 Li51 Zn51 59.3(2) 3_566 3_566 ?
Cl3 C81 H81A 109.2 . . ?
Cl3 C81 H81B 109.2 . . ?
Cl4 C81 Cl3 112.1(2) . . ?
Cl4 C81 H81A 109.2 . . ?
Cl4 C81 H81B 109.2 . . ?
H81A C81 H81B 107.9 . . ?
Cl5 C82 Cl12 112.4(3) . . ?
Cl5 C82 H82A 109.1 . . ?
Cl5 C82 H82B 109.1 . . ?
Cl12 C82 H82A 109.1 . . ?
Cl12 C82 H82B 109.1 . . ?
H82A C82 H82B 107.9 . . ?
Cl6 C83 H83A 109.4 . . ?
Cl6 C83 H83B 109.4 . . ?
Cl7A C83 Cl6 111.1(6) . . ?
Cl7A C83 H83A 109.4 . . ?
Cl7A C83 H83B 109.4 . . ?
H83A C83 H83B 108.0 . . ?
Cl5A C83A H83C 106.3 . . ?
Cl5A C83A H83D 106.3 . . ?
Cl6 C83A Cl5A 124.1(12) . . ?
Cl6 C83A H83C 106.3 . . ?
Cl6 C83A H83D 106.3 . . ?
H83C C83A H83D 106.4 . . ?
Cl8 C84 Cl9 116.2(3) . . ?
Cl8 C84 Cl9A 100.3(3) . . ?
Cl8 C84 H84A 108.2 . . ?
Cl8 C84 H84B 108.2 . . ?
Cl8 C84 H84C 111.7 . . ?
Cl8 C84 H84D 111.7 . . ?
Cl9 C84 H84A 108.2 . . ?
Cl9 C84 H84B 108.2 . . ?
Cl9A C84 H84C 111.7 . . ?
Cl9A C84 H84D 111.7 . . ?
H84A C84 H84B 107.4 . . ?
H84C C84 H84D 109.5 . . ?
Cl10 C85 H85A 109.5 . . ?
Cl10 C85 H85B 109.5 . . ?
Cl11 C85 Cl10 110.8(7) . . ?
Cl11 C85 H85A 109.5 . . ?
Cl11 C85 H85B 109.5 . . ?
H85A C85 H85B 108.1 . . ?

loop_
_geom_torsion_atom_site_label_1
_geom_torsion_atom_site_label_2
_geom_torsion_atom_site_label_3
_geom_torsion_atom_site_label_4
_geom_torsion
_geom_torsion_site_symmetry_1
_geom_torsion_site_symmetry_2
_geom_torsion_site_symmetry_3
_geom_torsion_site_symmetry_4
_geom_torsion_publ_flag
Zn1 O1 C1 C2 -163.6(2) . . . . ?
Zn1 O1 C1 C6 17.1(4) . . . . ?
Zn1 O4 C14 C15 138.9(2) . . . . ?
Zn1 O4 C14 C19 -43.0(3) . . . . ?
Zn1 N1 C7 C6 2.4(5) . . . . ?
Zn1 N1 C11 C12 -1.4(4) . . . . ?
Zn1 N2 C13 C12 33.5(5) . . . . ?
Zn1 N2 C20 C19 15.0(5) . . . . ?
O1 C1 C2 C3 -177.1(3) . . . . ?
O1 C1 C2 C8 2.3(4) . . . . ?
O1 C1 C6 C5 174.8(3) . . . . ?
O1 C1 C6 C7 -7.3(5) . . . . ?
O4 C14 C15 C16 174.7(3) . . . . ?
O4 C14 C15 C21 -5.7(4) . . . . ?
O4 C14 C19 C18 -173.7(3) . . . . ?
O4 C14 C19 C20 3.8(4) . . . . ?
N1 C11 C12 C13 60.5(5) . . . . ?
C1 C2 C3 C4 0.7(5) . . . . ?
C1 C2 C8 O2 -8.7(5) . . . . ?
C1 C2 C8 O3 171.9(3) . . . . ?
C1 C6 C7 N1 -2.5(5) . . . . ?
C2 C1 C6 C5 -4.5(4) . . . . ?
C2 C1 C6 C7 173.3(3) . . . . ?
C2 C3 C4 C5 -1.4(5) . . . . ?
C2 C3 C4 C10 179.6(3) . . . . ?
C3 C2 C8 O2 170.7(3) . . . . ?
C3 C2 C8 O3 -8.8(4) . . . . ?
C3 C4 C5 C6 -1.0(5) . . . . ?
C4 C5 C6 C1 4.1(5) . . . . ?
C4 C5 C6 C7 -174.0(3) . . . . ?
C5 C6 C7 N1 175.4(3) . . . . ?
C6 C1 C2 C3 2.3(4) . . . . ?
C6 C1 C2 C8 -178.4(3) . . . . ?
C7 N1 C11 C12 176.6(3) . . . . ?
C8 C2 C3 C4 -178.6(3) . . . . ?
C9 O3 C8 O2 -0.6(5) . . . . ?
C9 O3 C8 C2 178.9(3) . . . . ?
C10 C4 C5 C6 178.0(3) . . . . ?
C11 N1 C7 C6 -175.6(3) . . . . ?
C11 C12 C13 N2 -79.3(5) . . . . ?
C13 N2 C20 C19 179.4(3) . . . . ?
C14 C15 C16 C17 0.0(5) . . . . ?
C14 C15 C21 O5 3.3(5) . . . . ?
C14 C15 C21 O6 -175.5(3) . . . . ?
C14 C19 C20 N2 12.3(5) . . . . ?
C15 C14 C19 C18 4.5(4) . . . . ?
C15 C14 C19 C20 -178.0(3) . . . . ?
C15 C16 C17 C18 2.5(5) . . . . ?
C15 C16 C17 C23 -177.1(3) . . . . ?
C16 C15 C21 O5 -177.1(3) . . . . ?
C16 C15 C21 O6 4.1(4) . . . . ?
C16 C17 C18 C19 -1.4(5) . . . . ?
C17 C18 C19 C14 -2.1(5) . . . . ?
C17 C18 C19 C20 -179.8(3) . . . . ?
C18 C19 C20 N2 -170.1(3) . . . . ?
C19 C14 C15 C16 -3.5(4) . . . . ?
C19 C14 C15 C21 176.1(3) . . . . ?
C20 N2 C13 C12 -131.1(4) . . . . ?
C21 C15 C16 C17 -179.6(3) . . . . ?
C22 O6 C21 O5 -4.0(5) . . . . ?
C22 O6 C21 C15 174.8(3) . . . . ?
C23 C17 C18 C19 178.1(3) . . . . ?
Li1 O1 C1 C2 25.5(4) . . . . ?
Li1 O1 C1 C6 -153.8(3) . . . . ?
Li1 O2 C8 O3 166.1(3) . . . . ?
Li1 O2 C8 C2 -13.4(5) . . . . ?
Li1 O4 C14 C15 8.8(4) . . . . ?
Li1 O4 C14 C15 -90.8(3) 3_667 . . . ?
Li1 O4 C14 C19 87.3(3) 3_667 . . . ?
Li1 O4 C14 C19 -173.1(3) . . . . ?
Li1 O5 C21 O6 174.8(3) . . . . ?
Li1 O5 C21 C15 -3.9(5) . . . . ?
Zn51 O51 C51 C52 -136.5(2) . . . . ?
Zn51 O51 C51 C56 45.4(3) . . . . ?
Zn51 O54 C64 C65 167.5(2) . . . . ?
Zn51 O54 C64 C69 -12.6(4) . . . . ?
Zn51 N51 C57 C56 -11.6(4) . . . . ?
Zn51 N51 C61 C62 -36.2(4) . . . . ?
Zn51 N52 C63 C62 4.3(4) . . . . ?
Zn51 N52 C70 C69 0.9(5) . . . . ?
O51 C51 C52 C53 -177.3(3) . . . . ?
O51 C51 C52 C58 3.9(5) . . . . ?
O51 C51 C56 C55 176.0(3) . . . . ?
O51 C51 C56 C57 -1.8(5) . . . . ?
O54 C64 C65 C66 178.0(3) . . . . ?
O54 C64 C65 C71 -2.3(5) . . . . ?
O54 C64 C69 C68 -177.7(3) . . . . ?
O54 C64 C69 C70 1.1(5) . . . . ?
N51 C61 C62 C63 82.1(4) . . . . ?
C51 C52 C53 C54 0.8(5) . . . . ?
C51 C52 C58 O52 -7.0(5) . . . . ?
C51 C52 C58 O53 172.1(3) . . . . ?
C51 C56 C57 N51 -17.4(5) . . . . ?
C52 C51 C56 C55 -2.3(4) . . . . ?
C52 C51 C56 C57 -180.0(3) . . . . ?
C52 C53 C54 C55 -1.1(5) . . . . ?
C52 C53 C54 C60 178.4(4) . . . . ?
C53 C52 C58 O52 174.1(3) . . . . ?
C53 C52 C58 O53 -6.8(4) . . . . ?
C53 C54 C55 C56 -0.3(5) . . . . ?
C54 C55 C56 C51 2.0(5) . . . . ?
C54 C55 C56 C57 179.9(3) . . . . ?
C55 C56 C57 N51 164.8(3) . . . . ?
C56 C51 C52 C53 0.9(4) . . . . ?
C56 C51 C52 C58 -178.0(3) . . . . ?
C57 N51 C61 C62 131.2(3) . . . . ?
C58 C52 C53 C54 179.7(3) . . . . ?
C59 O53 C58 O52 5.2(5) . . . . ?
C59 O53 C58 C52 -174.1(3) . . . . ?
C60 C54 C55 C56 -179.8(4) . . . . ?
C61 N51 C57 C56 -178.7(3) . . . . ?
C61 C62 C63 N52 -62.8(4) . . . . ?
C63 N52 C70 C69 178.7(3) . . . . ?
C64 C65 C66 C67 0.4(5) . . . . ?
C64 C65 C71 O55 13.1(5) . . . . ?
C64 C65 C71 O56 -166.3(3) . . . . ?
C64 C69 C70 N52 4.7(6) . . . . ?
C65 C64 C69 C68 2.3(5) . . . . ?
C65 C64 C69 C70 -179.0(3) . . . . ?
C65 C66 C67 C68 0.9(6) . . . . ?
C65 C66 C67 C73 179.4(4) . . . . ?
C66 C65 C71 O55 -167.1(3) . . . . ?
C66 C65 C71 O56 13.5(4) . . . . ?
C66 C67 C68 C69 -0.6(6) . . . . ?
C67 C68 C69 C64 -1.0(6) . . . . ?
C67 C68 C69 C70 -179.9(3) . . . . ?
C68 C69 C70 N52 -176.5(4) . . . . ?
C69 C64 C65 C66 -2.0(5) . . . . ?
C69 C64 C65 C71 177.8(3) . . . . ?
C70 N52 C63 C62 -173.6(3) . . . . ?
C71 C65 C66 C67 -179.3(3) . . . . ?
C72 O56 C71 O55 -2.7(5) . . . . ?
C72 O56 C71 C65 176.7(3) . . . . ?
C73 C67 C68 C69 -179.1(4) . . . . ?
Li51 O51 C51 C52 100.7(3) 3_566 . . . ?
Li51 O51 C51 C52 -2.6(5) . . . . ?
Li51 O51 C51 C56 -77.4(3) 3_566 . . . ?
Li51 O51 C51 C56 179.2(3) . . . . ?
Li51 O52 C58 O53 -170.6(3) . . . . ?
Li51 O52 C58 C52 8.5(6) . . . . ?
Li51 O54 C64 C65 -28.2(5) . . . . ?
Li51 O54 C64 C69 151.7(3) . . . . ?
Li51 O55 C71 O56 -173.2(3) . . . . ?
Li51 O55 C71 C65 7.4(5) . . . . ?

_shelx_res_file                  
;
TITL jg20012_a.res in P2(1)/c
    jg20012.res
    created by SHELXL-2018/3 at 15:39:32 on 21-Oct-2020
REM Old TITL jg20012 in P2(1)/c
REM SHELXT solution in P2(1)/c: R1 0.159, Rweak 0.012, Alpha 0.056
REM <I/s> 0.706 for 320 systematic absences, Orientation as input
REM Formula found by SHELXT: C50 Li6 N7 O12 Cl9 zn1
CELL 0.71073 15.915 24.9116 16.1264 90 99.907 90
ZERR 4 0.0003 0.0004 0.0003 0 0.002 0
LATT 1
SYMM -X,0.5+Y,0.5-Z
SFAC C H Cl Li N O Zn
UNIT 201.76 227.52 43.52 8 16 48 8
SADI Cl10 Cl9 Cl10 Cl9A
SADI C84 Cl9 C84 Cl9A
SADI Cl7A C83 Cl5A C83
SADI Cl5A C83A Cl7A C83
SADI Cl6 Cl5A Cl6 Cl7A
SADI Cl9A C84 Cl9 C84

L.S. 16
PLAN  13
TEMP -153.15
CONF
FREE zn1 Li1
FREE Zn51 Li51
BOND
list 4
MORE -1
BOND $H
fmap 2 53
acta
REM <olex2.extras>
REM <HklSrc "%.\\jg20012.hkl">
REM </olex2.extras>

WGHT    0.068700   18.222502
FVAR       0.17200   0.56044   0.54720
ZN1   7    0.335939    0.444997    1.008973    11.00000    0.01420    0.01395 =
         0.01561    0.00063    0.00189   -0.00022
CL2   3    0.269483    0.392357    0.900051    11.00000    0.02097    0.02109 =
         0.02017   -0.00230   -0.00258   -0.00148
O1    6    0.344767    0.517821    0.957888    11.00000    0.01808    0.01355 =
         0.02250    0.00277    0.00324    0.00281
O2    6    0.412458    0.564671    0.833644    11.00000    0.02605    0.02052 =
         0.01667    0.00352    0.00055    0.00164
O3    6    0.348264    0.639328    0.780430    11.00000    0.03799    0.03265 =
         0.03140    0.01802    0.00336    0.00853
O4    6    0.462734    0.443252    0.987027    11.00000    0.01305    0.01184 =
         0.01803   -0.00048    0.00094    0.00098
O5    6    0.533413    0.478226    0.852238    11.00000    0.02867    0.02116 =
         0.02189    0.00304    0.00907    0.00402
O6    6    0.608810    0.417470    0.795461    11.00000    0.04038    0.03316 =
         0.02780    0.00271    0.01857    0.00948
N1    5    0.247382    0.476325    1.077673    11.00000    0.01663    0.02170 =
         0.02118   -0.00135    0.00434   -0.00189
N2    5    0.378611    0.387274    1.100658    11.00000    0.02204    0.02426 =
         0.01741    0.00490    0.00439    0.00200
C1    1    0.297479    0.560087    0.956815    11.00000    0.01309    0.01496 =
         0.01963   -0.00356   -0.00502   -0.00048
C2    1    0.302056    0.603164    0.899025    11.00000    0.01583    0.01587 =
         0.02258   -0.00050   -0.00540    0.00041
C3    1    0.252508    0.649689    0.902064    11.00000    0.02322    0.01507 =
         0.03503    0.00054   -0.00544    0.00227
AFIX  43
H3    2    0.256140    0.677554    0.862620    11.00000   -1.20000
AFIX   0
C4    1    0.198854    0.656495    0.959999    11.00000    0.02101    0.01762 =
         0.04757   -0.00655   -0.00003    0.00522
C5    1    0.193494    0.614641    1.015444    11.00000    0.01744    0.02322 =
         0.03636   -0.00891    0.00147    0.00179
AFIX  43
H5    2    0.157600    0.618818    1.056371    11.00000   -1.20000
AFIX   0
C6    1    0.238592    0.566428    1.013921    11.00000    0.01527    0.01915 =
         0.02503   -0.00448   -0.00046    0.00031
C7    1    0.219250    0.524812    1.070407    11.00000    0.01507    0.02446 =
         0.02496   -0.00815    0.00393   -0.00057
AFIX  43
H7    2    0.180796    0.534574    1.106836    11.00000   -1.20000
AFIX   0
C8    1    0.359244    0.599142    0.836923    11.00000    0.02323    0.01733 =
         0.01721    0.00325   -0.00565   -0.00109
C9    1    0.403748    0.637817    0.719125    11.00000    0.05005    0.04884 =
         0.03645    0.02518    0.01008    0.00951
AFIX 137
H9A   2    0.397724    0.671184    0.686451    11.00000   -1.50000
H9B   2    0.388469    0.607250    0.681276    11.00000   -1.50000
H9C   2    0.462944    0.633983    0.747778    11.00000   -1.50000
AFIX   0
C10   1    0.146480    0.707241    0.962286    11.00000    0.02965    0.02354 =
         0.07312   -0.00177    0.00505    0.01157
AFIX 137
H10A  2    0.162671    0.733522    0.922643    11.00000   -1.50000
H10B  2    0.157220    0.722286    1.019281    11.00000   -1.50000
H10C  2    0.085739    0.698674    0.946410    11.00000   -1.50000
AFIX   0
C11   1    0.209223    0.442998    1.137763    11.00000    0.02803    0.03004 =
         0.02782   -0.00095    0.01368   -0.00285
AFIX  23
H11A  2    0.146380    0.443834    1.121214    11.00000   -1.20000
H11B  2    0.223590    0.459190    1.194498    11.00000   -1.20000
AFIX   0
C12   1    0.238193    0.385405    1.142623    11.00000    0.04224    0.03152 =
         0.04254    0.00317    0.01779   -0.00544
AFIX  23
H12A  2    0.207890    0.366076    1.182303    11.00000   -1.20000
H12B  2    0.221258    0.368781    1.086473    11.00000   -1.20000
AFIX   0
C13   1    0.331444    0.377738    1.169962    11.00000    0.03893    0.04352 =
         0.02675    0.01700    0.01316    0.01255
AFIX  23
H13A  2    0.352203    0.402746    1.216720    11.00000   -1.20000
H13B  2    0.342434    0.340657    1.191153    11.00000   -1.20000
AFIX   0
C14   1    0.497805    0.396928    0.974299    11.00000    0.01191    0.01342 =
         0.01650   -0.00288   -0.00328   -0.00085
C15   1    0.550619    0.389549    0.912083    11.00000    0.01567    0.01794 =
         0.01700   -0.00331   -0.00120   -0.00154
C16   1    0.592118    0.340228    0.906010    11.00000    0.01828    0.02139 =
         0.02148   -0.00842   -0.00112    0.00244
AFIX  43
H16   2    0.626948    0.336306    0.864101    11.00000   -1.20000
AFIX   0
C17   1    0.584513    0.297461    0.958012    11.00000    0.02537    0.01613 =
         0.02905   -0.00717   -0.00290    0.00389
C18   1    0.530802    0.303506    1.016248    11.00000    0.02530    0.01336 =
         0.02417    0.00039   -0.00250   -0.00105
AFIX  43
H18   2    0.523593    0.274139    1.051947    11.00000   -1.20000
AFIX   0
C19   1    0.486744    0.351143    1.024589    11.00000    0.01710    0.01492 =
         0.01940   -0.00101   -0.00222   -0.00191
C20   1    0.432957    0.351527    1.088658    11.00000    0.02249    0.01820 =
         0.01962    0.00588   -0.00260   -0.00298
AFIX  43
H20   2    0.438774    0.321769    1.126047    11.00000   -1.20000
AFIX   0
C21   1    0.562140    0.433189    0.852954    11.00000    0.01446    0.02358 =
         0.01789   -0.00491    0.00103   -0.00151
C22   1    0.617692    0.455498    0.730508    11.00000    0.04344    0.04286 =
         0.02859    0.00570    0.01868    0.00450
AFIX 137
H22A  2    0.561374    0.463607    0.697742    11.00000   -1.50000
H22B  2    0.654181    0.440258    0.693341    11.00000   -1.50000
H22C  2    0.643575    0.488559    0.756151    11.00000   -1.50000
AFIX   0
C23   1    0.633105    0.245455    0.953149    11.00000    0.04567    0.02060 =
         0.04218   -0.00512    0.00542    0.01165
AFIX 137
H23A  2    0.665256    0.247488    0.906587    11.00000   -1.50000
H23B  2    0.592770    0.215452    0.943606    11.00000   -1.50000
H23C  2    0.672664    0.239845    1.006114    11.00000   -1.50000
AFIX   0
LI1   4    0.456812    0.511515    0.920828    11.00000    0.02044    0.01582 =
         0.01747   -0.00016    0.00130   -0.00030

ZN51  7    0.047091    0.485973    0.336066    11.00000    0.01666    0.01442 =
         0.01297   -0.00236    0.00035    0.00085
CL1   3    0.136943    0.540977    0.276596    11.00000    0.02994    0.02503 =
         0.02526   -0.00342    0.01239   -0.00599
O51   6    0.011630    0.535313    0.429643    11.00000    0.01784    0.00969 =
         0.01446   -0.00055    0.00169    0.00160
O52   6    0.103643    0.576859    0.574092    11.00000    0.03188    0.01487 =
         0.02101   -0.00155   -0.00842    0.00165
O53   6    0.107084    0.666078    0.582461    11.00000    0.04429    0.01380 =
         0.02992   -0.00415   -0.01434   -0.00172
O54   6    0.116535    0.453177    0.440763    11.00000    0.02071    0.01413 =
         0.01668   -0.00257   -0.00183    0.00353
O55   6    0.198745    0.479755    0.597425    11.00000    0.01813    0.01659 =
         0.01965   -0.00289   -0.00097    0.00152
O56   6    0.305843    0.425340    0.649885    11.00000    0.02342    0.02193 =
         0.02768   -0.00468   -0.00962    0.00383
N51   5   -0.071209    0.509776    0.268327    11.00000    0.01942    0.02168 =
         0.01315   -0.00345   -0.00011   -0.00071
N52   5    0.041941    0.409973    0.279878    11.00000    0.02014    0.01988 =
         0.01692   -0.00607   -0.00025    0.00070
C51   1   -0.010008    0.585415    0.411070    11.00000    0.01374    0.01360 =
         0.01595    0.00252    0.00452    0.00163
C52   1    0.018455    0.628985    0.465516    11.00000    0.01971    0.01331 =
         0.01677    0.00228    0.00110    0.00003
C53   1   -0.009658    0.681413    0.444013    11.00000    0.02530    0.01151 =
         0.02500    0.00056    0.00273   -0.00081
AFIX  43
H53   2    0.010780    0.710002    0.481027    11.00000   -1.20000
AFIX   0
C54   1   -0.065926    0.692907    0.371021    11.00000    0.02854    0.01464 =
         0.02642    0.00789    0.00151    0.00190
C55   1   -0.093612    0.650717    0.317381    11.00000    0.02319    0.01972 =
         0.01921    0.00690    0.00167    0.00248
AFIX  43
H55   2   -0.132543    0.657830    0.266986    11.00000   -1.20000
AFIX   0
C56   1   -0.066119    0.597897    0.334960    11.00000    0.01635    0.01704 =
         0.01527    0.00341    0.00341    0.00120
C57   1   -0.100191    0.557236    0.273444    11.00000    0.01726    0.02175 =
         0.01397    0.00344    0.00061    0.00073
AFIX  43
H57   2   -0.148675    0.566948    0.233219    11.00000   -1.20000
AFIX   0
C58   1    0.078887    0.620000    0.544292    11.00000    0.02154    0.01487 =
         0.01776   -0.00288    0.00171   -0.00163
C59   1    0.173028    0.660469    0.655650    11.00000    0.05128    0.02385 =
         0.03642   -0.00495   -0.02231   -0.00692
AFIX 137
H59A  2    0.221347    0.640717    0.640288    11.00000   -1.50000
H59B  2    0.150396    0.640770    0.699585    11.00000   -1.50000
H59C  2    0.192068    0.696116    0.676715    11.00000   -1.50000
AFIX   0
C60   1   -0.096663    0.749923    0.351112    11.00000    0.04972    0.01387 =
         0.04294    0.00586   -0.01290    0.00197
AFIX 137
H60A  2   -0.109902    0.754754    0.289943    11.00000   -1.50000
H60B  2   -0.051902    0.775263    0.375056    11.00000   -1.50000
H60C  2   -0.148020    0.756550    0.375488    11.00000   -1.50000
AFIX   0
C61   1   -0.114730    0.475883    0.199864    11.00000    0.02322    0.02637 =
         0.02169   -0.00920   -0.00762    0.00167
AFIX  23
H61A  2   -0.155170    0.497969    0.160456    11.00000   -1.20000
H61B  2   -0.147722    0.447687    0.223294    11.00000   -1.20000
AFIX   0
C62   1   -0.050491    0.449782    0.152564    11.00000    0.03318    0.02947 =
         0.01566   -0.00705   -0.00478    0.00468
AFIX  23
H62A  2   -0.079646    0.440356    0.095141    11.00000   -1.20000
H62B  2   -0.005276    0.476169    0.147017    11.00000   -1.20000
AFIX   0
C63   1   -0.009243    0.399571    0.195029    11.00000    0.03011    0.02521 =
         0.02056   -0.01025   -0.00391    0.00391
AFIX  23
H63A  2   -0.054400    0.373133    0.200535    11.00000   -1.20000
H63B  2    0.028247    0.383488    0.158696    11.00000   -1.20000
AFIX   0
C64   1    0.155216    0.407205    0.453346    11.00000    0.01599    0.01394 =
         0.02035   -0.00057    0.00425   -0.00019
C65   1    0.214714    0.396141    0.528467    11.00000    0.01525    0.01640 =
         0.01911   -0.00224    0.00272    0.00053
C66   1    0.253219    0.345481    0.541097    11.00000    0.02468    0.01818 =
         0.02367    0.00156    0.00044    0.00519
AFIX  43
H66   2    0.292178    0.339296    0.591809    11.00000   -1.20000
AFIX   0
C67   1    0.237293    0.304071    0.483388    11.00000    0.03096    0.02007 =
         0.02822   -0.00183    0.00259    0.00613
C68   1    0.181187    0.314755    0.409801    11.00000    0.03324    0.01683 =
         0.02562   -0.00621    0.00135    0.00436
AFIX  43
H68   2    0.169478    0.287139    0.368815    11.00000   -1.20000
AFIX   0
C69   1    0.140693    0.364719    0.392975    11.00000    0.02169    0.01638 =
         0.02019   -0.00350    0.00193    0.00281
C70   1    0.083785    0.369238    0.313172    11.00000    0.02340    0.01658 =
         0.02123   -0.00866    0.00175    0.00110
AFIX  43
H70   2    0.076329    0.337268    0.280621    11.00000   -1.20000
AFIX   0
C71   1    0.236583    0.437842    0.593259    11.00000    0.01523    0.01758 =
         0.01791    0.00130    0.00140   -0.00140
C72   1    0.334546    0.465674    0.713248    11.00000    0.02665    0.02854 =
         0.02851   -0.00716   -0.01079   -0.00108
AFIX 137
H72A  2    0.345831    0.499331    0.685678    11.00000   -1.50000
H72B  2    0.386943    0.453345    0.749264    11.00000   -1.50000
H72C  2    0.290267    0.471610    0.747632    11.00000   -1.50000
AFIX   0
C73   1    0.281167    0.250179    0.499629    11.00000    0.05336    0.02279 =
         0.03733   -0.00396   -0.00609    0.01622
AFIX 137
H73A  2    0.337399    0.251704    0.482740    11.00000   -1.50000
H73B  2    0.246568    0.222391    0.466941    11.00000   -1.50000
H73C  2    0.287912    0.241584    0.559713    11.00000   -1.50000
AFIX   0
LI51  4    0.087566    0.503396    0.527089    11.00000    0.01960    0.01839 =
         0.01700   -0.00290    0.00007    0.00051

CL3   3   -0.025032    0.579473    0.032521    11.00000    0.04114    0.12311 =
         0.03701   -0.01223    0.00746   -0.00652
CL4   3   -0.053621    0.691320    0.073366    11.00000    0.06914    0.08668 =
         0.12382    0.06168    0.02010    0.00784
C81   1   -0.049558    0.624672    0.108930    11.00000    0.03212    0.06436 =
         0.03641    0.01794    0.00978   -0.00303
AFIX  23
H81A  2   -0.105369    0.614878    0.123864    11.00000   -1.20000
H81B  2   -0.005855    0.621589    0.160407    11.00000   -1.20000
AFIX   0

CL5   3    0.302412    0.621185    0.473476    11.00000    0.13866    0.04514 =
         0.06011    0.00057    0.00910   -0.04524
CL12  3    0.368851    0.511939    0.490867    11.00000    0.07480    0.11237 =
         0.10989    0.05187    0.04643    0.01891
C82   1    0.277071    0.553668    0.476916    11.00000    0.05368    0.04261 =
         0.04796    0.00626    0.00636   -0.01831
AFIX  23
H82A  2    0.239185    0.543653    0.423869    11.00000   -1.20000
H82B  2    0.245433    0.547476    0.523805    11.00000   -1.20000
AFIX   0

PART 2
CL5A  3    0.116494    0.702247    0.257670   -31.00000    0.10287    0.10726 =
         0.32030   -0.09258    0.09239   -0.05837

PART 0
CL6   3    0.303292    0.714830    0.289385    11.00000    0.06648    0.04607 =
         0.06196   -0.00484    0.01303    0.00035

PART 1
CL7A  3    0.131294    0.696276    0.211314    31.00000    0.06624    0.03989 =
         0.08444    0.01310   -0.02274   -0.01244

C83   1    0.224881    0.666962    0.258896    31.00000    0.05375    0.02351 =
         0.05097   -0.02262    0.00321   -0.01929
AFIX  23
H83A  2    0.244604    0.641411    0.219313    31.00000   -1.20000
H83B  2    0.214746    0.646548    0.308917    31.00000   -1.20000
AFIX   0

PART 2
C83A  1    0.218177    0.679085    0.289589   -31.00000    0.27518    0.03656 =
         0.09944   -0.02533   -0.08767    0.03926
AFIX  23
H83C  2    0.220922    0.666157    0.348044   -31.00000   -1.20000
H83D  2    0.224183    0.646982    0.254897   -31.00000   -1.20000
AFIX   0

PART 0
CL8   3    0.305359    0.265666    0.765791    11.00000    0.09582    0.08590 =
         0.09170   -0.05134    0.04194   -0.05140

PART 1
CL9   3    0.459619    0.307630    0.711797    21.00000    0.03411    0.10913 =
         0.03937   -0.02351    0.00489    0.00086

PART 2
CL9A  3    0.476068    0.263427    0.758494   -21.00000    0.04099    0.08321 =
         0.06406   -0.04472    0.00011   -0.00019

PART 0
C84   1    0.390520    0.307870    0.785659    11.00000    0.03647    0.06812 =
         0.05980   -0.03779    0.00829   -0.01218
PART 1
AFIX  23
H84A  2    0.424000    0.298550    0.841364    21.00000   -1.20000
H84B  2    0.368881    0.344875    0.789639    21.00000   -1.20000
AFIX  23
PART 2
H84C  2    0.402459    0.319020    0.845456   -21.00000   -1.20000
H84D  2    0.382297    0.340113    0.749276   -21.00000   -1.20000
AFIX   0

CL10  3    0.484115    0.344345    0.588102   -21.00000    0.04561    0.06131 =
         0.08428   -0.01437    0.01375    0.00090
CL11  3    0.431702    0.347102    0.407094   -21.00000    0.03968    0.08767 =
         0.05797    0.01137    0.02116   -0.00060
C85   1    0.447302    0.385250    0.497222   -21.00000    0.03170    0.05498 =
         0.10984   -0.00276    0.04155   -0.00949
AFIX  23
H85A  2    0.393089    0.402918    0.503706   -21.00000   -1.20000
H85B  2    0.489846    0.413616    0.492695   -21.00000   -1.20000
AFIX   0
HKLF 4


REM  jg20012_a.res in P2(1)/c
REM wR2 = 0.1500, GooF = S = 1.021, Restrained GooF = 1.023 for all data
REM R1 = 0.0564 for 12382 Fo > 4sig(Fo) and 0.0722 for all 15347 data
REM 785 parameters refined using 3 restraints

END

WGHT      0.0687     18.2225

REM Highest difference peak  2.381,  deepest hole -1.730,  1-sigma level  0.103
Q1    1   0.3354  0.4379  0.3840  11.00000  0.05    2.38
Q2    1   0.3569  0.2547  0.7965  11.00000  0.05    1.40
Q3    1   0.3950  0.5568  0.5168  11.00000  0.05    1.37
Q4    1  -0.0019  0.6973  0.0992  11.00000  0.05    1.18
Q5    1   0.4443  0.3404  0.4449  11.00000  0.05    1.09
Q6    1   0.4246  0.3784  0.4015  11.00000  0.05    1.01
Q7    1   0.2807  0.4156  1.1983  11.00000  0.05    0.98
Q8    1   0.2993  0.2787  0.7611  11.00000  0.05    0.98
Q9    1   0.3955  0.4610  0.4616  11.00000  0.05    0.95
Q10   1   0.5541  0.3952  0.5140  11.00000  0.05    0.93
Q11   1   0.2405  0.6341  0.4743  11.00000  0.05    0.89
Q12   1   0.4341  0.3392  0.3858  11.00000  0.05    0.73
Q13   1   0.2575  0.7027  0.2924  11.00000  0.05    0.71
;
_shelx_res_checksum              807
_olex2_diffrn_ambient_temperature_device 'Oxford Cryosystems Cryostream 700+'
_olex2_exptl_crystal_mounting_method 
'The crystal was mounted on a MITIGEN holder in Paratone oil'
_olex2_submission_original_sample_id AJG212_Li
_olex2_submission_special_instructions 'No special instructions were received'
_oxdiff_exptl_absorpt_empirical_details 
;
Empirical correction (ABSPACK) includes:
;
_oxdiff_exptl_absorpt_empirical_full_max 2.684
_oxdiff_exptl_absorpt_empirical_full_min 0.508
####################################################################### 
# 
# This file contains crystal structure data downloaded from the 
# Cambridge Structural Database (CSD) hosted by the Cambridge 
# Crystallographic Data Centre (CCDC).
# 
# Full information about CCDC data access policies and citation 
# guidelines are available at http://www.ccdc.cam.ac.uk/access/V1 
# 
# Audit and citation data items may have been added by the CCDC. 
# Please retain this information to preserve the provenance of 
# this file and to allow appropriate attribution of the data. 
# 
#######################################################################

data_jg20014
_database_code_depnum_ccdc_archive 'CCDC 2445764'
_audit_update_record             
;
2025-04-22 deposited with the CCDC.	2025-08-21 downloaded from the CCDC.
;
_audit_creation_date             2020-11-02
_audit_creation_method           
;
Olex2 1.3-beta
(compiled 2020.07.31 svn.rc2a77460 for OlexSys, GUI svn.r6145)
;
_shelx_SHELXL_version_number     2018/3
loop_
_audit_author_email
''
g.s.nichol@ed.ac.uk
_chemical_name_common            ?
_chemical_name_systematic        ?
_chemical_formula_moiety         
'2(C H2 Cl2), 2(C46 H48 Li4 N4 O12), 3[CH2Cl2], 0.5[], 1[], 1[]'
_chemical_formula_sum            'C97 H106 Cl10 Li8 N8 O24'
_chemical_formula_weight         2178.00
_chemical_melting_point          ?
_chemical_oxdiff_formula         C23H24Li2ClN2O6
_chemical_oxdiff_usercomment     '@120 K AJG214-Li'
loop_
_atom_type_symbol
_atom_type_description
_atom_type_scat_dispersion_real
_atom_type_scat_dispersion_imag
_atom_type_scat_source
C C 0.0181 0.0091 'International Tables Vol C Tables 4.2.6.8 and 6.1.1.4'
H H 0.0000 0.0000 'International Tables Vol C Tables 4.2.6.8 and 6.1.1.4'
Cl Cl 0.3639 0.7018 'International Tables Vol C Tables 4.2.6.8 and 6.1.1.4'
Li Li 0.0008 0.0003 'International Tables Vol C Tables 4.2.6.8 and 6.1.1.4'
N N 0.0311 0.0180 'International Tables Vol C Tables 4.2.6.8 and 6.1.1.4'
O O 0.0492 0.0322 'International Tables Vol C Tables 4.2.6.8 and 6.1.1.4'

_shelx_space_group_comment       
;
The symmetry employed for this shelxl refinement is uniquely defined
by the following loop, which should always be used as a source of
symmetry information in preference to the above space-group names.
They are only intended as comments.
;
_space_group_crystal_system      monoclinic
_space_group_IT_number           14
_space_group_name_H-M_alt        'P 1 21/n 1'
_space_group_name_Hall           '-P 2yn'
loop_
_space_group_symop_operation_xyz
'x, y, z'
'-x+1/2, y+1/2, -z+1/2'
'-x, -y, -z'
'x-1/2, -y-1/2, z-1/2'

_cell_length_a                   22.8774(4)
_cell_length_b                   19.3305(2)
_cell_length_c                   26.1585(4)
_cell_angle_alpha                90
_cell_angle_beta                 115.824(2)
_cell_angle_gamma                90
_cell_volume                     10412.9(3)
_cell_formula_units_Z            4
_cell_measurement_reflns_used    33385
_cell_measurement_temperature    120.00(10)
_cell_measurement_theta_max      76.1000
_cell_measurement_theta_min      4.0810
_shelx_estimated_absorpt_T_max   ?
_shelx_estimated_absorpt_T_min   ?
_exptl_absorpt_coefficient_mu    3.070
_exptl_absorpt_correction_T_max  1.00000
_exptl_absorpt_correction_T_min  0.47612
_exptl_absorpt_correction_type   multi-scan
_exptl_absorpt_process_details   
;
CrysAlisPro 1.171.40.84a (Rigaku Oxford Diffraction, 2020)
Empirical absorption correction using spherical harmonics,
implemented in SCALE3 ABSPACK scaling algorithm.
;
_exptl_absorpt_special_details   ?
_exptl_crystal_colour            colourless
_exptl_crystal_colour_primary    colourless
_exptl_crystal_density_diffrn    1.389
_exptl_crystal_density_meas      ?
_exptl_crystal_density_method    ?
_exptl_crystal_description       needle
_exptl_crystal_F_000             4520
loop_
_exptl_crystal_face_index_h
_exptl_crystal_face_index_k
_exptl_crystal_face_index_l
_exptl_crystal_face_perp_dist
0 0 -1 0.0232
1 0 -2 0.0342
1 0 0 0.0312
-1 0 2 0.0342
-2 2 1 0.1015
-1 0 0 0.0362
1 2 -1 0.0976
0 -1 0 0.1261
0 1 0 0.1193
1 0 -1 0.0405
-1 0 1 0.0421
0 0 1 0.0413

_exptl_crystal_recrystallization_method 
'The material was recrystallised from dichloromethane by slow evaporation'
_exptl_crystal_size_max          0.245
_exptl_crystal_size_mid          0.083
_exptl_crystal_size_min          0.064
loop_
_exptl_oxdiff_crystal_face_indexfrac_h
_exptl_oxdiff_crystal_face_indexfrac_k
_exptl_oxdiff_crystal_face_indexfrac_l
_exptl_oxdiff_crystal_face_x
_exptl_oxdiff_crystal_face_y
_exptl_oxdiff_crystal_face_z
-0.0000 0.0000 -0.5000 -0.0290 0.0147 -0.0042
1.0003 -0.0002 -1.5004 -0.0267 0.0868 -0.0243
1.0005 -0.0003 0.4998 0.0892 0.0282 -0.0077
-1.0003 0.0002 1.5004 0.0267 -0.0868 0.0243
-1.9992 1.9996 0.5013 -0.0917 -0.0573 0.1813
-1.0005 0.0003 -0.4998 -0.0892 -0.0282 0.0077
1.0020 1.9989 -0.9997 0.0020 0.1151 0.1332
-0.0008 -0.9996 -0.0003 0.0001 -0.0215 -0.0767
0.0008 0.9996 0.0003 -0.0001 0.0215 0.0767
1.0004 -0.0002 -0.5003 0.0312 0.0575 -0.0160
-1.0004 0.0002 0.5003 -0.0312 -0.0575 0.0160
0.0000 -0.0000 0.5000 0.0290 -0.0147 0.0042

_exptl_transmission_factor_max   ?
_exptl_transmission_factor_min   ?
_diffrn_reflns_av_R_equivalents  0.1241
_diffrn_reflns_av_unetI/netI     0.0579
_diffrn_reflns_Laue_measured_fraction_full 1.000
_diffrn_reflns_Laue_measured_fraction_max 0.993
_diffrn_reflns_limit_h_max       28
_diffrn_reflns_limit_h_min       -28
_diffrn_reflns_limit_k_max       24
_diffrn_reflns_limit_k_min       -20
_diffrn_reflns_limit_l_max       32
_diffrn_reflns_limit_l_min       -32
_diffrn_reflns_number            210539
_diffrn_reflns_point_group_measured_fraction_full 1.000
_diffrn_reflns_point_group_measured_fraction_max 0.993
_diffrn_reflns_theta_full        67.684
_diffrn_reflns_theta_max         76.416
_diffrn_reflns_theta_min         3.754
_diffrn_ambient_environment      N~2~
_diffrn_ambient_temperature      120.00(10)
_diffrn_detector                 'CCD plate'
_diffrn_detector_area_resol_mean 5.1574
_diffrn_detector_type            Atlas
_diffrn_measured_fraction_theta_full 1.000
_diffrn_measured_fraction_theta_max 0.993
_diffrn_measurement_details      
;
List of Runs (angles in degrees, time in seconds):

  # Type    Start    End  Width  t~exp~   \w     \q     \k     \f   Frames
#--------------------------------------------------------------------------
  1  \w   -113.00 -56.00   1.00   12.00    --  -40.50-156.00 -45.00   57
  2  \w   -108.00 -22.00   1.00   12.00    --  -40.50 156.00  -8.00   86
  3  \w    -85.00  -1.00   1.00   12.00    --  -40.50 119.00-164.00   84
  4  \w     22.00  94.00   1.00   12.00    --   42.22-119.00 110.00   72
  5  \w     44.00 118.00   1.00   12.00    --   42.22-156.00 -45.00   74
  6  \w     44.00 133.00   1.00   27.00    --  111.00-156.00 -45.00   89
  7  \w    100.00 178.00   1.00   27.00    --  111.00 119.00-164.00   78
  8  \w     78.00 161.00   1.00   27.00    --  111.00 156.00  -8.00   83
  9  \w     38.00 110.00   1.00   27.00    --  111.00-119.00 110.00   72
 10  \w   -113.00 -18.00   1.00   12.00    --  -40.50 -38.00 -60.00   95
 11  \w   -111.00 -14.00   1.00   12.00    --  -40.50 -57.00-150.00   97
 12  \w     11.00  42.00   1.00   12.00    --   42.22  78.00-141.48   31
 13  \w     10.00  42.00   1.00   12.00    --   42.22  79.00 166.20   32
 14  \w     20.00 115.00   1.00   12.00    --   42.22  38.00  90.00   95
 15  \w     11.00  42.00   1.00   12.00    --   42.22  78.00-160.75   31
 16  \w    103.00 178.00   1.00   27.00    --  111.00  77.00 -90.00   75
 17  \w     39.00 112.00   1.00   27.00    --  111.00-125.00-120.00   73
 18  \w     40.00 135.00   1.00   27.00    --  111.00 -45.00  90.00   95
 19  \w    103.00 178.00   1.00   27.00    --  111.00  77.00 150.00   75
 20  \w     86.00 178.00   1.00   27.00    --  111.00  50.00 -30.80   92
 21  \w     97.00 178.00   1.00   27.00    --  111.00 125.00  30.00   81
 22  \w    103.00 178.00   1.00   27.00    --  111.00  77.00  60.00   75
 23  \w     30.00 107.00   1.00   27.00    --  111.00 -94.00 120.00   77
 24  \w     87.00 178.00   1.00   27.00    --  111.00  30.00  60.00   91
 25  \w     97.00 178.00   1.00   27.00    --  111.00 125.00  90.00   81
 26  \w     39.00 112.00   1.00   27.00    --  111.00-125.00 -30.00   73
 27  \w     39.00 112.00   1.00   27.00    --  111.00-125.00-150.00   73
 28  \w     66.00 178.00   1.00   27.00    --  111.00  15.00 -90.00  112
 29  \w     30.00 107.00   1.00   27.00    --  111.00 -94.00  90.00   77
 30  \w     39.00 112.00   1.00   27.00    --  111.00-125.00  90.00   73
 31  \w     34.00 108.00   1.00   27.00    --  111.00-104.00-162.35   74
 32  \w     32.00 107.00   1.00   27.00    --  111.00-101.00 -30.03   75
 33  \w     39.00 112.00   1.00   27.00    --  111.00-125.00 -90.00   73
 34  \w     41.00 139.00   1.00   27.00    --  111.00 -61.00  30.00   98
 35  \w     41.00 139.00   1.00   27.00    --  111.00 -61.00 -30.00   98
 36  \w     30.00 107.00   1.00   27.00    --  111.00 -94.00   0.00   77
 37  \w     97.00 178.00   1.00   27.00    --  111.00 125.00 150.00   81
 38  \w     41.00  93.00   1.00   27.00    --  111.00-125.00  30.00   52
 39  \w     42.00 112.00   1.00   27.00    --  111.00-125.00 -60.00   70
 40  \w     44.00  71.00   1.00   27.00    --  111.00-125.00 150.00   27
 41  \w    134.00 161.00   1.00   27.00    --  111.00  49.00 126.24   27
 42  \w     86.00 116.00   1.00   27.00    --  111.00  49.00 126.24   30
;
_diffrn_measurement_device       'four-circle diffractometer'
_diffrn_measurement_device_type  'Rigaku Oxford Diffraction SuperNova'
_diffrn_measurement_method       '\w scans'
_diffrn_orient_matrix_type       
'CrysAlisPro convention (1999,Acta A55,543-557)'
_diffrn_orient_matrix_UB_11      0.0601878000
_diffrn_orient_matrix_UB_12      -0.0002037000
_diffrn_orient_matrix_UB_13      0.0579222000
_diffrn_orient_matrix_UB_21      0.0428037000
_diffrn_orient_matrix_UB_22      0.0214626000
_diffrn_orient_matrix_UB_23      -0.0293023000
_diffrn_orient_matrix_UB_31      -0.0118549000
_diffrn_orient_matrix_UB_32      0.0767547000
_diffrn_orient_matrix_UB_33      0.0083099000
_diffrn_radiation_monochromator  mirror
_diffrn_radiation_probe          x-ray
_diffrn_radiation_type           'Cu K\a'
_diffrn_radiation_wavelength     1.54184
_diffrn_source                   'micro-focus sealed X-ray tube'
_diffrn_source_type              'SuperNova (Cu) X-ray Source'
_reflns_Friedel_coverage         0.000
_reflns_Friedel_fraction_full    .
_reflns_Friedel_fraction_max     .
_reflns_number_gt                18666
_reflns_number_total             22026
_reflns_odcompleteness_completeness 99.96
_reflns_odcompleteness_iscentric 1
_reflns_odcompleteness_theta     74.33
_reflns_special_details          
;
 Reflections were merged by SHELXL according to the crystal
 class for the calculation of statistics and refinement.
 
 _reflns_Friedel_fraction is defined as the number of unique
 Friedel pairs measured divided by the number that would be
 possible theoretically, ignoring centric projections and
 systematic absences. Completness statistics refer to single and
 composite reflections containing twin component 1 only.
;
_reflns_threshold_expression     'I > 2\s(I)'
_computing_cell_refinement       'CrysAlisPro 1.171.40.84a (Rigaku OD, 2020)'
_computing_data_collection       'CrysAlisPro 1.171.40.84a (Rigaku OD, 2020)'
_computing_data_reduction        'CrysAlisPro 1.171.40.84a (Rigaku OD, 2020)'
_computing_molecular_graphics    'Olex2 1.3-beta (Dolomanov et al., 2009)'
_computing_publication_material  'Olex2 1.3-beta (Dolomanov et al., 2009)'
_computing_structure_refinement  'SHELXL 2018/3 (Sheldrick, 2015)'
_computing_structure_solution    'SHELXT 2018/2 (Sheldrick, 2018)'
_refine_diff_density_max         2.464
_refine_diff_density_min         -1.266
_refine_diff_density_rms         0.108
_refine_ls_extinction_coef       .
_refine_ls_extinction_method     none
_refine_ls_goodness_of_fit_ref   1.023
_refine_ls_hydrogen_treatment    constr
_refine_ls_matrix_type           full
_refine_ls_number_parameters     1403
_refine_ls_number_reflns         22026
_refine_ls_number_restraints     142
_refine_ls_R_factor_all          0.0998
_refine_ls_R_factor_gt           0.0872
_refine_ls_restrained_S_all      1.049
_refine_ls_shift/su_max          0.000
_refine_ls_shift/su_mean         0.000
_refine_ls_structure_factor_coef Fsqd
_refine_ls_weighting_details     
'w=1/[\s^2^(Fo^2^)+(0.1784P)^2^+7.4193P] where P=(Fo^2^+2Fc^2^)/3'
_refine_ls_weighting_scheme      calc
_refine_ls_wR_factor_gt          0.2358
_refine_ls_wR_factor_ref         0.2514
_refine_special_details          
;
Several molecules of solvent dichloromethane were modelled.  Some were modelled as disordered over two or three positions (using the SUMP card in SHELXL). It is likely that the disorder model does not reflect the true extent of the solvent disorder but further modelling is difficult to do.  Using the Squeeze routine of Platon gives a model with  overall better refinement residuals but it was felt that removing three quite obvious dichloromethane molecules is not in the spirit of Squeeze.


#===============================================================================
#>>> The Following Improvement and Query ALERTS were generated - (Acta-Mode) <<<
#===============================================================================
     Format: alert-number_ALERT_alert-type_alert-level text

097_ALERT_2_B Large Reported Max.  (Positive) Residual Density       2.46 eA-3

Consequence of disorder modelling, as discussed above

#===============================================================================
020_ALERT_3_C The Value of Rint is Greater Than 0.12 .........      0.124 Report

Noted, probably a consequence of weak diffraction and extensive solvent disorder

243_ALERT_4_C High   'Solvent' Ueq as Compared to Neighbors of       C101 Check
244_ALERT_4_C Low    'Solvent' Ueq as Compared to Neighbors of       C102 Check
260_ALERT_2_C Large Average Ueq of Residue Including       Cl9      0.124 Check
260_ALERT_2_C Large Average Ueq of Residue Including      Cl0A      0.113 Check
260_ALERT_2_C Large Average Ueq of Residue Including      Cl7A      0.111 Check
340_ALERT_3_C Low Bond Precision on  C-C Bonds ...............     0.0062 Ang.
410_ALERT_2_C Short Intra H...H Contact  H1B      ..H11      .       1.98 Ang.
                                                      x,y,z  =      1_555 Check
410_ALERT_2_C Short Intra H...H Contact  H3A      ..H21      .       1.96 Ang.
                                                      x,y,z  =      1_555 Check
410_ALERT_2_C Short Intra H...H Contact  H24B     ..H27      .       1.97 Ang.
                                                      x,y,z  =      1_555 Check
410_ALERT_2_C Short Intra H...H Contact  H26A     ..H44      .       1.98 Ang.
                                                      x,y,z  =      1_555 Check
410_ALERT_2_C Short Intra H...H Contact  H51A     ..H61      .       1.99 Ang.
                                                      x,y,z  =      1_555 Check
410_ALERT_2_C Short Intra H...H Contact  H53B     ..H71      .       1.98 Ang.
                                                      x,y,z  =      1_555 Check
410_ALERT_2_C Short Intra H...H Contact  H74B     ..H84      .       1.98 Ang.
                                                      x,y,z  =      1_555 Check
410_ALERT_2_C Short Intra H...H Contact  H76A     ..H94      .       1.97 Ang.
                                                      x,y,z  =      1_555 Check

These all pertain to disordered dichloromethane, discussed above.

601_ALERT_2_C Structure Contains Solvent Accessible VOIDS of .         53 Ang**3
906_ALERT_3_C Large K Value in the Analysis of Variance ......      2.066 Check
910_ALERT_3_C Missing # of FCF Reflection(s) Below Theta(Min).          5 Note

Noted

#===============================================================================
;
_olex2_refinement_description    
;
1. Twinned data refinement
 Scales: 0.6784(14)
 0.3216(14)
2. Fixed Uiso
 At 1.2 times of:
  All C(H) groups, All C(H,H) groups
 At 1.5 times of:
  All C(H,H,H) groups
3. Shared sites
{C105, Cl0A}
{Cl9, C15A}
4. Rigid bond restraints
 Cl7A, Cl8A, C14A
 with sigma for 1-2 distances of 0.01 and sigma for 1-3 distances of 0.01
 Cl7B, Cl8B, C14B
 with sigma for 1-2 distances of 0.01 and sigma for 1-3 distances of 0.01
 Cl7, Cl8, C104
 with sigma for 1-2 distances of 0.01 and sigma for 1-3 distances of 0.01
 Cl5, Cl6, C103
 with sigma for 1-2 distances of 0.01 and sigma for 1-3 distances of 0.01
5. Uiso/Uaniso restraints and constraints
Cl7 \\sim Cl8 \\sim C104: within 2A with sigma of 0.04 and sigma for terminal
atoms of 0.08 within 2A
Cl7A \\sim Cl8A \\sim C14A: within 2A with sigma of 0.04 and sigma for terminal
atoms of 0.08 within 2A
Cl7B \\sim Cl8B \\sim C14B: within 2A with sigma of 0.04 and sigma for terminal
atoms of 0.08 within 2A
Cl5 \\sim Cl6 \\sim C103: within 2A with sigma of 0.04 and sigma for terminal
atoms of 0.08 within 2A
Uanis(C105) = Uanis(Cl0A)
Uanis(Cl9) = Uanis(C15A)
6. Rigid body (RIGU) restrains
 Cl5, Cl6
 with sigma for 1-2 distances of 0.004 and sigma for 1-3 distances of 0.004
 Cl7, Cl8, C104
 with sigma for 1-2 distances of 0.004 and sigma for 1-3 distances of 0.004
 Cl7B, Cl8B, C14B
 with sigma for 1-2 distances of 0.004 and sigma for 1-3 distances of 0.004
 Cl7A, Cl8A, C14A
 with sigma for 1-2 distances of 0.004 and sigma for 1-3 distances of 0.004
 Cl5, Cl6, C103
 with sigma for 1-2 distances of 0.004 and sigma for 1-3 distances of 0.004
7. Same fragment restrains
{Cl1, Cl2, C101} sigma for 1-2: 0.02, 1-3: 0.04
as in
{Cl0A, Cl9A, C15A}
{Cl1, Cl2, C101} sigma for 1-2: 0.02, 1-3: 0.04
as in
{Cl5, Cl6, C103}
{Cl1, Cl2, C101} sigma for 1-2: 0.02, 1-3: 0.04
as in
{Cl7, Cl8, C104}
{Cl1, Cl2, C101} sigma for 1-2: 0.02, 1-3: 0.04
as in
{Cl7A, Cl8A, C14A}
{Cl1, Cl2, C101} sigma for 1-2: 0.02, 1-3: 0.04
as in
{Cl7B, Cl8B, C14B}
{Cl1, Cl2, C101} sigma for 1-2: 0.02, 1-3: 0.04
as in
{Cl9, Cl10, C105}
8. Others
 1*[Sof(Cl7)+Sof(Cl8)+Sof(C104)+Sof(H10G)+Sof(H10H)]+1*[Sof(Cl7A)+Sof(Cl8A)+
 Sof(C14A)+Sof(H14A)+Sof(H14B)]+1*[Sof(Cl7B)+Sof(Cl8B)+Sof(C14B)+Sof(H14C)+
 Sof(H14D)]=1 with esd of 0.001
 Sof(Cl7)=Sof(Cl8)=Sof(C104)=Sof(H10G)=Sof(H10H)=FVAR(1)
 Sof(Cl7A)=Sof(Cl8A)=Sof(C14A)=Sof(H14A)=Sof(H14B)=FVAR(2)
 Sof(Cl7B)=Sof(Cl8B)=Sof(C14B)=Sof(H14C)=Sof(H14D)=FVAR(3)
 Sof(Cl0A)=Sof(Cl9A)=Sof(C15A)=Sof(H15A)=Sof(H15B)=1-FVAR(4)
 Sof(Cl9)=Sof(Cl10)=Sof(C105)=Sof(H10I)=Sof(H10J)=FVAR(4)
9.a Secondary CH2 refined with riding coordinates:
 C101(H10A,H10B), C15A(H15A,H15B), C102(H10C,H10D), C103(H10E,H10F), C104(H10G,
 H10H), C14A(H14A,H14B), C14B(H14C,H14D), C105(H10I,H10J), C1(H1A,H1B), C2(H2A,
 H2B), C3(H3A,H3B), C24(H24A,H24B), C25(H25A,H25B), C26(H26A,H26B), C51(H51A,
 H51B), C52(H52A,H52B), C53(H53A,H53B), C74(H74A,H74B), C75(H75A,H75B),
 C76(H76A,H76B)
9.b Aromatic/amide H refined with riding coordinates:
 C6(H6), C8(H8), C11(H11), C16(H16), C18(H18), C21(H21), C27(H27), C29(H29),
 C31(H31), C39(H39), C41(H41), C44(H44), C56(H56), C58(H58), C61(H61), C66(H66),
  C68(H68), C71(H71), C79(H79), C81(H81), C84(H84), C89(H89), C91(H91), C94(H94)
9.c Idealised Me refined as rotating group:
 C12(H12A,H12B,H12C), C13(H13A,H13B,H13C), C22(H22A,H22B,H22C), C23(H23A,H23B,
 H23C), C34(H34A,H34B,H34C), C36(H36A,H36B,H36C), C45(H45A,H45B,H45C), C46(H46A,
 H46B,H46C), C62(H62A,H62B,H62C), C63(H63A,H63B,H63C), C72(H72A,H72B,H72C),
 C73(H73A,H73B,H73C), C85(H85A,H85B,H85C), C86(H86A,H86B,H86C), C95(H95A,H95B,
 H95C), C96(H96A,H96B,H96C)
;
_atom_sites_solution_hydrogens   geom
_atom_sites_solution_primary     dual
_atom_sites_solution_secondary   ?
loop_
_atom_site_label
_atom_site_type_symbol
_atom_site_fract_x
_atom_site_fract_y
_atom_site_fract_z
_atom_site_U_iso_or_equiv
_atom_site_adp_type
_atom_site_occupancy
_atom_site_site_symmetry_order
_atom_site_calc_flag
_atom_site_refinement_flags_posn
_atom_site_refinement_flags_adp
_atom_site_refinement_flags_occupancy
_atom_site_disorder_assembly
_atom_site_disorder_group
Cl1 Cl 0.61952(7) 0.87884(7) 0.34175(7) 0.0476(3) Uani 1 1 d D . . . .
Cl2 Cl 0.62018(11) 0.82676(10) 0.44807(11) 0.0734(6) Uani 1 1 d D . . . .
C101 C 0.6476(5) 0.8192(4) 0.3980(4) 0.082(3) Uani 1 1 d D . . . .
H10A H 0.636481 0.772241 0.381492 0.098 Uiso 1 1 calc R U . . .
H10B H 0.695593 0.822319 0.417212 0.098 Uiso 1 1 calc R U . . .
Cl0A Cl 0.4932(3) 0.2151(3) 0.1120(3) 0.129(3) Uani 0.385(7) 1 d D . P A 2
Cl9A Cl 0.3806(3) 0.2290(3) 0.0063(3) 0.085(2) Uani 0.385(7) 1 d D . P A 2
C15A C 0.4114(2) 0.2309(3) 0.0703(3) 0.127(2) Uani 0.385(7) 1 d D . P A 2
H15A H 0.387180 0.197401 0.082430 0.153 Uiso 0.385(7) 1 calc R U P A 2
H15B H 0.402248 0.277318 0.081062 0.153 Uiso 0.385(7) 1 calc R U P A 2
Cl3 Cl 0.40166(9) 0.49024(11) 0.22541(9) 0.0688(5) Uani 1 1 d . . . . .
Cl4 Cl 0.40605(8) 0.41513(11) 0.32360(7) 0.0656(5) Uani 1 1 d . . . . .
C102 C 0.3568(3) 0.4496(3) 0.2570(2) 0.0410(11) Uani 1 1 d . . . . .
H10C H 0.326640 0.483672 0.260879 0.049 Uiso 1 1 calc R U . . .
H10D H 0.330336 0.412057 0.231749 0.049 Uiso 1 1 calc R U . . .
Cl5 Cl 0.61519(17) 0.1038(2) 0.29398(13) 0.1190(12) Uani 1 1 d D U . B 1
Cl6 Cl 0.57673(12) -0.01625(16) 0.21548(11) 0.0925(7) Uani 1 1 d D U . B 1
C103 C 0.6412(4) 0.0373(6) 0.2577(4) 0.105(3) Uani 1 1 d D U . B 1
H10E H 0.659140 0.060060 0.233748 0.126 Uiso 1 1 calc R U . B 1
H10F H 0.676108 0.008845 0.286452 0.126 Uiso 1 1 calc R U . B 1
Cl7 Cl 0.5224(2) 0.2481(2) 0.32673(14) 0.0849(17) Uani 0.599(6) 1 d D U P C 1
Cl8 Cl 0.4250(2) 0.29693(16) 0.2142(2) 0.0843(15) Uani 0.599(6) 1 d D U P C 1
C104 C 0.4879(5) 0.2425(5) 0.2509(4) 0.056(2) Uani 0.599(6) 1 d D U P C 1
H10G H 0.522749 0.251601 0.238908 0.067 Uiso 0.599(6) 1 calc R U P C 1
H10H H 0.472839 0.194457 0.239706 0.067 Uiso 0.599(6) 1 calc R U P C 1
Cl7A Cl 0.4665(7) 0.2935(8) 0.2956(6) 0.106(4) Uani 0.225(5) 1 d D U P D 2
Cl8A Cl 0.3884(4) 0.3031(3) 0.1652(4) 0.060(2) Uani 0.225(5) 1 d D U P D 2
C14A C 0.412(4) 0.264(3) 0.2265(8) 0.16(2) Uani 0.225(5) 1 d D U P D 2
H14A H 0.429271 0.219272 0.221786 0.198 Uiso 0.225(5) 1 calc R U P D 2
H14B H 0.370909 0.253548 0.229447 0.198 Uiso 0.225(5) 1 calc R U P D 2
Cl7B Cl 0.5699(4) 0.2001(4) 0.3346(3) 0.043(2) Uani 0.177(4) 1 d D U P E 3
Cl8B Cl 0.5361(6) 0.1641(6) 0.2174(5) 0.069(3) Uani 0.177(4) 1 d D U P E 3
C14B C 0.5203(13) 0.2163(13) 0.2609(6) 0.039(6) Uiso 0.177(4) 1 d D U P E 3
H14C H 0.474162 0.210879 0.253068 0.046 Uiso 0.177(4) 1 calc R U P E 3
H14D H 0.526728 0.264867 0.252353 0.046 Uiso 0.177(4) 1 calc R U P E 3
Cl9 Cl 0.4114(2) 0.2309(3) 0.0703(3) 0.127(2) Uani 0.615(7) 1 d D . P A 1
Cl10 Cl 0.5277(3) 0.1601(2) 0.1555(2) 0.116(2) Uani 0.615(7) 1 d D . P A 1
C105 C 0.4932(3) 0.2151(3) 0.1120(3) 0.129(3) Uani 0.615(7) 1 d D . P A 1
H10I H 0.512024 0.211284 0.084423 0.154 Uiso 0.615(7) 1 calc R U P A 1
H10J H 0.510035 0.259143 0.132454 0.154 Uiso 0.615(7) 1 calc R U P A 1
O1 O 0.70927(14) 0.24242(14) 0.59334(12) 0.0223(5) Uani 1 1 d . . . . .
O2 O 0.72245(16) 0.14234(15) 0.67416(13) 0.0272(6) Uani 1 1 d . . . . .
O3 O 0.66736(17) 0.04637(15) 0.63135(14) 0.0297(7) Uani 1 1 d . . . . .
O4 O 0.77689(14) 0.33539(14) 0.67679(12) 0.0218(5) Uani 1 1 d . . . . .
O5 O 0.78830(16) 0.24175(15) 0.76184(14) 0.0283(6) Uani 1 1 d . . . . .
O6 O 0.85011(17) 0.28348(16) 0.84890(14) 0.0314(7) Uani 1 1 d . . . . .
O7 O 0.64681(14) 0.37801(14) 0.58773(12) 0.0216(5) Uani 1 1 d . . . . .
O8 O 0.71048(15) 0.47916(14) 0.66994(13) 0.0253(6) Uani 1 1 d . . . . .
O9 O 0.72797(15) 0.57353(14) 0.62864(13) 0.0253(6) Uani 1 1 d . . . . .
O10 O 0.64908(14) 0.28629(14) 0.66889(13) 0.0233(6) Uani 1 1 d . . . . .
O11 O 0.70410(16) 0.38490(15) 0.75346(13) 0.0270(6) Uani 1 1 d . . . . .
O12 O 0.70706(18) 0.35319(17) 0.83687(14) 0.0326(7) Uani 1 1 d . . . . .
N1 N 0.7175(2) 0.32409(19) 0.50640(17) 0.0286(8) Uani 1 1 d . . . . .
N2 N 0.79652(18) 0.42558(18) 0.59883(15) 0.0244(7) Uani 1 1 d . . . . .
N3 N 0.55641(19) 0.2966(2) 0.49547(16) 0.0278(7) Uani 1 1 d . . . . .
N4 N 0.56444(19) 0.1909(2) 0.58516(16) 0.0281(7) Uani 1 1 d . . . . .
C1 C 0.7182(3) 0.3827(2) 0.47140(19) 0.0324(10) Uani 1 1 d . . . . .
H1A H 0.680614 0.412950 0.464605 0.039 Uiso 1 1 calc R U . . .
H1B H 0.713141 0.365231 0.434117 0.039 Uiso 1 1 calc R U . . .
C2 C 0.7800(2) 0.4253(2) 0.4981(2) 0.0284(9) Uani 1 1 d . . . . .
H2A H 0.781663 0.456842 0.468967 0.034 Uiso 1 1 calc R U . . .
H2B H 0.817734 0.393709 0.510056 0.034 Uiso 1 1 calc R U . . .
C3 C 0.7865(2) 0.4681(2) 0.54929(18) 0.0275(9) Uani 1 1 d . . . . .
H3A H 0.823485 0.500369 0.559634 0.033 Uiso 1 1 calc R U . . .
H3B H 0.746631 0.496130 0.538688 0.033 Uiso 1 1 calc R U . . .
C4 C 0.7030(2) 0.1903(2) 0.56037(18) 0.0239(8) Uani 1 1 d . . . . .
C5 C 0.7005(2) 0.1984(2) 0.50526(19) 0.0276(9) Uani 1 1 d . . . . .
C6 C 0.6896(2) 0.1414(2) 0.46855(19) 0.0304(9) Uani 1 1 d . . . . .
H6 H 0.688283 0.148916 0.432152 0.037 Uiso 1 1 calc R U . . .
C7 C 0.6809(2) 0.0750(2) 0.48362(19) 0.0290(9) Uani 1 1 d . . . . .
C8 C 0.6838(2) 0.0657(2) 0.5373(2) 0.0281(9) Uani 1 1 d . . . . .
H8 H 0.677965 0.020536 0.548641 0.034 Uiso 1 1 calc R U . . .
C9 C 0.6949(2) 0.1205(2) 0.57539(18) 0.0240(8) Uani 1 1 d . . . . .
C10 C 0.6964(2) 0.1059(2) 0.63099(19) 0.0245(8) Uani 1 1 d . . . . .
C11 C 0.7059(2) 0.2657(2) 0.4813(2) 0.0292(9) Uani 1 1 d . . . . .
H11 H 0.700238 0.265522 0.443076 0.035 Uiso 1 1 calc R U . . .
C12 C 0.6692(3) 0.0137(3) 0.4444(2) 0.0358(10) Uani 1 1 d . . . . .
H12A H 0.705821 -0.018507 0.460864 0.054 Uiso 1 1 calc R U . . .
H12B H 0.664964 0.029732 0.407385 0.054 Uiso 1 1 calc R U . . .
H12C H 0.629158 -0.009957 0.439439 0.054 Uiso 1 1 calc R U . . .
C13 C 0.6664(3) 0.0275(2) 0.6846(2) 0.0341(10) Uani 1 1 d . . . . .
H13A H 0.640645 -0.014624 0.679369 0.051 Uiso 1 1 calc R U . . .
H13B H 0.647073 0.065217 0.697183 0.051 Uiso 1 1 calc R U . . .
H13C H 0.710924 0.019317 0.713405 0.051 Uiso 1 1 calc R U . . .
C14 C 0.8306(2) 0.3605(2) 0.71486(18) 0.0221(7) Uani 1 1 d . . . . .
C15 C 0.8662(2) 0.4142(2) 0.70132(18) 0.0243(8) Uani 1 1 d . . . . .
C16 C 0.9221(2) 0.4430(2) 0.7439(2) 0.0290(9) Uani 1 1 d . . . . .
H16 H 0.943743 0.478489 0.733617 0.035 Uiso 1 1 calc R U . . .
C17 C 0.9481(2) 0.4227(2) 0.8008(2) 0.0287(9) Uani 1 1 d . . . . .
C18 C 0.9155(2) 0.3704(2) 0.81415(19) 0.0272(8) Uani 1 1 d . . . . .
H18 H 0.932075 0.355030 0.852395 0.033 Uiso 1 1 calc R U . . .
C19 C 0.8588(2) 0.3395(2) 0.77330(18) 0.0239(8) Uani 1 1 d . . . . .
C20 C 0.8285(2) 0.2834(2) 0.79191(19) 0.0251(8) Uani 1 1 d . . . . .
C21 C 0.8454(2) 0.4435(2) 0.6443(2) 0.0270(8) Uani 1 1 d . . . . .
H21 H 0.871319 0.479939 0.640810 0.032 Uiso 1 1 calc R U . . .
C22 C 1.0062(3) 0.4577(3) 0.8460(2) 0.0396(11) Uani 1 1 d . . . . .
H22A H 0.991883 0.490407 0.866847 0.059 Uiso 1 1 calc R U . . .
H22B H 1.029970 0.482732 0.828332 0.059 Uiso 1 1 calc R U . . .
H22C H 1.034726 0.422926 0.872281 0.059 Uiso 1 1 calc R U . . .
C23 C 0.8240(3) 0.2297(3) 0.8718(2) 0.0378(11) Uani 1 1 d . . . . .
H23A H 0.776569 0.233590 0.854931 0.057 Uiso 1 1 calc R U . . .
H23B H 0.841741 0.234892 0.913071 0.057 Uiso 1 1 calc R U . . .
H23C H 0.836032 0.184231 0.862719 0.057 Uiso 1 1 calc R U . . .
C24 C 0.5226(2) 0.2383(2) 0.4585(2) 0.0323(9) Uani 1 1 d . . . . .
H24A H 0.554685 0.209342 0.452360 0.039 Uiso 1 1 calc R U . . .
H24B H 0.491384 0.256367 0.421120 0.039 Uiso 1 1 calc R U . . .
C25 C 0.4861(2) 0.1933(3) 0.48335(19) 0.0312(9) Uani 1 1 d . . . . .
H25A H 0.459648 0.223770 0.495420 0.037 Uiso 1 1 calc R U . . .
H25B H 0.455998 0.162562 0.453083 0.037 Uiso 1 1 calc R U . . .
C26 C 0.5296(2) 0.1491(2) 0.53359(19) 0.0300(9) Uani 1 1 d . . . . .
H26A H 0.502914 0.113929 0.541083 0.036 Uiso 1 1 calc R U . . .
H26B H 0.561593 0.124583 0.524068 0.036 Uiso 1 1 calc R U . . .
C27 C 0.5445(2) 0.3546(2) 0.47202(18) 0.0256(8) Uani 1 1 d . . . . .
H27 H 0.513678 0.355374 0.433275 0.031 Uiso 1 1 calc R U . . .
C28 C 0.5728(2) 0.4222(2) 0.49737(19) 0.0263(8) Uani 1 1 d . . . . .
C29 C 0.5484(2) 0.4792(2) 0.46134(19) 0.0287(9) Uani 1 1 d . . . . .
H29 H 0.516016 0.471385 0.423814 0.034 Uiso 1 1 calc R U . . .
C30 C 0.5691(2) 0.5470(2) 0.4775(2) 0.0290(9) Uani 1 1 d . . . . .
C31 C 0.6174(2) 0.5559(2) 0.53263(19) 0.0265(8) Uani 1 1 d . . . . .
H31 H 0.632904 0.601271 0.545210 0.032 Uiso 1 1 calc R U . . .
C32 C 0.6444(2) 0.5000(2) 0.57067(18) 0.0228(8) Uani 1 1 d . . . . .
C33 C 0.6224(2) 0.4302(2) 0.55413(18) 0.0223(8) Uani 1 1 d . . . . .
C34 C 0.5404(3) 0.6066(3) 0.4376(2) 0.0374(11) Uani 1 1 d . . . . .
H34A H 0.493179 0.607144 0.424454 0.056 Uiso 1 1 calc R U . . .
H34B H 0.550280 0.601635 0.404909 0.056 Uiso 1 1 calc R U . . .
H34C H 0.558869 0.650086 0.457325 0.056 Uiso 1 1 calc R U . . .
C35 C 0.6964(2) 0.5142(2) 0.62759(18) 0.0234(8) Uani 1 1 d . . . . .
C36 C 0.7794(2) 0.5935(2) 0.6831(2) 0.0312(9) Uani 1 1 d . . . . .
H36A H 0.807350 0.627988 0.677318 0.047 Uiso 1 1 calc R U . . .
H36B H 0.805314 0.552687 0.701915 0.047 Uiso 1 1 calc R U . . .
H36C H 0.760405 0.613241 0.706955 0.047 Uiso 1 1 calc R U . . .
C37 C 0.62515(19) 0.26117(19) 0.70164(17) 0.0203(7) Uani 1 1 d . . . . .
C38 C 0.5809(2) 0.2033(2) 0.68391(18) 0.0241(8) Uani 1 1 d . . . . .
C39 C 0.5577(2) 0.1739(2) 0.72043(19) 0.0253(8) Uani 1 1 d . . . . .
H39 H 0.528921 0.135630 0.707435 0.030 Uiso 1 1 calc R U . . .
C40 C 0.5757(2) 0.1990(2) 0.77577(19) 0.0260(8) Uani 1 1 d . . . . .
C41 C 0.6173(2) 0.2557(2) 0.79313(18) 0.0246(8) Uani 1 1 d . . . . .
H41 H 0.629601 0.274227 0.830027 0.029 Uiso 1 1 calc R U . . .
C42 C 0.6416(2) 0.2861(2) 0.75805(18) 0.0232(8) Uani 1 1 d . . . . .
C43 C 0.6863(2) 0.3454(2) 0.78056(18) 0.0248(8) Uani 1 1 d . . . . .
C44 C 0.5552(2) 0.1718(2) 0.6279(2) 0.0273(8) Uani 1 1 d . . . . .
H44 H 0.528434 0.132305 0.622370 0.033 Uiso 1 1 calc R U . . .
C45 C 0.5501(3) 0.1645(3) 0.8140(2) 0.0340(10) Uani 1 1 d . . . . .
H45A H 0.552068 0.197205 0.843338 0.051 Uiso 1 1 calc R U . . .
H45B H 0.576796 0.123877 0.832082 0.051 Uiso 1 1 calc R U . . .
H45C H 0.505049 0.150051 0.791389 0.051 Uiso 1 1 calc R U . . .
C46 C 0.7527(3) 0.4090(3) 0.8629(2) 0.0354(10) Uani 1 1 d . . . . .
H46A H 0.731441 0.453385 0.847689 0.053 Uiso 1 1 calc R U . . .
H46B H 0.790128 0.403412 0.854409 0.053 Uiso 1 1 calc R U . . .
H46C H 0.767285 0.408093 0.904079 0.053 Uiso 1 1 calc R U . . .
Li1 Li 0.7342(4) 0.3405(4) 0.5915(3) 0.0294(15) Uani 1 1 d . . . . .
Li2 Li 0.7370(4) 0.2430(4) 0.6766(3) 0.0258(14) Uani 1 1 d . . . . .
Li3 Li 0.6192(4) 0.2805(4) 0.5841(3) 0.0253(14) Uani 1 1 d . . . . .
Li4 Li 0.6914(4) 0.3780(4) 0.6721(3) 0.0255(14) Uani 1 1 d . . . . .
O51 O 0.86165(14) 0.70256(14) 0.41084(12) 0.0204(5) Uani 1 1 d . . . . .
O52 O 0.79731(15) 0.60211(14) 0.32907(13) 0.0232(6) Uani 1 1 d . . . . .
O53 O 0.78233(16) 0.50633(14) 0.37011(13) 0.0259(6) Uani 1 1 d . . . . .
O54 O 0.85039(14) 0.79605(14) 0.32800(12) 0.0196(5) Uani 1 1 d . . . . .
O55 O 0.78215(16) 0.70237(14) 0.24178(13) 0.0242(6) Uani 1 1 d . . . . .
O56 O 0.76451(18) 0.74112(17) 0.15563(14) 0.0325(7) Uani 1 1 d . . . . .
O57 O 0.72753(14) 0.74567(14) 0.33079(12) 0.0207(5) Uani 1 1 d . . . . .
O58 O 0.70377(15) 0.84282(14) 0.24509(13) 0.0240(6) Uani 1 1 d . . . . .
O59 O 0.62696(17) 0.80894(16) 0.16048(13) 0.0304(7) Uani 1 1 d . . . . .
O60 O 0.80298(14) 0.83922(14) 0.41223(12) 0.0205(5) Uani 1 1 d . . . . .
O61 O 0.78549(15) 0.93999(14) 0.33060(13) 0.0246(6) Uani 1 1 d . . . . .
O62 O 0.84484(15) 1.03413(14) 0.37179(13) 0.0236(6) Uani 1 1 d . . . . .
N51 N 0.95411(18) 0.78404(18) 0.50036(16) 0.0247(7) Uani 1 1 d . . . . .
N52 N 0.94475(17) 0.88657(17) 0.40882(15) 0.0221(7) Uani 1 1 d . . . . .
N53 N 0.72079(18) 0.65315(17) 0.41374(15) 0.0220(7) Uani 1 1 d . . . . .
N54 N 0.80346(19) 0.75744(18) 0.50364(16) 0.0257(7) Uani 1 1 d . . . . .
C51 C 0.9905(2) 0.8424(2) 0.53662(19) 0.0280(9) Uani 1 1 d . . . . .
H51A H 1.021651 0.824518 0.574097 0.034 Uiso 1 1 calc R U . . .
H51B H 0.959867 0.873704 0.542744 0.034 Uiso 1 1 calc R U . . .
C52 C 1.0272(2) 0.8830(2) 0.50992(19) 0.0271(9) Uani 1 1 d . . . . .
H52A H 1.059482 0.913157 0.539229 0.033 Uiso 1 1 calc R U . . .
H52B H 1.051323 0.850002 0.497196 0.033 Uiso 1 1 calc R U . . .
C53 C 0.9838(2) 0.9273(2) 0.45973(18) 0.0255(8) Uani 1 1 d . . . . .
H53A H 0.954419 0.954750 0.470532 0.031 Uiso 1 1 calc R U . . .
H53B H 1.011222 0.960113 0.450656 0.031 Uiso 1 1 calc R U . . .
C54 C 0.88759(19) 0.6494(2) 0.44458(17) 0.0192(7) Uani 1 1 d . . . . .
C55 C 0.9377(2) 0.6579(2) 0.50068(18) 0.0227(8) Uani 1 1 d . . . . .
C56 C 0.9618(2) 0.6008(2) 0.53706(18) 0.0253(8) Uani 1 1 d . . . . .
H56 H 0.994883 0.608350 0.574353 0.030 Uiso 1 1 calc R U . . .
C57 C 0.9396(2) 0.5341(2) 0.5210(2) 0.0275(9) Uani 1 1 d . . . . .
C58 C 0.8915(2) 0.5250(2) 0.46586(19) 0.0235(8) Uani 1 1 d . . . . .
H58 H 0.875803 0.479690 0.453321 0.028 Uiso 1 1 calc R U . . .
C59 C 0.8655(2) 0.58056(19) 0.42822(18) 0.0211(8) Uani 1 1 d . . . . .
C60 C 0.8136(2) 0.56648(19) 0.37127(18) 0.0206(7) Uani 1 1 d . . . . .
C61 C 0.9660(2) 0.7251(2) 0.52456(18) 0.0258(8) Uani 1 1 d . . . . .
H61 H 0.997378 0.724726 0.563148 0.031 Uiso 1 1 calc R U . . .
C62 C 0.9657(2) 0.4737(2) 0.5610(2) 0.0331(10) Uani 1 1 d . . . . .
H62A H 1.013132 0.472732 0.576465 0.050 Uiso 1 1 calc R U . . .
H62B H 0.947775 0.430559 0.540417 0.050 Uiso 1 1 calc R U . . .
H62C H 0.953073 0.478416 0.592182 0.050 Uiso 1 1 calc R U . . .
C63 C 0.7304(2) 0.4879(2) 0.31604(19) 0.0292(9) Uani 1 1 d . . . . .
H63A H 0.699418 0.526224 0.302023 0.044 Uiso 1 1 calc R U . . .
H63B H 0.708297 0.446539 0.320454 0.044 Uiso 1 1 calc R U . . .
H63C H 0.748323 0.478403 0.288847 0.044 Uiso 1 1 calc R U . . .
C64 C 0.86890(19) 0.82176(19) 0.29168(17) 0.0188(7) Uani 1 1 d . . . . .
C65 C 0.9159(2) 0.8759(2) 0.30698(17) 0.0211(8) Uani 1 1 d . . . . .
C66 C 0.9333(2) 0.9066(2) 0.2661(2) 0.0270(8) Uani 1 1 d . . . . .
H66 H 0.965110 0.942205 0.277922 0.032 Uiso 1 1 calc R U . . .
C67 C 0.9056(2) 0.8867(2) 0.21002(19) 0.0266(8) Uani 1 1 d . . . . .
C68 C 0.8613(2) 0.8324(2) 0.19471(18) 0.0257(8) Uani 1 1 d . . . . .
H68 H 0.842859 0.816537 0.156520 0.031 Uiso 1 1 calc R U . . .
C69 C 0.8427(2) 0.7999(2) 0.23356(17) 0.0210(7) Uani 1 1 d . . . . .
C70 C 0.7950(2) 0.7435(2) 0.21319(17) 0.0225(8) Uani 1 1 d . . . . .
C71 C 0.9491(2) 0.9055(2) 0.36384(19) 0.0240(8) Uani 1 1 d . . . . .
H71 H 0.977297 0.943294 0.367844 0.029 Uiso 1 1 calc R U . . .
C72 C 0.9232(3) 0.9222(3) 0.1668(2) 0.0366(10) Uani 1 1 d . . . . .
H72A H 0.887841 0.953173 0.143177 0.055 Uiso 1 1 calc R U . . .
H72B H 0.929909 0.887206 0.142783 0.055 Uiso 1 1 calc R U . . .
H72C H 0.963143 0.948976 0.186664 0.055 Uiso 1 1 calc R U . . .
C73 C 0.7183(3) 0.6856(3) 0.1314(2) 0.0354(11) Uani 1 1 d . . . . .
H73A H 0.685454 0.687924 0.145919 0.053 Uiso 1 1 calc R U . . .
H73B H 0.740957 0.641053 0.141886 0.053 Uiso 1 1 calc R U . . .
H73C H 0.697204 0.690068 0.089941 0.053 Uiso 1 1 calc R U . . .
C74 C 0.7350(2) 0.6119(2) 0.46485(19) 0.0257(8) Uani 1 1 d . . . . .
H74A H 0.775986 0.586088 0.475145 0.031 Uiso 1 1 calc R U . . .
H74B H 0.699804 0.577842 0.456781 0.031 Uiso 1 1 calc R U . . .
C75 C 0.7414(2) 0.6571(2) 0.51464(19) 0.0266(8) Uani 1 1 d . . . . .
H75A H 0.703727 0.688847 0.501784 0.032 Uiso 1 1 calc R U . . .
H75B H 0.739696 0.627134 0.544639 0.032 Uiso 1 1 calc R U . . .
C76 C 0.8030(2) 0.6996(2) 0.54006(19) 0.0290(9) Uani 1 1 d . . . . .
H76A H 0.808518 0.718176 0.577146 0.035 Uiso 1 1 calc R U . . .
H76B H 0.840512 0.669017 0.547105 0.035 Uiso 1 1 calc R U . . .
C77 C 0.67185(19) 0.72013(19) 0.29601(17) 0.0195(7) Uani 1 1 d . . . . .
C78 C 0.6429(2) 0.66400(18) 0.31291(18) 0.0209(8) Uani 1 1 d . . . . .
C79 C 0.5834(2) 0.6357(2) 0.27456(19) 0.0250(8) Uani 1 1 d . . . . .
H79 H 0.565821 0.598174 0.286834 0.030 Uiso 1 1 calc R U . . .
C80 C 0.5489(2) 0.6601(2) 0.21956(19) 0.0241(8) Uani 1 1 d . . . . .
C81 C 0.5762(2) 0.7140(2) 0.20319(18) 0.0239(8) Uani 1 1 d . . . . .
H81 H 0.553798 0.731446 0.165651 0.029 Uiso 1 1 calc R U . . .
C82 C 0.6358(2) 0.7445(2) 0.23942(17) 0.0213(7) Uani 1 1 d . . . . .
C83 C 0.6598(2) 0.8030(2) 0.21762(18) 0.0225(8) Uani 1 1 d . . . . .
C84 C 0.6700(2) 0.6337(2) 0.36955(18) 0.0229(8) Uani 1 1 d . . . . .
H84 H 0.647578 0.594814 0.374451 0.028 Uiso 1 1 calc R U . . .
C85 C 0.4864(2) 0.6265(2) 0.1793(2) 0.0310(9) Uani 1 1 d . . . . .
H85A H 0.465275 0.655314 0.145291 0.047 Uiso 1 1 calc R U . . .
H85B H 0.457589 0.621749 0.197959 0.047 Uiso 1 1 calc R U . . .
H85C H 0.495563 0.580724 0.168493 0.047 Uiso 1 1 calc R U . . .
C86 C 0.6477(3) 0.8647(2) 0.1350(2) 0.0362(11) Uani 1 1 d . . . . .
H86A H 0.693859 0.859188 0.144560 0.054 Uiso 1 1 calc R U . . .
H86B H 0.640890 0.909175 0.149668 0.054 Uiso 1 1 calc R U . . .
H86C H 0.622276 0.863524 0.093690 0.054 Uiso 1 1 calc R U . . .
C87 C 0.8138(2) 0.89086(19) 0.44663(17) 0.0195(7) Uani 1 1 d . . . . .
C88 C 0.8212(2) 0.8824(2) 0.50373(17) 0.0226(8) Uani 1 1 d . . . . .
C89 C 0.8357(2) 0.9395(2) 0.54067(18) 0.0251(8) Uani 1 1 d . . . . .
H89 H 0.841314 0.931826 0.578403 0.030 Uiso 1 1 calc R U . . .
C90 C 0.8423(2) 1.0062(2) 0.52465(19) 0.0260(8) Uani 1 1 d . . . . .
C91 C 0.8347(2) 1.0153(2) 0.46925(18) 0.0231(8) Uani 1 1 d . . . . .
H91 H 0.839638 1.060412 0.457263 0.028 Uiso 1 1 calc R U . . .
C92 C 0.8200(2) 0.9608(2) 0.43071(17) 0.0198(7) Uani 1 1 d . . . . .
C93 C 0.8142(2) 0.97483(18) 0.37320(17) 0.0188(7) Uani 1 1 d . . . . .
C94 C 0.8159(2) 0.8158(2) 0.52790(19) 0.0263(8) Uani 1 1 d . . . . .
H94 H 0.822603 0.816414 0.566386 0.032 Uiso 1 1 calc R U . . .
C95 C 0.8568(2) 1.0673(2) 0.5650(2) 0.0304(9) Uani 1 1 d . . . . .
H95A H 0.816382 1.092193 0.556996 0.046 Uiso 1 1 calc R U . . .
H95B H 0.887471 1.098516 0.559807 0.046 Uiso 1 1 calc R U . . .
H95C H 0.875730 1.050473 0.604293 0.046 Uiso 1 1 calc R U . . .
C96 C 0.8425(2) 1.0520(2) 0.3173(2) 0.0281(9) Uani 1 1 d . . . . .
H96A H 0.868918 1.093378 0.321265 0.042 Uiso 1 1 calc R U . . .
H96B H 0.797450 1.061292 0.290133 0.042 Uiso 1 1 calc R U . . .
H96C H 0.859523 1.013505 0.303394 0.042 Uiso 1 1 calc R U . . .
Li51 Li 0.8891(4) 0.8006(3) 0.4133(3) 0.0255(14) Uani 1 1 d . . . . .
Li52 Li 0.8097(4) 0.7050(3) 0.3260(3) 0.0249(14) Uani 1 1 d . . . . .
Li53 Li 0.7811(3) 0.7392(4) 0.4158(3) 0.0237(14) Uani 1 1 d . . . . .
Li54 Li 0.7665(4) 0.8378(3) 0.3273(3) 0.0221(13) Uani 1 1 d . . . . .

loop_
_atom_site_aniso_label
_atom_site_aniso_U_11
_atom_site_aniso_U_22
_atom_site_aniso_U_33
_atom_site_aniso_U_23
_atom_site_aniso_U_13
_atom_site_aniso_U_12
Cl1 0.0509(7) 0.0378(6) 0.0512(8) -0.0052(5) 0.0196(6) 0.0028(5)
Cl2 0.0815(12) 0.0706(10) 0.0978(15) 0.0198(10) 0.0665(12) 0.0214(9)
C101 0.119(7) 0.070(5) 0.085(6) 0.022(4) 0.070(6) 0.052(5)
Cl0A 0.128(5) 0.106(4) 0.120(5) -0.038(4) 0.025(4) -0.003(4)
Cl9A 0.099(4) 0.071(3) 0.079(4) 0.009(3) 0.035(3) -0.035(3)
C15A 0.080(2) 0.107(3) 0.200(6) 0.040(3) 0.065(3) 0.005(2)
Cl3 0.0595(9) 0.0914(12) 0.0730(12) 0.0312(10) 0.0452(9) 0.0243(9)
Cl4 0.0441(8) 0.1041(13) 0.0459(8) 0.0223(8) 0.0172(7) 0.0101(8)
C102 0.033(2) 0.054(3) 0.035(3) 0.001(2) 0.013(2) 0.002(2)
Cl5 0.120(2) 0.169(3) 0.0797(16) -0.0112(17) 0.0554(17) -0.066(2)
Cl6 0.0687(12) 0.1259(19) 0.0689(13) -0.0002(12) 0.0169(10) 0.0315(13)
C103 0.058(5) 0.176(9) 0.076(6) 0.047(5) 0.025(4) -0.013(5)
Cl7 0.132(4) 0.091(3) 0.0543(16) -0.0376(17) 0.062(2) -0.083(3)
Cl8 0.104(3) 0.0493(16) 0.130(4) -0.0039(18) 0.079(3) -0.0052(16)
C104 0.080(7) 0.055(6) 0.062(5) -0.032(4) 0.058(5) -0.035(5)
Cl7A 0.109(10) 0.123(10) 0.090(7) 0.001(7) 0.049(7) -0.006(8)
Cl8A 0.063(4) 0.031(3) 0.069(5) 0.014(3) 0.011(4) 0.001(3)
C14A 0.19(4) 0.21(4) 0.061(15) 0.034(14) 0.015(18) 0.02(4)
Cl7B 0.041(4) 0.045(4) 0.030(3) 0.013(3) 0.003(3) -0.024(3)
Cl8B 0.081(7) 0.072(6) 0.069(7) -0.001(5) 0.045(6) -0.019(5)
Cl9 0.080(2) 0.107(3) 0.200(6) 0.040(3) 0.065(3) 0.005(2)
Cl10 0.187(6) 0.076(3) 0.127(4) -0.047(3) 0.107(4) -0.049(3)
C105 0.128(5) 0.106(4) 0.120(5) -0.038(4) 0.025(4) -0.003(4)
O1 0.0295(14) 0.0178(12) 0.0191(13) -0.0003(10) 0.0101(12) 0.0001(10)
O2 0.0348(16) 0.0214(13) 0.0213(14) 0.0023(11) 0.0085(13) -0.0003(11)
O3 0.0416(18) 0.0200(13) 0.0289(16) 0.0010(11) 0.0167(14) -0.0029(12)
O4 0.0223(13) 0.0236(13) 0.0163(13) 0.0041(10) 0.0054(11) -0.0005(10)
O5 0.0337(16) 0.0231(14) 0.0239(15) 0.0001(11) 0.0085(13) -0.0052(12)
O6 0.0423(18) 0.0291(15) 0.0200(15) 0.0006(12) 0.0109(14) -0.0098(13)
O7 0.0241(14) 0.0209(13) 0.0192(13) 0.0011(10) 0.0089(11) 0.0014(10)
O8 0.0334(15) 0.0220(13) 0.0194(14) -0.0008(11) 0.0104(12) -0.0038(11)
O9 0.0319(15) 0.0199(13) 0.0232(15) 0.0012(11) 0.0113(13) -0.0039(11)
O10 0.0260(14) 0.0255(13) 0.0198(14) -0.0007(11) 0.0113(12) -0.0039(11)
O11 0.0376(16) 0.0244(13) 0.0204(14) -0.0012(11) 0.0141(13) -0.0072(12)
O12 0.0430(18) 0.0327(15) 0.0196(15) -0.0051(12) 0.0114(14) -0.0158(14)
N1 0.035(2) 0.0272(17) 0.0272(19) 0.0062(14) 0.0173(16) 0.0024(14)
N2 0.0298(18) 0.0236(16) 0.0217(17) 0.0048(13) 0.0131(14) 0.0018(13)
N3 0.0308(19) 0.0314(18) 0.0202(17) -0.0061(14) 0.0101(15) -0.0053(15)
N4 0.0291(18) 0.0311(18) 0.0200(18) -0.0052(14) 0.0068(15) -0.0047(14)
C1 0.044(3) 0.032(2) 0.021(2) 0.0064(17) 0.0138(19) -0.0010(19)
C2 0.035(2) 0.028(2) 0.028(2) 0.0044(16) 0.0184(19) -0.0005(17)
C3 0.038(2) 0.0265(19) 0.020(2) 0.0045(15) 0.0147(18) -0.0042(16)
C4 0.0252(19) 0.0269(19) 0.0192(19) 0.0036(15) 0.0094(16) 0.0019(15)
C5 0.032(2) 0.030(2) 0.022(2) -0.0019(16) 0.0122(17) 0.0003(16)
C6 0.035(2) 0.036(2) 0.021(2) -0.0093(17) 0.0123(18) 0.0029(18)
C7 0.027(2) 0.030(2) 0.024(2) -0.0081(17) 0.0057(17) 0.0052(16)
C8 0.032(2) 0.0224(19) 0.027(2) -0.0006(16) 0.0094(17) 0.0052(16)
C9 0.029(2) 0.0225(19) 0.022(2) 0.0018(15) 0.0126(16) 0.0036(15)
C10 0.028(2) 0.0199(18) 0.025(2) -0.0021(15) 0.0104(17) 0.0006(15)
C11 0.035(2) 0.032(2) 0.023(2) 0.0012(16) 0.0153(18) 0.0015(17)
C12 0.036(2) 0.035(2) 0.031(2) -0.0096(19) 0.010(2) 0.0062(19)
C13 0.046(3) 0.027(2) 0.032(2) 0.0033(17) 0.019(2) -0.0006(18)
C14 0.0229(18) 0.0226(18) 0.0203(19) -0.0006(14) 0.0089(15) -0.0015(14)
C15 0.0233(19) 0.0265(19) 0.023(2) 0.0060(15) 0.0096(16) 0.0009(15)
C16 0.029(2) 0.0238(19) 0.036(2) 0.0000(16) 0.0157(19) -0.0013(16)
C17 0.025(2) 0.0268(19) 0.031(2) -0.0041(16) 0.0096(18) 0.0000(16)
C18 0.028(2) 0.0236(19) 0.025(2) -0.0017(15) 0.0067(17) 0.0005(15)
C19 0.0256(19) 0.0200(18) 0.024(2) 0.0009(15) 0.0089(17) -0.0019(15)
C20 0.028(2) 0.0208(18) 0.025(2) 0.0025(15) 0.0098(17) 0.0011(15)
C21 0.032(2) 0.0215(18) 0.028(2) 0.0038(15) 0.0142(18) -0.0008(15)
C22 0.034(2) 0.040(2) 0.038(3) -0.004(2) 0.010(2) -0.013(2)
C23 0.053(3) 0.033(2) 0.023(2) 0.0042(18) 0.012(2) -0.010(2)
C24 0.037(2) 0.035(2) 0.021(2) -0.0057(17) 0.0091(18) -0.0067(19)
C25 0.028(2) 0.042(2) 0.0171(19) -0.0070(17) 0.0037(16) -0.0060(18)
C26 0.029(2) 0.035(2) 0.021(2) -0.0049(17) 0.0056(17) -0.0032(17)
C27 0.0258(19) 0.031(2) 0.0190(19) -0.0029(16) 0.0090(16) -0.0038(16)
C28 0.028(2) 0.029(2) 0.023(2) 0.0021(16) 0.0109(17) 0.0025(16)
C29 0.026(2) 0.039(2) 0.0177(19) 0.0029(17) 0.0064(16) 0.0020(17)
C30 0.029(2) 0.035(2) 0.024(2) 0.0126(17) 0.0117(18) 0.0101(17)
C31 0.027(2) 0.028(2) 0.023(2) 0.0032(16) 0.0092(17) 0.0023(16)
C32 0.0269(19) 0.0205(17) 0.0206(19) 0.0023(14) 0.0100(16) 0.0017(15)
C33 0.0227(18) 0.0249(19) 0.0190(19) -0.0005(15) 0.0089(16) 0.0015(15)
C34 0.038(3) 0.040(2) 0.032(2) 0.015(2) 0.013(2) 0.015(2)
C35 0.028(2) 0.0232(19) 0.0204(19) -0.0024(15) 0.0124(17) -0.0028(15)
C36 0.033(2) 0.032(2) 0.025(2) -0.0010(17) 0.0091(18) -0.0064(17)
C37 0.0218(18) 0.0184(16) 0.0192(18) -0.0007(13) 0.0076(15) -0.0005(14)
C38 0.0225(18) 0.0259(19) 0.023(2) 0.0001(15) 0.0089(16) -0.0023(15)
C39 0.0252(19) 0.0259(19) 0.025(2) 0.0007(15) 0.0107(17) -0.0046(15)
C40 0.029(2) 0.0248(19) 0.027(2) 0.0003(15) 0.0146(17) -0.0008(15)
C41 0.031(2) 0.0230(18) 0.0216(19) 0.0021(15) 0.0127(17) 0.0014(15)
C42 0.0272(19) 0.0230(18) 0.0192(19) -0.0021(14) 0.0098(16) -0.0025(15)
C43 0.032(2) 0.0230(18) 0.021(2) -0.0021(15) 0.0134(17) -0.0027(16)
C44 0.026(2) 0.0263(19) 0.028(2) 0.0010(16) 0.0103(17) -0.0039(15)
C45 0.038(2) 0.040(2) 0.030(2) 0.0014(19) 0.020(2) -0.0076(19)
C46 0.045(3) 0.035(2) 0.025(2) -0.0101(18) 0.014(2) -0.014(2)
Li1 0.034(4) 0.028(3) 0.027(4) 0.006(3) 0.014(3) -0.003(3)
Li2 0.029(3) 0.025(3) 0.016(3) 0.006(3) 0.004(3) 0.003(3)
Li3 0.027(3) 0.025(3) 0.019(3) 0.002(3) 0.005(3) -0.003(3)
Li4 0.028(4) 0.027(3) 0.020(3) -0.003(3) 0.009(3) 0.000(3)
O51 0.0233(14) 0.0187(12) 0.0164(13) 0.0033(10) 0.0061(11) 0.0024(10)
O52 0.0316(15) 0.0175(13) 0.0194(14) 0.0001(10) 0.0101(12) -0.0013(11)
O53 0.0330(16) 0.0158(12) 0.0231(15) 0.0003(11) 0.0069(13) -0.0068(11)
O54 0.0243(13) 0.0212(12) 0.0149(12) -0.0011(10) 0.0100(11) -0.0033(10)
O55 0.0365(16) 0.0180(13) 0.0198(14) -0.0019(10) 0.0138(12) -0.0047(11)
O56 0.0448(19) 0.0313(15) 0.0165(14) -0.0023(12) 0.0086(14) -0.0159(14)
O57 0.0219(13) 0.0188(12) 0.0191(13) 0.0016(10) 0.0068(11) -0.0014(10)
O58 0.0287(14) 0.0169(12) 0.0225(14) 0.0030(10) 0.0075(12) -0.0040(11)
O59 0.0365(17) 0.0285(15) 0.0164(14) 0.0044(11) 0.0023(13) -0.0112(12)
O60 0.0278(14) 0.0178(12) 0.0165(13) 0.0000(10) 0.0101(11) -0.0012(10)
O61 0.0344(16) 0.0201(13) 0.0175(14) -0.0002(11) 0.0096(12) -0.0057(11)
O62 0.0338(16) 0.0150(12) 0.0222(15) -0.0010(10) 0.0125(12) -0.0045(11)
N51 0.0268(17) 0.0247(16) 0.0194(16) -0.0027(13) 0.0072(14) -0.0068(14)
N52 0.0247(16) 0.0195(15) 0.0189(16) -0.0057(12) 0.0065(14) -0.0042(12)
N53 0.0283(17) 0.0226(16) 0.0178(16) 0.0026(12) 0.0126(14) 0.0017(13)
N54 0.0341(19) 0.0239(17) 0.0226(17) 0.0052(14) 0.0157(15) 0.0037(14)
C51 0.032(2) 0.027(2) 0.0195(19) -0.0048(15) 0.0058(17) -0.0058(17)
C52 0.024(2) 0.029(2) 0.023(2) -0.0030(16) 0.0053(17) -0.0047(16)
C53 0.029(2) 0.0176(17) 0.023(2) -0.0058(15) 0.0054(17) -0.0057(15)
C54 0.0198(17) 0.0193(17) 0.0192(18) 0.0027(14) 0.0094(15) 0.0028(14)
C55 0.0257(19) 0.0215(18) 0.0200(19) 0.0007(15) 0.0091(16) -0.0003(15)
C56 0.026(2) 0.028(2) 0.0174(19) 0.0037(15) 0.0048(16) 0.0015(16)
C57 0.027(2) 0.028(2) 0.024(2) 0.0071(16) 0.0081(17) 0.0063(16)
C58 0.028(2) 0.0203(18) 0.024(2) 0.0003(15) 0.0122(17) 0.0002(15)
C59 0.0261(19) 0.0150(17) 0.023(2) 0.0010(14) 0.0115(17) 0.0027(14)
C60 0.0270(19) 0.0140(16) 0.022(2) -0.0018(14) 0.0117(16) 0.0005(14)
C61 0.0240(19) 0.028(2) 0.0159(18) -0.0028(15) 0.0004(15) -0.0044(16)
C62 0.032(2) 0.032(2) 0.031(2) 0.0149(19) 0.0099(19) 0.0076(17)
C63 0.031(2) 0.0228(19) 0.024(2) -0.0037(16) 0.0028(18) -0.0085(16)
C64 0.0213(18) 0.0152(16) 0.0214(19) 0.0002(13) 0.0108(15) -0.0001(13)
C65 0.0224(18) 0.0231(18) 0.0188(18) 0.0032(14) 0.0099(15) -0.0029(15)
C66 0.027(2) 0.0256(19) 0.032(2) 0.0063(16) 0.0163(18) -0.0030(16)
C67 0.029(2) 0.029(2) 0.026(2) 0.0063(16) 0.0159(18) -0.0016(16)
C68 0.031(2) 0.029(2) 0.0185(19) 0.0023(15) 0.0122(17) -0.0002(16)
C69 0.0245(19) 0.0212(18) 0.0165(18) 0.0004(14) 0.0083(15) -0.0022(14)
C70 0.034(2) 0.0189(17) 0.0147(18) -0.0029(14) 0.0102(16) 0.0002(15)
C71 0.0234(19) 0.0187(17) 0.025(2) -0.0014(15) 0.0067(16) -0.0059(14)
C72 0.041(3) 0.044(3) 0.030(2) 0.005(2) 0.020(2) -0.010(2)
C73 0.045(3) 0.035(2) 0.021(2) -0.0083(17) 0.0096(19) -0.021(2)
C74 0.036(2) 0.0194(18) 0.025(2) 0.0053(15) 0.0158(18) 0.0013(16)
C75 0.034(2) 0.0255(19) 0.024(2) 0.0059(16) 0.0168(18) 0.0000(16)
C76 0.042(3) 0.027(2) 0.0184(19) 0.0056(15) 0.0144(18) -0.0006(17)
C77 0.0222(18) 0.0150(16) 0.0193(19) -0.0011(13) 0.0072(15) -0.0020(13)
C78 0.030(2) 0.0106(15) 0.023(2) 0.0017(13) 0.0113(17) 0.0020(14)
C79 0.027(2) 0.0189(17) 0.030(2) 0.0008(15) 0.0136(18) -0.0020(14)
C80 0.0244(19) 0.0215(18) 0.025(2) -0.0048(15) 0.0099(17) -0.0037(15)
C81 0.027(2) 0.0231(18) 0.0193(19) -0.0006(15) 0.0078(16) 0.0001(15)
C82 0.0263(19) 0.0173(16) 0.0198(19) -0.0009(14) 0.0097(16) -0.0031(14)
C83 0.029(2) 0.0161(17) 0.0187(19) -0.0007(14) 0.0066(16) -0.0020(14)
C84 0.027(2) 0.0193(17) 0.025(2) 0.0032(15) 0.0135(17) -0.0022(14)
C85 0.029(2) 0.029(2) 0.031(2) -0.0073(17) 0.0095(19) -0.0103(17)
C86 0.045(3) 0.034(2) 0.025(2) 0.0100(18) 0.010(2) -0.012(2)
C87 0.0253(19) 0.0166(17) 0.0166(18) 0.0019(13) 0.0090(15) 0.0006(13)
C88 0.031(2) 0.0235(18) 0.0158(18) 0.0001(15) 0.0122(16) 0.0014(15)
C89 0.029(2) 0.028(2) 0.0191(19) -0.0019(16) 0.0106(16) 0.0029(16)
C90 0.029(2) 0.028(2) 0.021(2) -0.0042(16) 0.0107(17) 0.0010(16)
C91 0.0248(19) 0.0220(18) 0.022(2) -0.0025(15) 0.0103(16) -0.0001(15)
C92 0.0248(18) 0.0203(18) 0.0149(18) 0.0007(14) 0.0091(15) -0.0004(14)
C93 0.0251(18) 0.0122(16) 0.0191(19) 0.0005(13) 0.0096(15) 0.0018(13)
C94 0.031(2) 0.029(2) 0.0196(19) 0.0025(16) 0.0112(17) 0.0040(17)
C95 0.037(2) 0.028(2) 0.027(2) -0.0077(17) 0.0148(19) -0.0025(17)
C96 0.039(2) 0.0207(18) 0.027(2) 0.0025(16) 0.0168(19) -0.0037(16)
Li51 0.027(4) 0.019(3) 0.029(4) 0.002(3) 0.011(3) -0.003(3)
Li52 0.032(4) 0.015(3) 0.027(4) 0.001(3) 0.014(3) -0.001(3)
Li53 0.023(3) 0.023(3) 0.025(4) -0.001(3) 0.011(3) 0.001(3)
Li54 0.028(3) 0.020(3) 0.014(3) 0.001(2) 0.005(3) -0.003(2)

_geom_special_details            
;
 All esds (except the esd in the dihedral angle between two l.s. planes)
 are estimated using the full covariance matrix.  The cell esds are taken
 into account individually in the estimation of esds in distances, angles
 and torsion angles; correlations between esds in cell parameters are only
 used when they are defined by crystal symmetry.  An approximate (isotropic)
 treatment of cell esds is used for estimating esds involving l.s. planes.
;
loop_
_geom_bond_atom_site_label_1
_geom_bond_atom_site_label_2
_geom_bond_distance
_geom_bond_site_symmetry_2
_geom_bond_publ_flag
Cl1 C101 1.756(7) . ?
Cl2 C101 1.687(7) . ?
C101 H10A 0.9900 . ?
C101 H10B 0.9900 . ?
Cl0A C15A 1.735(7) . ?
Cl9A C15A 1.507(7) . ?
C15A H15A 0.9900 . ?
C15A H15B 0.9900 . ?
Cl3 C102 1.758(6) . ?
Cl4 C102 1.744(6) . ?
C102 H10C 0.9900 . ?
C102 H10D 0.9900 . ?
Cl5 C103 1.843(11) . ?
Cl6 C103 1.746(9) . ?
C103 H10E 0.9900 . ?
C103 H10F 0.9900 . ?
Cl7 C104 1.791(9) . ?
Cl8 C104 1.702(11) . ?
C104 H10G 0.9900 . ?
C104 H10H 0.9900 . ?
Cl7A C14A 1.785(16) . ?
Cl8A C14A 1.633(16) . ?
C14A H14A 0.9900 . ?
C14A H14B 0.9900 . ?
Cl7B C14B 1.788(15) . ?
Cl8B C14B 1.673(15) . ?
C14B H14C 0.9900 . ?
C14B H14D 0.9900 . ?
Cl9 C105 1.735(7) . ?
Cl10 C105 1.506(8) . ?
C105 H10I 0.9900 . ?
C105 H10J 0.9900 . ?
O1 C4 1.292(5) . ?
O1 Li1 1.986(8) . ?
O1 Li2 1.987(8) . ?
O1 Li3 2.100(8) . ?
O2 C10 1.241(5) . ?
O2 Li2 1.971(8) . ?
O3 C10 1.332(5) . ?
O3 C13 1.450(6) . ?
O4 C14 1.293(5) . ?
O4 Li1 2.010(9) . ?
O4 Li2 2.004(8) . ?
O4 Li4 2.075(8) . ?
O5 C20 1.217(6) . ?
O5 Li2 2.016(8) . ?
O6 C20 1.351(5) . ?
O6 C23 1.452(5) . ?
O7 C33 1.294(5) . ?
O7 Li1 2.089(9) . ?
O7 Li3 1.976(8) . ?
O7 Li4 1.987(8) . ?
O8 C35 1.215(5) . ?
O8 Li4 2.009(8) . ?
O9 C35 1.350(5) . ?
O9 C36 1.451(5) . ?
O10 C37 1.295(5) . ?
O10 Li2 2.105(8) . ?
O10 Li3 2.020(8) . ?
O10 Li4 2.005(8) . ?
O11 C43 1.227(5) . ?
O11 Li4 2.024(8) . ?
O12 C43 1.345(5) . ?
O12 C46 1.449(5) . ?
N1 C1 1.461(5) . ?
N1 C11 1.275(6) . ?
N1 Li1 2.112(9) . ?
N2 C3 1.466(5) . ?
N2 C21 1.275(6) . ?
N2 Li1 2.130(8) . ?
N3 C24 1.466(5) . ?
N3 C27 1.249(6) . ?
N3 Li3 2.152(8) . ?
N4 C26 1.473(5) . ?
N4 C44 1.279(6) . ?
N4 Li3 2.146(8) . ?
C1 H1A 0.9900 . ?
C1 H1B 0.9900 . ?
C1 C2 1.518(7) . ?
C2 H2A 0.9900 . ?
C2 H2B 0.9900 . ?
C2 C3 1.526(6) . ?
C3 H3A 0.9900 . ?
C3 H3B 0.9900 . ?
C4 C5 1.426(6) . ?
C4 C9 1.440(6) . ?
C5 C6 1.411(6) . ?
C5 C11 1.472(6) . ?
C6 H6 0.9500 . ?
C6 C7 1.383(7) . ?
C7 C8 1.390(7) . ?
C7 C12 1.514(6) . ?
C8 H8 0.9500 . ?
C8 C9 1.398(6) . ?
C9 C10 1.467(6) . ?
C11 H11 0.9500 . ?
C12 H12A 0.9800 . ?
C12 H12B 0.9800 . ?
C12 H12C 0.9800 . ?
C13 H13A 0.9800 . ?
C13 H13B 0.9800 . ?
C13 H13C 0.9800 . ?
C14 C15 1.456(5) . ?
C14 C19 1.435(6) . ?
C15 C16 1.394(6) . ?
C15 C21 1.468(6) . ?
C16 H16 0.9500 . ?
C16 C17 1.397(7) . ?
C17 C18 1.389(6) . ?
C17 C22 1.501(6) . ?
C18 H18 0.9500 . ?
C18 C19 1.404(6) . ?
C19 C20 1.480(6) . ?
C21 H21 0.9500 . ?
C22 H22A 0.9800 . ?
C22 H22B 0.9800 . ?
C22 H22C 0.9800 . ?
C23 H23A 0.9800 . ?
C23 H23B 0.9800 . ?
C23 H23C 0.9800 . ?
C24 H24A 0.9900 . ?
C24 H24B 0.9900 . ?
C24 C25 1.533(7) . ?
C25 H25A 0.9900 . ?
C25 H25B 0.9900 . ?
C25 C26 1.519(6) . ?
C26 H26A 0.9900 . ?
C26 H26B 0.9900 . ?
C27 H27 0.9500 . ?
C27 C28 1.481(6) . ?
C28 C29 1.399(6) . ?
C28 C33 1.431(6) . ?
C29 H29 0.9500 . ?
C29 C30 1.395(7) . ?
C30 C31 1.393(6) . ?
C30 C34 1.501(6) . ?
C31 H31 0.9500 . ?
C31 C32 1.416(6) . ?
C32 C33 1.438(6) . ?
C32 C35 1.471(6) . ?
C34 H34A 0.9800 . ?
C34 H34B 0.9800 . ?
C34 H34C 0.9800 . ?
C36 H36A 0.9800 . ?
C36 H36B 0.9800 . ?
C36 H36C 0.9800 . ?
C37 C38 1.443(5) . ?
C37 C42 1.438(5) . ?
C38 C39 1.399(6) . ?
C38 C44 1.454(6) . ?
C39 H39 0.9500 . ?
C39 C40 1.408(6) . ?
C40 C41 1.393(6) . ?
C40 C45 1.516(6) . ?
C41 H41 0.9500 . ?
C41 C42 1.392(6) . ?
C42 C43 1.477(6) . ?
C44 H44 0.9500 . ?
C45 H45A 0.9800 . ?
C45 H45B 0.9800 . ?
C45 H45C 0.9800 . ?
C46 H46A 0.9800 . ?
C46 H46B 0.9800 . ?
C46 H46C 0.9800 . ?
O51 C54 1.315(5) . ?
O51 Li51 1.988(7) . ?
O51 Li52 2.011(8) . ?
O51 Li53 2.030(8) . ?
O52 C60 1.214(5) . ?
O52 Li52 2.016(7) . ?
O53 C60 1.358(5) . ?
O53 C63 1.440(5) . ?
O54 C64 1.296(5) . ?
O54 Li51 2.012(8) . ?
O54 Li52 1.981(7) . ?
O54 Li54 2.075(8) . ?
O55 C70 1.212(5) . ?
O55 Li52 2.010(8) . ?
O56 C70 1.357(5) . ?
O56 C73 1.445(5) . ?
O57 C77 1.298(5) . ?
O57 Li52 2.092(8) . ?
O57 Li53 2.023(8) . ?
O57 Li54 2.011(7) . ?
O58 C83 1.221(5) . ?
O58 Li54 2.002(8) . ?
O59 C83 1.354(5) . ?
O59 C86 1.451(5) . ?
O60 C87 1.293(5) . ?
O60 Li51 2.096(8) . ?
O60 Li53 2.010(8) . ?
O60 Li54 2.004(7) . ?
O61 C93 1.220(5) . ?
O61 Li54 2.016(7) . ?
O62 C93 1.353(5) . ?
O62 C96 1.446(5) . ?
N51 C51 1.476(5) . ?
N51 C61 1.273(6) . ?
N51 Li51 2.133(9) . ?
N52 C53 1.468(5) . ?
N52 C71 1.277(6) . ?
N52 Li51 2.128(8) . ?
N53 C74 1.466(5) . ?
N53 C84 1.287(6) . ?
N53 Li53 2.146(8) . ?
N54 C76 1.472(5) . ?
N54 C94 1.264(6) . ?
N54 Li53 2.154(8) . ?
C51 H51A 0.9900 . ?
C51 H51B 0.9900 . ?
C51 C52 1.523(6) . ?
C52 H52A 0.9900 . ?
C52 H52B 0.9900 . ?
C52 C53 1.520(6) . ?
C53 H53A 0.9900 . ?
C53 H53B 0.9900 . ?
C54 C55 1.424(6) . ?
C54 C59 1.422(5) . ?
C55 C56 1.403(6) . ?
C55 C61 1.466(6) . ?
C56 H56 0.9500 . ?
C56 C57 1.382(6) . ?
C57 C58 1.393(6) . ?
C57 C62 1.508(6) . ?
C58 H58 0.9500 . ?
C58 C59 1.402(6) . ?
C59 C60 1.470(6) . ?
C61 H61 0.9500 . ?
C62 H62A 0.9800 . ?
C62 H62B 0.9800 . ?
C62 H62C 0.9800 . ?
C63 H63A 0.9800 . ?
C63 H63B 0.9800 . ?
C63 H63C 0.9800 . ?
C64 C65 1.428(5) . ?
C64 C69 1.433(6) . ?
C65 C66 1.423(6) . ?
C65 C71 1.460(6) . ?
C66 H66 0.9500 . ?
C66 C67 1.375(7) . ?
C67 C68 1.392(6) . ?
C67 C72 1.517(6) . ?
C68 H68 0.9500 . ?
C68 C69 1.409(6) . ?
C69 C70 1.469(6) . ?
C71 H71 0.9500 . ?
C72 H72A 0.9800 . ?
C72 H72B 0.9800 . ?
C72 H72C 0.9800 . ?
C73 H73A 0.9800 . ?
C73 H73B 0.9800 . ?
C73 H73C 0.9800 . ?
C74 H74A 0.9900 . ?
C74 H74B 0.9900 . ?
C74 C75 1.521(6) . ?
C75 H75A 0.9900 . ?
C75 H75B 0.9900 . ?
C75 C76 1.512(6) . ?
C76 H76A 0.9900 . ?
C76 H76B 0.9900 . ?
C77 C78 1.438(5) . ?
C77 C82 1.424(6) . ?
C78 C79 1.404(6) . ?
C78 C84 1.457(6) . ?
C79 H79 0.9500 . ?
C79 C80 1.387(6) . ?
C80 C81 1.376(6) . ?
C80 C85 1.504(6) . ?
C81 H81 0.9500 . ?
C81 C82 1.406(6) . ?
C82 C83 1.476(5) . ?
C84 H84 0.9500 . ?
C85 H85A 0.9800 . ?
C85 H85B 0.9800 . ?
C85 H85C 0.9800 . ?
C86 H86A 0.9800 . ?
C86 H86B 0.9800 . ?
C86 H86C 0.9800 . ?
C87 C88 1.438(5) . ?
C87 C92 1.440(5) . ?
C88 C89 1.407(6) . ?
C88 C94 1.463(6) . ?
C89 H89 0.9500 . ?
C89 C90 1.385(6) . ?
C90 C91 1.393(6) . ?
C90 C95 1.522(6) . ?
C91 H91 0.9500 . ?
C91 C92 1.395(6) . ?
C92 C93 1.476(5) . ?
C94 H94 0.9500 . ?
C95 H95A 0.9800 . ?
C95 H95B 0.9800 . ?
C95 H95C 0.9800 . ?
C96 H96A 0.9800 . ?
C96 H96B 0.9800 . ?
C96 H96C 0.9800 . ?

loop_
_geom_angle_atom_site_label_1
_geom_angle_atom_site_label_2
_geom_angle_atom_site_label_3
_geom_angle
_geom_angle_site_symmetry_1
_geom_angle_site_symmetry_3
_geom_angle_publ_flag
Cl1 C101 H10A 107.8 . . ?
Cl1 C101 H10B 107.8 . . ?
Cl2 C101 Cl1 118.0(4) . . ?
Cl2 C101 H10A 107.8 . . ?
Cl2 C101 H10B 107.8 . . ?
H10A C101 H10B 107.1 . . ?
Cl0A C15A H15A 106.5 . . ?
Cl0A C15A H15B 106.5 . . ?
Cl9A C15A Cl0A 123.3(5) . . ?
Cl9A C15A H15A 106.5 . . ?
Cl9A C15A H15B 106.5 . . ?
H15A C15A H15B 106.5 . . ?
Cl3 C102 H10C 109.1 . . ?
Cl3 C102 H10D 109.1 . . ?
Cl4 C102 Cl3 112.6(3) . . ?
Cl4 C102 H10C 109.1 . . ?
Cl4 C102 H10D 109.1 . . ?
H10C C102 H10D 107.8 . . ?
Cl5 C103 H10E 109.3 . . ?
Cl5 C103 H10F 109.3 . . ?
Cl6 C103 Cl5 111.4(5) . . ?
Cl6 C103 H10E 109.3 . . ?
Cl6 C103 H10F 109.3 . . ?
H10E C103 H10F 108.0 . . ?
Cl7 C104 H10G 108.2 . . ?
Cl7 C104 H10H 108.2 . . ?
Cl8 C104 Cl7 116.3(5) . . ?
Cl8 C104 H10G 108.2 . . ?
Cl8 C104 H10H 108.2 . . ?
H10G C104 H10H 107.4 . . ?
Cl7A C14A H14A 105.0 . . ?
Cl7A C14A H14B 105.0 . . ?
Cl8A C14A Cl7A 129(2) . . ?
Cl8A C14A H14A 105.0 . . ?
Cl8A C14A H14B 105.0 . . ?
H14A C14A H14B 105.8 . . ?
Cl7B C14B H14C 108.8 . . ?
Cl7B C14B H14D 108.8 . . ?
Cl8B C14B Cl7B 113.8(12) . . ?
Cl8B C14B H14C 108.8 . . ?
Cl8B C14B H14D 108.8 . . ?
H14C C14B H14D 107.7 . . ?
Cl9 C105 H10I 104.3 . . ?
Cl9 C105 H10J 104.3 . . ?
Cl10 C105 Cl9 131.8(6) . . ?
Cl10 C105 H10I 104.3 . . ?
Cl10 C105 H10J 104.3 . . ?
H10I C105 H10J 105.6 . . ?
C4 O1 Li1 132.6(4) . . ?
C4 O1 Li2 128.8(3) . . ?
C4 O1 Li3 112.2(3) . . ?
Li1 O1 Li2 93.6(3) . . ?
Li1 O1 Li3 86.6(3) . . ?
Li2 O1 Li3 87.3(3) . . ?
C10 O2 Li2 126.7(3) . . ?
C10 O3 C13 116.1(4) . . ?
C14 O4 Li1 132.5(3) . . ?
C14 O4 Li2 128.0(3) . . ?
C14 O4 Li4 116.8(3) . . ?
Li1 O4 Li4 85.7(3) . . ?
Li2 O4 Li1 92.3(3) . . ?
Li2 O4 Li4 86.4(3) . . ?
C20 O5 Li2 128.2(4) . . ?
C20 O6 C23 115.8(3) . . ?
C33 O7 Li1 115.1(3) . . ?
C33 O7 Li3 132.5(3) . . ?
C33 O7 Li4 128.0(3) . . ?
Li3 O7 Li1 87.1(3) . . ?
Li3 O7 Li4 93.0(3) . . ?
Li4 O7 Li1 85.9(3) . . ?
C35 O8 Li4 126.3(3) . . ?
C35 O9 C36 116.4(3) . . ?
C37 O10 Li2 116.7(3) . . ?
C37 O10 Li3 131.9(3) . . ?
C37 O10 Li4 129.8(3) . . ?
Li3 O10 Li2 86.3(3) . . ?
Li4 O10 Li2 85.6(3) . . ?
Li4 O10 Li3 91.2(3) . . ?
C43 O11 Li4 129.5(4) . . ?
C43 O12 C46 115.9(3) . . ?
C1 N1 Li1 119.9(4) . . ?
C11 N1 C1 114.8(4) . . ?
C11 N1 Li1 125.3(4) . . ?
C3 N2 Li1 120.8(4) . . ?
C21 N2 C3 114.1(4) . . ?
C21 N2 Li1 125.1(4) . . ?
C24 N3 Li3 120.8(4) . . ?
C27 N3 C24 115.2(4) . . ?
C27 N3 Li3 124.0(4) . . ?
C26 N4 Li3 121.1(4) . . ?
C44 N4 C26 114.4(4) . . ?
C44 N4 Li3 124.4(4) . . ?
N1 C1 H1A 108.9 . . ?
N1 C1 H1B 108.9 . . ?
N1 C1 C2 113.2(4) . . ?
H1A C1 H1B 107.7 . . ?
C2 C1 H1A 108.9 . . ?
C2 C1 H1B 108.9 . . ?
C1 C2 H2A 108.7 . . ?
C1 C2 H2B 108.7 . . ?
C1 C2 C3 114.4(4) . . ?
H2A C2 H2B 107.6 . . ?
C3 C2 H2A 108.7 . . ?
C3 C2 H2B 108.7 . . ?
N2 C3 C2 112.9(3) . . ?
N2 C3 H3A 109.0 . . ?
N2 C3 H3B 109.0 . . ?
C2 C3 H3A 109.0 . . ?
C2 C3 H3B 109.0 . . ?
H3A C3 H3B 107.8 . . ?
O1 C4 C5 122.2(4) . . ?
O1 C4 C9 122.6(4) . . ?
C5 C4 C9 115.1(4) . . ?
C4 C5 C11 123.6(4) . . ?
C6 C5 C4 121.4(4) . . ?
C6 C5 C11 115.0(4) . . ?
C5 C6 H6 118.8 . . ?
C7 C6 C5 122.4(4) . . ?
C7 C6 H6 118.8 . . ?
C6 C7 C8 117.3(4) . . ?
C6 C7 C12 122.6(4) . . ?
C8 C7 C12 120.1(4) . . ?
C7 C8 H8 118.8 . . ?
C7 C8 C9 122.4(4) . . ?
C9 C8 H8 118.8 . . ?
C4 C9 C10 120.0(4) . . ?
C8 C9 C4 121.4(4) . . ?
C8 C9 C10 118.6(4) . . ?
O2 C10 O3 121.8(4) . . ?
O2 C10 C9 126.0(4) . . ?
O3 C10 C9 112.1(4) . . ?
N1 C11 C5 126.9(4) . . ?
N1 C11 H11 116.6 . . ?
C5 C11 H11 116.6 . . ?
C7 C12 H12A 109.5 . . ?
C7 C12 H12B 109.5 . . ?
C7 C12 H12C 109.5 . . ?
H12A C12 H12B 109.5 . . ?
H12A C12 H12C 109.5 . . ?
H12B C12 H12C 109.5 . . ?
O3 C13 H13A 109.5 . . ?
O3 C13 H13B 109.5 . . ?
O3 C13 H13C 109.5 . . ?
H13A C13 H13B 109.5 . . ?
H13A C13 H13C 109.5 . . ?
H13B C13 H13C 109.5 . . ?
O4 C14 C15 121.7(4) . . ?
O4 C14 C19 123.3(4) . . ?
C19 C14 C15 114.9(4) . . ?
C14 C15 C21 123.6(4) . . ?
C16 C15 C14 120.4(4) . . ?
C16 C15 C21 115.9(4) . . ?
C15 C16 H16 118.1 . . ?
C15 C16 C17 123.7(4) . . ?
C17 C16 H16 118.1 . . ?
C16 C17 C22 122.2(4) . . ?
C18 C17 C16 116.5(4) . . ?
C18 C17 C22 121.2(4) . . ?
C17 C18 H18 118.7 . . ?
C17 C18 C19 122.5(4) . . ?
C19 C18 H18 118.7 . . ?
C14 C19 C20 120.0(4) . . ?
C18 C19 C14 121.9(4) . . ?
C18 C19 C20 118.1(4) . . ?
O5 C20 O6 121.6(4) . . ?
O5 C20 C19 127.0(4) . . ?
O6 C20 C19 111.3(4) . . ?
N2 C21 C15 127.4(4) . . ?
N2 C21 H21 116.3 . . ?
C15 C21 H21 116.3 . . ?
C17 C22 H22A 109.5 . . ?
C17 C22 H22B 109.5 . . ?
C17 C22 H22C 109.5 . . ?
H22A C22 H22B 109.5 . . ?
H22A C22 H22C 109.5 . . ?
H22B C22 H22C 109.5 . . ?
O6 C23 H23A 109.5 . . ?
O6 C23 H23B 109.5 . . ?
O6 C23 H23C 109.5 . . ?
H23A C23 H23B 109.5 . . ?
H23A C23 H23C 109.5 . . ?
H23B C23 H23C 109.5 . . ?
N3 C24 H24A 109.1 . . ?
N3 C24 H24B 109.1 . . ?
N3 C24 C25 112.6(4) . . ?
H24A C24 H24B 107.8 . . ?
C25 C24 H24A 109.1 . . ?
C25 C24 H24B 109.1 . . ?
C24 C25 H25A 108.7 . . ?
C24 C25 H25B 108.7 . . ?
H25A C25 H25B 107.6 . . ?
C26 C25 C24 114.4(4) . . ?
C26 C25 H25A 108.7 . . ?
C26 C25 H25B 108.7 . . ?
N4 C26 C25 111.9(4) . . ?
N4 C26 H26A 109.2 . . ?
N4 C26 H26B 109.2 . . ?
C25 C26 H26A 109.2 . . ?
C25 C26 H26B 109.2 . . ?
H26A C26 H26B 107.9 . . ?
N3 C27 H27 116.1 . . ?
N3 C27 C28 127.8(4) . . ?
C28 C27 H27 116.1 . . ?
C29 C28 C27 115.2(4) . . ?
C29 C28 C33 121.1(4) . . ?
C33 C28 C27 123.7(4) . . ?
C28 C29 H29 118.2 . . ?
C30 C29 C28 123.6(4) . . ?
C30 C29 H29 118.2 . . ?
C29 C30 C34 121.5(4) . . ?
C31 C30 C29 116.1(4) . . ?
C31 C30 C34 122.4(5) . . ?
C30 C31 H31 118.6 . . ?
C30 C31 C32 122.7(4) . . ?
C32 C31 H31 118.6 . . ?
C31 C32 C33 121.1(4) . . ?
C31 C32 C35 118.8(4) . . ?
C33 C32 C35 120.1(4) . . ?
O7 C33 C28 122.2(4) . . ?
O7 C33 C32 122.4(4) . . ?
C28 C33 C32 115.4(4) . . ?
C30 C34 H34A 109.5 . . ?
C30 C34 H34B 109.5 . . ?
C30 C34 H34C 109.5 . . ?
H34A C34 H34B 109.5 . . ?
H34A C34 H34C 109.5 . . ?
H34B C34 H34C 109.5 . . ?
O8 C35 O9 121.8(4) . . ?
O8 C35 C32 126.5(4) . . ?
O9 C35 C32 111.6(3) . . ?
O9 C36 H36A 109.5 . . ?
O9 C36 H36B 109.5 . . ?
O9 C36 H36C 109.5 . . ?
H36A C36 H36B 109.5 . . ?
H36A C36 H36C 109.5 . . ?
H36B C36 H36C 109.5 . . ?
O10 C37 C38 121.2(4) . . ?
O10 C37 C42 123.8(4) . . ?
C42 C37 C38 115.0(4) . . ?
C37 C38 C44 124.5(4) . . ?
C39 C38 C37 121.1(4) . . ?
C39 C38 C44 114.3(4) . . ?
C38 C39 H39 118.8 . . ?
C38 C39 C40 122.3(4) . . ?
C40 C39 H39 118.8 . . ?
C39 C40 C45 120.2(4) . . ?
C41 C40 C39 117.3(4) . . ?
C41 C40 C45 122.5(4) . . ?
C40 C41 H41 119.0 . . ?
C42 C41 C40 122.0(4) . . ?
C42 C41 H41 119.0 . . ?
C37 C42 C43 119.7(4) . . ?
C41 C42 C37 122.3(4) . . ?
C41 C42 C43 118.0(4) . . ?
O11 C43 O12 121.0(4) . . ?
O11 C43 C42 126.8(4) . . ?
O12 C43 C42 112.1(4) . . ?
N4 C44 C38 127.8(4) . . ?
N4 C44 H44 116.1 . . ?
C38 C44 H44 116.1 . . ?
C40 C45 H45A 109.5 . . ?
C40 C45 H45B 109.5 . . ?
C40 C45 H45C 109.5 . . ?
H45A C45 H45B 109.5 . . ?
H45A C45 H45C 109.5 . . ?
H45B C45 H45C 109.5 . . ?
O12 C46 H46A 109.5 . . ?
O12 C46 H46B 109.5 . . ?
O12 C46 H46C 109.5 . . ?
H46A C46 H46B 109.5 . . ?
H46A C46 H46C 109.5 . . ?
H46B C46 H46C 109.5 . . ?
O1 Li1 O4 86.1(3) . . ?
O1 Li1 O7 93.1(3) . . ?
O1 Li1 N1 87.7(3) . . ?
O1 Li1 N2 157.4(5) . . ?
O4 Li1 O7 93.5(3) . . ?
O4 Li1 N1 160.0(5) . . ?
O4 Li1 N2 87.4(3) . . ?
O7 Li1 N1 105.8(4) . . ?
O7 Li1 N2 109.0(4) . . ?
N1 Li1 N2 91.0(3) . . ?
O1 Li2 O4 86.3(3) . . ?
O1 Li2 O5 165.1(5) . . ?
O1 Li2 O10 93.5(3) . . ?
O2 Li2 O1 89.4(3) . . ?
O2 Li2 O4 161.8(5) . . ?
O2 Li2 O5 91.9(3) . . ?
O2 Li2 O10 104.4(4) . . ?
O4 Li2 O5 87.9(3) . . ?
O4 Li2 O10 93.5(3) . . ?
O5 Li2 O10 100.5(4) . . ?
O1 Li3 N3 109.6(4) . . ?
O1 Li3 N4 105.3(3) . . ?
O7 Li3 O1 93.0(3) . . ?
O7 Li3 O10 86.9(3) . . ?
O7 Li3 N3 87.9(3) . . ?
O7 Li3 N4 161.0(4) . . ?
O10 Li3 O1 92.7(3) . . ?
O10 Li3 N3 157.3(4) . . ?
O10 Li3 N4 87.1(3) . . ?
N4 Li3 N3 90.6(3) . . ?
O7 Li4 O4 94.6(3) . . ?
O7 Li4 O8 89.0(3) . . ?
O7 Li4 O10 87.0(3) . . ?
O7 Li4 O11 159.5(4) . . ?
O8 Li4 O4 100.3(3) . . ?
O8 Li4 O11 91.8(3) . . ?
O10 Li4 O4 94.4(3) . . ?
O10 Li4 O8 165.1(4) . . ?
O10 Li4 O11 87.0(3) . . ?
O11 Li4 O4 105.3(4) . . ?
C54 O51 Li51 132.7(3) . . ?
C54 O51 Li52 129.5(3) . . ?
C54 O51 Li53 112.7(3) . . ?
Li51 O51 Li52 92.3(3) . . ?
Li51 O51 Li53 87.1(3) . . ?
Li52 O51 Li53 87.0(3) . . ?
C60 O52 Li52 127.1(3) . . ?
C60 O53 C63 115.7(3) . . ?
C64 O54 Li51 132.1(3) . . ?
C64 O54 Li52 128.4(3) . . ?
C64 O54 Li54 116.2(3) . . ?
Li51 O54 Li54 87.2(3) . . ?
Li52 O54 Li51 92.4(3) . . ?
Li52 O54 Li54 85.6(3) . . ?
C70 O55 Li52 127.9(3) . . ?
C70 O56 C73 115.9(3) . . ?
C77 O57 Li52 116.7(3) . . ?
C77 O57 Li53 133.4(3) . . ?
C77 O57 Li54 128.6(3) . . ?
Li53 O57 Li52 85.0(3) . . ?
Li54 O57 Li52 84.4(3) . . ?
Li54 O57 Li53 92.1(3) . . ?
C83 O58 Li54 128.6(3) . . ?
C83 O59 C86 115.7(3) . . ?
C87 O60 Li51 111.8(3) . . ?
C87 O60 Li53 133.3(3) . . ?
C87 O60 Li54 130.0(3) . . ?
Li53 O60 Li51 84.7(3) . . ?
Li54 O60 Li51 86.8(3) . . ?
Li54 O60 Li53 92.7(3) . . ?
C93 O61 Li54 126.8(3) . . ?
C93 O62 C96 115.6(3) . . ?
C51 N51 Li51 120.5(3) . . ?
C61 N51 C51 115.2(4) . . ?
C61 N51 Li51 124.3(3) . . ?
C53 N52 Li51 120.8(3) . . ?
C71 N52 C53 114.9(3) . . ?
C71 N52 Li51 124.3(3) . . ?
C74 N53 Li53 120.8(3) . . ?
C84 N53 C74 114.5(3) . . ?
C84 N53 Li53 124.6(3) . . ?
C76 N54 Li53 120.0(3) . . ?
C94 N54 C76 114.6(4) . . ?
C94 N54 Li53 125.4(3) . . ?
N51 C51 H51A 109.3 . . ?
N51 C51 H51B 109.3 . . ?
N51 C51 C52 111.6(4) . . ?
H51A C51 H51B 108.0 . . ?
C52 C51 H51A 109.3 . . ?
C52 C51 H51B 109.3 . . ?
C51 C52 H52A 108.8 . . ?
C51 C52 H52B 108.8 . . ?
H52A C52 H52B 107.7 . . ?
C53 C52 C51 113.8(4) . . ?
C53 C52 H52A 108.8 . . ?
C53 C52 H52B 108.8 . . ?
N52 C53 C52 113.1(3) . . ?
N52 C53 H53A 109.0 . . ?
N52 C53 H53B 109.0 . . ?
C52 C53 H53A 109.0 . . ?
C52 C53 H53B 109.0 . . ?
H53A C53 H53B 107.8 . . ?
O51 C54 C55 121.8(3) . . ?
O51 C54 C59 122.1(4) . . ?
C59 C54 C55 116.0(4) . . ?
C54 C55 C61 123.3(4) . . ?
C56 C55 C54 120.7(4) . . ?
C56 C55 C61 116.0(4) . . ?
C55 C56 H56 118.5 . . ?
C57 C56 C55 122.9(4) . . ?
C57 C56 H56 118.5 . . ?
C56 C57 C58 116.9(4) . . ?
C56 C57 C62 122.0(4) . . ?
C58 C57 C62 121.1(4) . . ?
C57 C58 H58 118.9 . . ?
C57 C58 C59 122.2(4) . . ?
C59 C58 H58 118.9 . . ?
C54 C59 C60 120.2(3) . . ?
C58 C59 C54 121.2(4) . . ?
C58 C59 C60 118.6(4) . . ?
O52 C60 O53 121.0(4) . . ?
O52 C60 C59 127.5(4) . . ?
O53 C60 C59 111.4(3) . . ?
N51 C61 C55 128.5(4) . . ?
N51 C61 H61 115.8 . . ?
C55 C61 H61 115.8 . . ?
C57 C62 H62A 109.5 . . ?
C57 C62 H62B 109.5 . . ?
C57 C62 H62C 109.5 . . ?
H62A C62 H62B 109.5 . . ?
H62A C62 H62C 109.5 . . ?
H62B C62 H62C 109.5 . . ?
O53 C63 H63A 109.5 . . ?
O53 C63 H63B 109.5 . . ?
O53 C63 H63C 109.5 . . ?
H63A C63 H63B 109.5 . . ?
H63A C63 H63C 109.5 . . ?
H63B C63 H63C 109.5 . . ?
O54 C64 C65 121.5(4) . . ?
O54 C64 C69 123.0(3) . . ?
C65 C64 C69 115.4(3) . . ?
C64 C65 C71 124.5(4) . . ?
C66 C65 C64 121.2(4) . . ?
C66 C65 C71 114.3(4) . . ?
C65 C66 H66 118.8 . . ?
C67 C66 C65 122.4(4) . . ?
C67 C66 H66 118.8 . . ?
C66 C67 C68 117.2(4) . . ?
C66 C67 C72 121.3(4) . . ?
C68 C67 C72 121.5(4) . . ?
C67 C68 H68 118.7 . . ?
C67 C68 C69 122.7(4) . . ?
C69 C68 H68 118.7 . . ?
C64 C69 C70 120.3(4) . . ?
C68 C69 C64 121.0(4) . . ?
C68 C69 C70 118.6(4) . . ?
O55 C70 O56 121.1(4) . . ?
O55 C70 C69 127.2(4) . . ?
O56 C70 C69 111.7(3) . . ?
N52 C71 C65 127.8(4) . . ?
N52 C71 H71 116.1 . . ?
C65 C71 H71 116.1 . . ?
C67 C72 H72A 109.5 . . ?
C67 C72 H72B 109.5 . . ?
C67 C72 H72C 109.5 . . ?
H72A C72 H72B 109.5 . . ?
H72A C72 H72C 109.5 . . ?
H72B C72 H72C 109.5 . . ?
O56 C73 H73A 109.5 . . ?
O56 C73 H73B 109.5 . . ?
O56 C73 H73C 109.5 . . ?
H73A C73 H73B 109.5 . . ?
H73A C73 H73C 109.5 . . ?
H73B C73 H73C 109.5 . . ?
N53 C74 H74A 109.3 . . ?
N53 C74 H74B 109.3 . . ?
N53 C74 C75 111.7(3) . . ?
H74A C74 H74B 108.0 . . ?
C75 C74 H74A 109.3 . . ?
C75 C74 H74B 109.3 . . ?
C74 C75 H75A 108.7 . . ?
C74 C75 H75B 108.7 . . ?
H75A C75 H75B 107.6 . . ?
C76 C75 C74 114.3(4) . . ?
C76 C75 H75A 108.7 . . ?
C76 C75 H75B 108.7 . . ?
N54 C76 C75 113.3(4) . . ?
N54 C76 H76A 108.9 . . ?
N54 C76 H76B 108.9 . . ?
C75 C76 H76A 108.9 . . ?
C75 C76 H76B 108.9 . . ?
H76A C76 H76B 107.7 . . ?
O57 C77 C78 121.0(4) . . ?
O57 C77 C82 123.4(4) . . ?
C82 C77 C78 115.7(4) . . ?
C77 C78 C84 124.5(4) . . ?
C79 C78 C77 120.5(4) . . ?
C79 C78 C84 114.9(4) . . ?
C78 C79 H79 118.5 . . ?
C80 C79 C78 123.0(4) . . ?
C80 C79 H79 118.5 . . ?
C79 C80 C85 121.1(4) . . ?
C81 C80 C79 116.8(4) . . ?
C81 C80 C85 122.1(4) . . ?
C80 C81 H81 118.5 . . ?
C80 C81 C82 123.1(4) . . ?
C82 C81 H81 118.5 . . ?
C77 C82 C83 120.7(4) . . ?
C81 C82 C77 121.0(4) . . ?
C81 C82 C83 118.3(4) . . ?
O58 C83 O59 121.0(4) . . ?
O58 C83 C82 127.2(4) . . ?
O59 C83 C82 111.8(3) . . ?
N53 C84 C78 127.9(4) . . ?
N53 C84 H84 116.1 . . ?
C78 C84 H84 116.1 . . ?
C80 C85 H85A 109.5 . . ?
C80 C85 H85B 109.5 . . ?
C80 C85 H85C 109.5 . . ?
H85A C85 H85B 109.5 . . ?
H85A C85 H85C 109.5 . . ?
H85B C85 H85C 109.5 . . ?
O59 C86 H86A 109.5 . . ?
O59 C86 H86B 109.5 . . ?
O59 C86 H86C 109.5 . . ?
H86A C86 H86B 109.5 . . ?
H86A C86 H86C 109.5 . . ?
H86B C86 H86C 109.5 . . ?
O60 C87 C88 122.4(3) . . ?
O60 C87 C92 122.5(4) . . ?
C88 C87 C92 115.2(3) . . ?
C87 C88 C94 123.7(4) . . ?
C89 C88 C87 120.7(4) . . ?
C89 C88 C94 115.6(4) . . ?
C88 C89 H89 118.4 . . ?
C90 C89 C88 123.1(4) . . ?
C90 C89 H89 118.4 . . ?
C89 C90 C91 116.9(4) . . ?
C89 C90 C95 122.2(4) . . ?
C91 C90 C95 121.0(4) . . ?
C90 C91 H91 118.7 . . ?
C90 C91 C92 122.6(4) . . ?
C92 C91 H91 118.7 . . ?
C87 C92 C93 119.4(3) . . ?
C91 C92 C87 121.6(4) . . ?
C91 C92 C93 119.0(4) . . ?
O61 C93 O62 121.5(4) . . ?
O61 C93 C92 127.1(4) . . ?
O62 C93 C92 111.5(3) . . ?
N54 C94 C88 127.7(4) . . ?
N54 C94 H94 116.2 . . ?
C88 C94 H94 116.2 . . ?
C90 C95 H95A 109.5 . . ?
C90 C95 H95B 109.5 . . ?
C90 C95 H95C 109.5 . . ?
H95A C95 H95B 109.5 . . ?
H95A C95 H95C 109.5 . . ?
H95B C95 H95C 109.5 . . ?
O62 C96 H96A 109.5 . . ?
O62 C96 H96B 109.5 . . ?
O62 C96 H96C 109.5 . . ?
H96A C96 H96B 109.5 . . ?
H96A C96 H96C 109.5 . . ?
H96B C96 H96C 109.5 . . ?
O51 Li51 O54 86.7(3) . . ?
O51 Li51 O60 93.3(3) . . ?
O51 Li51 N51 87.4(3) . . ?
O51 Li51 N52 158.6(4) . . ?
O54 Li51 O60 92.5(3) . . ?
O54 Li51 N51 160.5(4) . . ?
O54 Li51 N52 87.6(3) . . ?
O60 Li51 N51 106.4(4) . . ?
O60 Li51 N52 107.6(3) . . ?
N52 Li51 N51 91.1(3) . . ?
O51 Li52 O52 87.6(3) . . ?
O51 Li52 O57 93.2(3) . . ?
O52 Li52 O57 102.8(3) . . ?
O54 Li52 O51 86.9(3) . . ?
O54 Li52 O52 161.6(4) . . ?
O54 Li52 O55 88.4(3) . . ?
O54 Li52 O57 95.1(3) . . ?
O55 Li52 O51 164.1(4) . . ?
O55 Li52 O52 92.1(3) . . ?
O55 Li52 O57 102.3(4) . . ?
O51 Li53 N53 108.7(3) . . ?
O51 Li53 N54 109.0(4) . . ?
O57 Li53 O51 94.8(3) . . ?
O57 Li53 N53 86.9(3) . . ?
O57 Li53 N54 155.7(4) . . ?
O60 Li53 O51 94.6(3) . . ?
O60 Li53 O57 86.1(3) . . ?
O60 Li53 N53 156.1(4) . . ?
O60 Li53 N54 86.8(3) . . ?
N53 Li53 N54 90.3(3) . . ?
O57 Li54 O54 94.7(3) . . ?
O57 Li54 O61 163.2(4) . . ?
O58 Li54 O54 104.8(3) . . ?
O58 Li54 O57 88.1(3) . . ?
O58 Li54 O60 161.4(4) . . ?
O58 Li54 O61 92.2(3) . . ?
O60 Li54 O54 93.4(3) . . ?
O60 Li54 O57 86.6(3) . . ?
O60 Li54 O61 87.8(3) . . ?
O61 Li54 O54 101.5(3) . . ?

loop_
_geom_torsion_atom_site_label_1
_geom_torsion_atom_site_label_2
_geom_torsion_atom_site_label_3
_geom_torsion_atom_site_label_4
_geom_torsion
_geom_torsion_site_symmetry_1
_geom_torsion_site_symmetry_2
_geom_torsion_site_symmetry_3
_geom_torsion_site_symmetry_4
_geom_torsion_publ_flag
O1 C4 C5 C6 -176.0(4) . . . . ?
O1 C4 C5 C11 1.1(7) . . . . ?
O1 C4 C9 C8 175.6(4) . . . . ?
O1 C4 C9 C10 -2.7(6) . . . . ?
O4 C14 C15 C16 176.5(4) . . . . ?
O4 C14 C15 C21 -0.8(6) . . . . ?
O4 C14 C19 C18 -176.6(4) . . . . ?
O4 C14 C19 C20 3.8(6) . . . . ?
O10 C37 C38 C39 176.6(4) . . . . ?
O10 C37 C38 C44 -5.1(6) . . . . ?
O10 C37 C42 C41 -176.9(4) . . . . ?
O10 C37 C42 C43 2.5(6) . . . . ?
N1 C1 C2 C3 -71.3(5) . . . . ?
N3 C24 C25 C26 -72.3(5) . . . . ?
N3 C27 C28 C29 -177.7(5) . . . . ?
N3 C27 C28 C33 3.4(7) . . . . ?
C1 N1 C11 C5 -178.2(5) . . . . ?
C1 C2 C3 N2 68.9(5) . . . . ?
C3 N2 C21 C15 176.2(4) . . . . ?
C4 C5 C6 C7 -0.1(7) . . . . ?
C4 C5 C11 N1 4.8(8) . . . . ?
C4 C9 C10 O2 -22.8(7) . . . . ?
C4 C9 C10 O3 158.8(4) . . . . ?
C5 C4 C9 C8 -1.6(6) . . . . ?
C5 C4 C9 C10 -179.9(4) . . . . ?
C5 C6 C7 C8 -0.6(7) . . . . ?
C5 C6 C7 C12 180.0(4) . . . . ?
C6 C5 C11 N1 -177.9(5) . . . . ?
C6 C7 C8 C9 0.1(7) . . . . ?
C7 C8 C9 C4 1.0(7) . . . . ?
C7 C8 C9 C10 179.4(4) . . . . ?
C8 C9 C10 O2 158.8(4) . . . . ?
C8 C9 C10 O3 -19.5(6) . . . . ?
C9 C4 C5 C6 1.1(6) . . . . ?
C9 C4 C5 C11 178.2(4) . . . . ?
C11 N1 C1 C2 -126.3(5) . . . . ?
C11 C5 C6 C7 -177.5(4) . . . . ?
C12 C7 C8 C9 179.6(4) . . . . ?
C13 O3 C10 O2 1.6(6) . . . . ?
C13 O3 C10 C9 -180.0(4) . . . . ?
C14 C15 C16 C17 1.0(7) . . . . ?
C14 C15 C21 N2 -3.1(7) . . . . ?
C14 C19 C20 O5 15.7(7) . . . . ?
C14 C19 C20 O6 -163.2(4) . . . . ?
C15 C14 C19 C18 1.9(6) . . . . ?
C15 C14 C19 C20 -177.6(4) . . . . ?
C15 C16 C17 C18 0.4(7) . . . . ?
C15 C16 C17 C22 -176.4(5) . . . . ?
C16 C15 C21 N2 179.5(4) . . . . ?
C16 C17 C18 C19 -0.6(6) . . . . ?
C17 C18 C19 C14 -0.6(7) . . . . ?
C17 C18 C19 C20 179.0(4) . . . . ?
C18 C19 C20 O5 -163.8(4) . . . . ?
C18 C19 C20 O6 17.3(5) . . . . ?
C19 C14 C15 C16 -2.1(6) . . . . ?
C19 C14 C15 C21 -179.4(4) . . . . ?
C21 N2 C3 C2 127.9(4) . . . . ?
C21 C15 C16 C17 178.5(4) . . . . ?
C22 C17 C18 C19 176.2(4) . . . . ?
C23 O6 C20 O5 1.9(6) . . . . ?
C23 O6 C20 C19 -179.1(4) . . . . ?
C24 N3 C27 C28 -177.5(4) . . . . ?
C24 C25 C26 N4 72.5(5) . . . . ?
C26 N4 C44 C38 -178.0(4) . . . . ?
C27 N3 C24 C25 -127.8(4) . . . . ?
C27 C28 C29 C30 -179.9(4) . . . . ?
C27 C28 C33 O7 0.6(6) . . . . ?
C27 C28 C33 C32 179.0(4) . . . . ?
C28 C29 C30 C31 1.0(7) . . . . ?
C28 C29 C30 C34 -178.7(4) . . . . ?
C29 C28 C33 O7 -178.3(4) . . . . ?
C29 C28 C33 C32 0.1(6) . . . . ?
C29 C30 C31 C32 -0.2(7) . . . . ?
C30 C31 C32 C33 -0.6(7) . . . . ?
C30 C31 C32 C35 178.5(4) . . . . ?
C31 C32 C33 O7 179.0(4) . . . . ?
C31 C32 C33 C28 0.6(6) . . . . ?
C31 C32 C35 O8 155.3(4) . . . . ?
C31 C32 C35 O9 -23.6(5) . . . . ?
C33 C28 C29 C30 -0.9(7) . . . . ?
C33 C32 C35 O8 -25.5(7) . . . . ?
C33 C32 C35 O9 155.6(4) . . . . ?
C34 C30 C31 C32 179.5(4) . . . . ?
C35 C32 C33 O7 -0.1(6) . . . . ?
C35 C32 C33 C28 -178.5(4) . . . . ?
C36 O9 C35 O8 -0.3(6) . . . . ?
C36 O9 C35 C32 178.7(4) . . . . ?
C37 C38 C39 C40 0.5(7) . . . . ?
C37 C38 C44 N4 -3.5(7) . . . . ?
C37 C42 C43 O11 12.9(7) . . . . ?
C37 C42 C43 O12 -167.2(4) . . . . ?
C38 C37 C42 C41 1.0(6) . . . . ?
C38 C37 C42 C43 -179.7(4) . . . . ?
C38 C39 C40 C41 0.8(6) . . . . ?
C38 C39 C40 C45 -178.9(4) . . . . ?
C39 C38 C44 N4 175.0(5) . . . . ?
C39 C40 C41 C42 -1.1(6) . . . . ?
C40 C41 C42 C37 0.2(7) . . . . ?
C40 C41 C42 C43 -179.1(4) . . . . ?
C41 C42 C43 O11 -167.7(4) . . . . ?
C41 C42 C43 O12 12.2(6) . . . . ?
C42 C37 C38 C39 -1.3(6) . . . . ?
C42 C37 C38 C44 177.0(4) . . . . ?
C44 N4 C26 C25 123.7(4) . . . . ?
C44 C38 C39 C40 -178.0(4) . . . . ?
C45 C40 C41 C42 178.6(4) . . . . ?
C46 O12 C43 O11 -1.9(6) . . . . ?
C46 O12 C43 C42 178.2(4) . . . . ?
Li1 O1 C4 C5 -13.9(7) . . . . ?
Li1 O1 C4 C9 169.1(4) . . . . ?
Li1 O4 C14 C15 14.5(7) . . . . ?
Li1 O4 C14 C19 -167.0(4) . . . . ?
Li1 O7 C33 C28 97.1(5) . . . . ?
Li1 O7 C33 C32 -81.1(5) . . . . ?
Li1 N1 C1 C2 54.0(6) . . . . ?
Li1 N1 C11 C5 1.3(8) . . . . ?
Li1 N2 C3 C2 -50.5(5) . . . . ?
Li1 N2 C21 C15 -5.4(7) . . . . ?
Li2 O1 C4 C5 -161.9(4) . . . . ?
Li2 O1 C4 C9 21.1(7) . . . . ?
Li2 O2 C10 O3 -154.8(4) . . . . ?
Li2 O2 C10 C9 27.0(7) . . . . ?
Li2 O4 C14 C15 156.3(4) . . . . ?
Li2 O4 C14 C19 -25.3(6) . . . . ?
Li2 O5 C20 O6 167.2(4) . . . . ?
Li2 O5 C20 C19 -11.6(7) . . . . ?
Li2 O10 C37 C38 -89.9(5) . . . . ?
Li2 O10 C37 C42 87.9(5) . . . . ?
Li3 O1 C4 C5 92.8(5) . . . . ?
Li3 O1 C4 C9 -84.1(5) . . . . ?
Li3 O7 C33 C28 -13.6(7) . . . . ?
Li3 O7 C33 C32 168.1(4) . . . . ?
Li3 O10 C37 C38 20.9(6) . . . . ?
Li3 O10 C37 C42 -161.4(4) . . . . ?
Li3 N3 C24 C25 50.5(6) . . . . ?
Li3 N3 C27 C28 4.3(7) . . . . ?
Li3 N4 C26 C25 -51.8(5) . . . . ?
Li3 N4 C44 C38 -2.7(7) . . . . ?
Li4 O4 C14 C15 -95.9(5) . . . . ?
Li4 O4 C14 C19 82.5(5) . . . . ?
Li4 O7 C33 C28 -157.4(4) . . . . ?
Li4 O7 C33 C32 24.3(6) . . . . ?
Li4 O8 C35 O9 -158.0(4) . . . . ?
Li4 O8 C35 C32 23.1(7) . . . . ?
Li4 O10 C37 C38 162.3(4) . . . . ?
Li4 O10 C37 C42 -19.9(6) . . . . ?
Li4 O11 C43 O12 170.4(4) . . . . ?
Li4 O11 C43 C42 -9.8(7) . . . . ?
O51 C54 C55 C56 176.1(4) . . . . ?
O51 C54 C55 C61 -2.4(6) . . . . ?
O51 C54 C59 C58 -176.7(4) . . . . ?
O51 C54 C59 C60 2.3(6) . . . . ?
O54 C64 C65 C66 -176.3(4) . . . . ?
O54 C64 C65 C71 2.4(6) . . . . ?
O54 C64 C69 C68 176.0(4) . . . . ?
O54 C64 C69 C70 -3.4(6) . . . . ?
O57 C77 C78 C79 -178.5(4) . . . . ?
O57 C77 C78 C84 3.5(6) . . . . ?
O57 C77 C82 C81 178.8(4) . . . . ?
O57 C77 C82 C83 -2.0(6) . . . . ?
O60 C87 C88 C89 177.2(4) . . . . ?
O60 C87 C88 C94 -1.3(7) . . . . ?
O60 C87 C92 C91 -177.0(4) . . . . ?
O60 C87 C92 C93 -0.3(6) . . . . ?
N51 C51 C52 C53 73.2(5) . . . . ?
N53 C74 C75 C76 -72.7(5) . . . . ?
C51 N51 C61 C55 179.2(4) . . . . ?
C51 C52 C53 N52 -72.2(5) . . . . ?
C53 N52 C71 C65 -179.3(4) . . . . ?
C54 C55 C56 C57 0.7(7) . . . . ?
C54 C55 C61 N51 -3.5(8) . . . . ?
C54 C59 C60 O52 22.1(6) . . . . ?
C54 C59 C60 O53 -156.7(4) . . . . ?
C55 C54 C59 C58 0.6(6) . . . . ?
C55 C54 C59 C60 179.6(4) . . . . ?
C55 C56 C57 C58 0.6(7) . . . . ?
C55 C56 C57 C62 -179.3(4) . . . . ?
C56 C55 C61 N51 178.0(5) . . . . ?
C56 C57 C58 C59 -1.3(7) . . . . ?
C57 C58 C59 C54 0.6(7) . . . . ?
C57 C58 C59 C60 -178.4(4) . . . . ?
C58 C59 C60 O52 -158.9(4) . . . . ?
C58 C59 C60 O53 22.3(5) . . . . ?
C59 C54 C55 C56 -1.3(6) . . . . ?
C59 C54 C55 C61 -179.8(4) . . . . ?
C61 N51 C51 C52 125.6(4) . . . . ?
C61 C55 C56 C57 179.3(4) . . . . ?
C62 C57 C58 C59 178.7(4) . . . . ?
C63 O53 C60 O52 1.1(6) . . . . ?
C63 O53 C60 C59 179.9(4) . . . . ?
C64 C65 C66 C67 0.7(7) . . . . ?
C64 C65 C71 N52 3.8(7) . . . . ?
C64 C69 C70 O55 -14.7(7) . . . . ?
C64 C69 C70 O56 165.3(4) . . . . ?
C65 C64 C69 C68 -2.1(6) . . . . ?
C65 C64 C69 C70 178.6(4) . . . . ?
C65 C66 C67 C68 -2.8(7) . . . . ?
C65 C66 C67 C72 177.7(4) . . . . ?
C66 C65 C71 N52 -177.3(4) . . . . ?
C66 C67 C68 C69 2.4(7) . . . . ?
C67 C68 C69 C64 0.0(7) . . . . ?
C67 C68 C69 C70 179.4(4) . . . . ?
C68 C69 C70 O55 165.9(4) . . . . ?
C68 C69 C70 O56 -14.0(6) . . . . ?
C69 C64 C65 C66 1.7(6) . . . . ?
C69 C64 C65 C71 -179.5(4) . . . . ?
C71 N52 C53 C52 -127.6(4) . . . . ?
C71 C65 C66 C67 -178.2(4) . . . . ?
C72 C67 C68 C69 -178.0(4) . . . . ?
C73 O56 C70 O55 -2.2(6) . . . . ?
C73 O56 C70 C69 177.8(4) . . . . ?
C74 N53 C84 C78 179.4(4) . . . . ?
C74 C75 C76 N54 72.2(5) . . . . ?
C76 N54 C94 C88 178.6(4) . . . . ?
C77 C78 C79 C80 -1.0(6) . . . . ?
C77 C78 C84 N53 4.0(7) . . . . ?
C77 C82 C83 O58 -12.6(7) . . . . ?
C77 C82 C83 O59 166.8(4) . . . . ?
C78 C77 C82 C81 -0.7(6) . . . . ?
C78 C77 C82 C83 178.5(4) . . . . ?
C78 C79 C80 C81 0.7(6) . . . . ?
C78 C79 C80 C85 177.9(4) . . . . ?
C79 C78 C84 N53 -174.0(4) . . . . ?
C79 C80 C81 C82 -0.4(6) . . . . ?
C80 C81 C82 C77 0.5(6) . . . . ?
C80 C81 C82 C83 -178.8(4) . . . . ?
C81 C82 C83 O58 166.6(4) . . . . ?
C81 C82 C83 O59 -14.0(5) . . . . ?
C82 C77 C78 C79 1.0(6) . . . . ?
C82 C77 C78 C84 -177.0(4) . . . . ?
C84 N53 C74 C75 -125.9(4) . . . . ?
C84 C78 C79 C80 177.1(4) . . . . ?
C85 C80 C81 C82 -177.6(4) . . . . ?
C86 O59 C83 O58 0.1(6) . . . . ?
C86 O59 C83 C82 -179.3(4) . . . . ?
C87 C88 C89 C90 1.5(7) . . . . ?
C87 C88 C94 N54 -1.3(8) . . . . ?
C87 C92 C93 O61 24.7(6) . . . . ?
C87 C92 C93 O62 -156.1(4) . . . . ?
C88 C87 C92 C91 2.5(6) . . . . ?
C88 C87 C92 C93 179.1(4) . . . . ?
C88 C89 C90 C91 -0.8(7) . . . . ?
C88 C89 C90 C95 178.7(4) . . . . ?
C89 C88 C94 N54 -179.9(5) . . . . ?
C89 C90 C91 C92 1.0(7) . . . . ?
C90 C91 C92 C87 -2.0(7) . . . . ?
C90 C91 C92 C93 -178.6(4) . . . . ?
C91 C92 C93 O61 -158.5(4) . . . . ?
C91 C92 C93 O62 20.6(5) . . . . ?
C92 C87 C88 C89 -2.2(6) . . . . ?
C92 C87 C88 C94 179.3(4) . . . . ?
C94 N54 C76 C75 127.0(4) . . . . ?
C94 C88 C89 C90 -179.9(4) . . . . ?
C95 C90 C91 C92 -178.5(4) . . . . ?
C96 O62 C93 O61 -1.4(6) . . . . ?
C96 O62 C93 C92 179.4(3) . . . . ?
Li51 O51 C54 C55 15.5(6) . . . . ?
Li51 O51 C54 C59 -167.3(4) . . . . ?
Li51 O54 C64 C65 -16.6(6) . . . . ?
Li51 O54 C64 C69 165.4(4) . . . . ?
Li51 O60 C87 C88 -94.6(5) . . . . ?
Li51 O60 C87 C92 84.8(5) . . . . ?
Li51 N51 C51 C52 -52.7(5) . . . . ?
Li51 N51 C61 C55 -2.6(7) . . . . ?
Li51 N52 C53 C52 50.1(5) . . . . ?
Li51 N52 C71 C65 3.1(7) . . . . ?
Li52 O51 C54 C55 161.7(4) . . . . ?
Li52 O51 C54 C59 -21.1(6) . . . . ?
Li52 O52 C60 O53 154.1(4) . . . . ?
Li52 O52 C60 C59 -24.6(7) . . . . ?
Li52 O54 C64 C65 -158.6(4) . . . . ?
Li52 O54 C64 C69 23.4(6) . . . . ?
Li52 O55 C70 O56 -169.2(4) . . . . ?
Li52 O55 C70 C69 10.8(7) . . . . ?
Li52 O57 C77 C78 93.8(4) . . . . ?
Li52 O57 C77 C82 -85.7(5) . . . . ?
Li53 O51 C54 C55 -92.6(4) . . . . ?
Li53 O51 C54 C59 84.6(5) . . . . ?
Li53 O57 C77 C78 -16.1(6) . . . . ?
Li53 O57 C77 C82 164.5(4) . . . . ?
Li53 O60 C87 C88 9.3(7) . . . . ?
Li53 O60 C87 C92 -171.2(4) . . . . ?
Li53 N53 C74 C75 53.3(5) . . . . ?
Li53 N53 C84 C78 0.2(7) . . . . ?
Li53 N54 C76 C75 -51.2(5) . . . . ?
Li53 N54 C94 C88 -3.3(7) . . . . ?
Li54 O54 C64 C65 95.1(4) . . . . ?
Li54 O54 C64 C69 -82.9(4) . . . . ?
Li54 O57 C77 C78 -161.1(4) . . . . ?
Li54 O57 C77 C82 19.5(6) . . . . ?
Li54 O58 C83 O59 -171.3(4) . . . . ?
Li54 O58 C83 C82 8.0(7) . . . . ?
Li54 O60 C87 C88 160.4(4) . . . . ?
Li54 O60 C87 C92 -20.2(6) . . . . ?
Li54 O61 C93 O62 155.4(4) . . . . ?
Li54 O61 C93 C92 -25.5(7) . . . . ?

_shelx_res_file                  
;
TITL
    jg20014.res
    created by SHELXL-2018/3 at 10:23:38 on 02-Nov-2020
REM Old TITL sad in P2(1)/n
REM SHELXT solution in P2(1)/n: R1 0.256, Rweak 0.047, Alpha 0.111
REM <I/s> 2.220 for 669 systematic absences, Orientation as input
REM Formula found by SHELXT: C102 Li13 N14 O24 Cl2
CELL 1.54184 22.8774 19.3305 26.1585 90 115.824 90
ZERR 4 0.0004 0.0002 0.0004 0 0.002 0
LATT 1
SYMM 0.5-X,0.5+Y,0.5-Z
SFAC C H Cl Li N O
UNIT 388 424.01 40.01 32 32 96
RIGU Cl5 Cl6
EADP C105 Cl0A
EADP Cl9 C15A
RIGU Cl7 Cl8 C104
RIGU Cl7B Cl8B C14B
RIGU Cl7A Cl8A C14A
DELU Cl7A Cl8A C14A
DELU Cl7B Cl8B C14B
DELU Cl7 Cl8 C104
SIMU Cl7 Cl8 C104
SIMU Cl7A Cl8A C14A
SIMU Cl7B Cl8B C14B
RIGU Cl5 Cl6 C103
SIMU Cl5 Cl6 C103
DELU Cl5 Cl6 C103
EXYZ C105 Cl0A
EXYZ Cl9 C15A
SUMP 1 0.001 1 2 1 3 1 4

L.S. 16 0 0
PLAN  7
TEMP -153
CONF
FREE Li1 Li3
FREE Li1 Li4
FREE Li1 Li2
FREE Li2 Li3
FREE Li2 Li4
BIND C14A Cl8A
BIND Cl7A C14A
FREE Li51 Li52
FREE Li51 Li54
FREE Li51 Li53
FREE Li52 Li53
FREE Li52 Li54
FREE Li4 Li3
FREE Li53 Li54
list 4
MORE -1
BOND $H
fmap 2 53
acta
TWIN -1 0 0 0 -1 0 1 0 1 2
REM <olex2.extras>
REM <HklSrc "%.\\JG20014.hkl">
REM </olex2.extras>

WGHT    0.178400    7.419300
BASF   0.32158
FVAR       0.17871   0.59948   0.22487   0.17666   0.61531
CL1   3    0.619521    0.878840    0.341754    11.00000    0.05088    0.03779 =
         0.05121   -0.00517    0.01957    0.00283
CL2   3    0.620185    0.826757    0.448066    11.00000    0.08149    0.07055 =
         0.09777    0.01983    0.06652    0.02144
C101  1    0.647621    0.819214    0.398003    11.00000    0.11859    0.07042 =
         0.08458    0.02240    0.07010    0.05196
AFIX  23
H10A  2    0.636481    0.772241    0.381492    11.00000   -1.20000
H10B  2    0.695593    0.822319    0.417212    11.00000   -1.20000
AFIX   0

SAME 0.02 0.04 Cl1 Cl2 C101
PART 2
CL0A  3    0.493241    0.215091    0.111991   -51.00000    0.12776    0.10608 =
         0.12036   -0.03809    0.02452   -0.00346
CL9A  3    0.380571    0.228976    0.006304   -51.00000    0.09917    0.07146 =
         0.07922    0.00892    0.03455   -0.03489
C15A  1    0.411378    0.230891    0.070271   -51.00000    0.07974    0.10694 =
         0.20014    0.04045    0.06517    0.00538
AFIX  23
H15A  2    0.387180    0.197401    0.082430   -51.00000   -1.20000
H15B  2    0.402248    0.277318    0.081062   -51.00000   -1.20000
AFIX   0

PART 0
CL3   3    0.401657    0.490236    0.225414    11.00000    0.05947    0.09140 =
         0.07303    0.03121    0.04518    0.02433
CL4   3    0.406049    0.415128    0.323603    11.00000    0.04415    0.10410 =
         0.04595    0.02227    0.01718    0.01011
C102  1    0.356756    0.449615    0.256961    11.00000    0.03281    0.05356 =
         0.03454    0.00066    0.01263    0.00213
AFIX  23
H10C  2    0.326640    0.483672    0.260879    11.00000   -1.20000
H10D  2    0.330336    0.412057    0.231749    11.00000   -1.20000
AFIX   0

SAME 0.02 0.04 Cl1 Cl2 C101
PART 1
CL5   3    0.615192    0.103772    0.293977    11.00000    0.12035    0.16949 =
         0.07971   -0.01121    0.05536   -0.06576
CL6   3    0.576733   -0.016247    0.215478    11.00000    0.06868    0.12590 =
         0.06893   -0.00018    0.01687    0.03152
C103  1    0.641236    0.037260    0.257746    11.00000    0.05830    0.17610 =
         0.07614    0.04719    0.02524   -0.01280
AFIX  23
H10E  2    0.659140    0.060060    0.233748    11.00000   -1.20000
H10F  2    0.676108    0.008845    0.286452    11.00000   -1.20000
AFIX   0

SAME 0.02 0.04 Cl1 Cl2 C101
CL7   3    0.522441    0.248142    0.326729    21.00000    0.13201    0.09130 =
         0.05432   -0.03762    0.06199   -0.08306
CL8   3    0.424960    0.296928    0.214247    21.00000    0.10431    0.04930 =
         0.12953   -0.00391    0.07901   -0.00516
C104  1    0.487943    0.242523    0.250878    21.00000    0.07977    0.05507 =
         0.06236   -0.03246    0.05773   -0.03507
AFIX  23
H10G  2    0.522749    0.251601    0.238908    21.00000   -1.20000
H10H  2    0.472839    0.194457    0.239706    21.00000   -1.20000
AFIX   0

SAME 0.02 0.04 Cl1 Cl2 C101
PART 2
CL7A  3    0.466535    0.293487    0.295582    31.00000    0.10950    0.12306 =
         0.08998    0.00129    0.04871   -0.00572
CL8A  3    0.388366    0.303053    0.165241    31.00000    0.06290    0.03067 =
         0.06882    0.01353    0.01102    0.00116
C14A  1    0.411618    0.264337    0.226470    31.00000    0.18576    0.20513 =
         0.06137    0.03412    0.01468    0.01749
AFIX  23
H14A  2    0.429271    0.219272    0.221786    31.00000   -1.20000
H14B  2    0.370909    0.253548    0.229447    31.00000   -1.20000
AFIX   0

SAME 0.02 0.04 Cl1 Cl2 C101
PART 3
CL7B  3    0.569915    0.200078    0.334567    41.00000    0.04076    0.04501 =
         0.03012    0.01297    0.00286   -0.02438
CL8B  3    0.536078    0.164092    0.217378    41.00000    0.08069    0.07207 =
         0.06908   -0.00130    0.04519   -0.01859
C14B  1    0.520318    0.216321    0.260860    41.00000    0.03872
AFIX  23
H14C  2    0.474162    0.210879    0.253068    41.00000   -1.20000
H14D  2    0.526728    0.264867    0.252353    41.00000   -1.20000
AFIX   0

SAME 0.02 0.04 Cl1 Cl2 C101
PART 1
CL9   3    0.411378    0.230891    0.070271    51.00000    0.07974    0.10694 =
         0.20014    0.04045    0.06517    0.00538
CL10  3    0.527738    0.160051    0.155489    51.00000    0.18654    0.07613 =
         0.12746   -0.04720    0.10671   -0.04875
C105  1    0.493241    0.215091    0.111991    51.00000    0.12776    0.10608 =
         0.12036   -0.03809    0.02452   -0.00346
AFIX  23
H10I  2    0.512024    0.211284    0.084423    51.00000   -1.20000
H10J  2    0.510035    0.259143    0.132454    51.00000   -1.20000
AFIX   0

PART 0
O1    6    0.709272    0.242421    0.593340    11.00000    0.02951    0.01784 =
         0.01908   -0.00026    0.01006    0.00010
O2    6    0.722447    0.142337    0.674164    11.00000    0.03484    0.02139 =
         0.02128    0.00232    0.00849   -0.00034
O3    6    0.667360    0.046367    0.631349    11.00000    0.04162    0.02002 =
         0.02886    0.00096    0.01667   -0.00288
O4    6    0.776889    0.335393    0.676790    11.00000    0.02227    0.02359 =
         0.01631    0.00412    0.00536   -0.00053
O5    6    0.788296    0.241754    0.761842    11.00000    0.03367    0.02313 =
         0.02386    0.00012    0.00854   -0.00516
O6    6    0.850106    0.283480    0.848898    11.00000    0.04231    0.02912 =
         0.02002    0.00058    0.01090   -0.00977
O7    6    0.646812    0.378011    0.587732    11.00000    0.02413    0.02086 =
         0.01921    0.00111    0.00889    0.00141
O8    6    0.710477    0.479165    0.669935    11.00000    0.03336    0.02200 =
         0.01938   -0.00077    0.01042   -0.00382
O9    6    0.727974    0.573534    0.628635    11.00000    0.03194    0.01993 =
         0.02322    0.00125    0.01129   -0.00386
O10   6    0.649079    0.286292    0.668890    11.00000    0.02602    0.02547 =
         0.01981   -0.00068    0.01133   -0.00390
O11   6    0.704100    0.384904    0.753457    11.00000    0.03762    0.02443 =
         0.02042   -0.00119    0.01408   -0.00719
O12   6    0.707056    0.353186    0.836872    11.00000    0.04301    0.03273 =
         0.01957   -0.00508    0.01137   -0.01580
N1    5    0.717485    0.324087    0.506404    11.00000    0.03524    0.02724 =
         0.02723    0.00623    0.01726    0.00238
N2    5    0.796518    0.425581    0.598834    11.00000    0.02981    0.02359 =
         0.02171    0.00475    0.01309    0.00182
N3    5    0.556406    0.296601    0.495467    11.00000    0.03085    0.03135 =
         0.02016   -0.00612    0.01007   -0.00532
N4    5    0.564445    0.190892    0.585160    11.00000    0.02907    0.03110 =
         0.02000   -0.00523    0.00678   -0.00474
C1    1    0.718209    0.382698    0.471401    11.00000    0.04389    0.03177 =
         0.02114    0.00643    0.01377   -0.00104
AFIX  23
H1A   2    0.680614    0.412950    0.464605    11.00000   -1.20000
H1B   2    0.713141    0.365231    0.434117    11.00000   -1.20000
AFIX   0
C2    1    0.780010    0.425285    0.498116    11.00000    0.03462    0.02773 =
         0.02802    0.00442    0.01838   -0.00051
AFIX  23
H2A   2    0.781663    0.456842    0.468967    11.00000   -1.20000
H2B   2    0.817734    0.393709    0.510056    11.00000   -1.20000
AFIX   0
C3    1    0.786453    0.468111    0.549294    11.00000    0.03787    0.02651 =
         0.02035    0.00455    0.01467   -0.00420
AFIX  23
H3A   2    0.823485    0.500369    0.559634    11.00000   -1.20000
H3B   2    0.746631    0.496130    0.538688    11.00000   -1.20000
AFIX   0
C4    1    0.702996    0.190327    0.560372    11.00000    0.02524    0.02692 =
         0.01919    0.00365    0.00940    0.00186
C5    1    0.700522    0.198385    0.505262    11.00000    0.03184    0.02966 =
         0.02194   -0.00190    0.01216    0.00034
C6    1    0.689648    0.141401    0.468546    11.00000    0.03478    0.03580 =
         0.02083   -0.00926    0.01226    0.00288
AFIX  43
H6    2    0.688283    0.148916    0.432152    11.00000   -1.20000
AFIX   0
C7    1    0.680903    0.074993    0.483618    11.00000    0.02732    0.02951 =
         0.02423   -0.00807    0.00566    0.00520
C8    1    0.683767    0.065734    0.537342    11.00000    0.03169    0.02242 =
         0.02669   -0.00058    0.00943    0.00520
AFIX  43
H8    2    0.677965    0.020536    0.548641    11.00000   -1.20000
AFIX   0
C9    1    0.694878    0.120510    0.575385    11.00000    0.02875    0.02248 =
         0.02239    0.00183    0.01259    0.00356
C10   1    0.696408    0.105936    0.630987    11.00000    0.02756    0.01985 =
         0.02489   -0.00205    0.01039    0.00065
C11   1    0.705942    0.265659    0.481288    11.00000    0.03530    0.03236 =
         0.02286    0.00125    0.01530    0.00150
AFIX  43
H11   2    0.700238    0.265522    0.443076    11.00000   -1.20000
AFIX   0
C12   1    0.669178    0.013657    0.444366    11.00000    0.03605    0.03489 =
         0.03120   -0.00955    0.00984    0.00625
AFIX 137
H12A  2    0.705821   -0.018507    0.460864    11.00000   -1.50000
H12B  2    0.664964    0.029732    0.407385    11.00000   -1.50000
H12C  2    0.629158   -0.009957    0.439439    11.00000   -1.50000
AFIX   0
C13   1    0.666425    0.027544    0.684645    11.00000    0.04603    0.02655 =
         0.03231    0.00326    0.01943   -0.00057
AFIX 137
H13A  2    0.640645   -0.014624    0.679369    11.00000   -1.50000
H13B  2    0.647073    0.065217    0.697183    11.00000   -1.50000
H13C  2    0.710924    0.019317    0.713405    11.00000   -1.50000
AFIX   0
C14   1    0.830601    0.360533    0.714861    11.00000    0.02292    0.02257 =
         0.02034   -0.00060    0.00889   -0.00149
C15   1    0.866249    0.414215    0.701322    11.00000    0.02334    0.02650 =
         0.02275    0.00602    0.00962    0.00091
C16   1    0.922130    0.443022    0.743889    11.00000    0.02926    0.02381 =
         0.03565    0.00002    0.01565   -0.00132
AFIX  43
H16   2    0.943743    0.478489    0.733617    11.00000   -1.20000
AFIX   0
C17   1    0.948142    0.422707    0.800770    11.00000    0.02534    0.02682 =
         0.03093   -0.00407    0.00958   -0.00003
C18   1    0.915467    0.370434    0.814155    11.00000    0.02804    0.02360 =
         0.02472   -0.00167    0.00673    0.00055
AFIX  43
H18   2    0.932075    0.355030    0.852395    11.00000   -1.20000
AFIX   0
C19   1    0.858817    0.339502    0.773302    11.00000    0.02559    0.02002 =
         0.02405    0.00093    0.00887   -0.00194
C20   1    0.828471    0.283401    0.791912    11.00000    0.02797    0.02083 =
         0.02461    0.00250    0.00978    0.00113
C21   1    0.845415    0.443492    0.644270    11.00000    0.03211    0.02149 =
         0.02839    0.00384    0.01419   -0.00076
AFIX  43
H21   2    0.871319    0.479939    0.640810    11.00000   -1.20000
AFIX   0
C22   1    1.006221    0.457733    0.845981    11.00000    0.03382    0.04005 =
         0.03840   -0.00352    0.00956   -0.01283
AFIX 137
H22A  2    0.991883    0.490407    0.866847    11.00000   -1.50000
H22B  2    1.029970    0.482732    0.828332    11.00000   -1.50000
H22C  2    1.034726    0.422926    0.872281    11.00000   -1.50000
AFIX   0
C23   1    0.823990    0.229677    0.871762    11.00000    0.05273    0.03253 =
         0.02299    0.00423    0.01161   -0.00968
AFIX 137
H23A  2    0.776569    0.233590    0.854931    11.00000   -1.50000
H23B  2    0.841741    0.234892    0.913071    11.00000   -1.50000
H23C  2    0.836032    0.184231    0.862719    11.00000   -1.50000
AFIX   0
C24   1    0.522627    0.238313    0.458506    11.00000    0.03714    0.03511 =
         0.02080   -0.00575    0.00912   -0.00667
AFIX  23
H24A  2    0.554685    0.209342    0.452360    11.00000   -1.20000
H24B  2    0.491384    0.256367    0.421120    11.00000   -1.20000
AFIX   0
C25   1    0.486136    0.193316    0.483352    11.00000    0.02771    0.04220 =
         0.01711   -0.00701    0.00368   -0.00602
AFIX  23
H25A  2    0.459648    0.223770    0.495420    11.00000   -1.20000
H25B  2    0.455998    0.162562    0.453083    11.00000   -1.20000
AFIX   0
C26   1    0.529644    0.149138    0.533586    11.00000    0.02937    0.03455 =
         0.02051   -0.00492    0.00560   -0.00315
AFIX  23
H26A  2    0.502914    0.113929    0.541083    11.00000   -1.20000
H26B  2    0.561593    0.124583    0.524068    11.00000   -1.20000
AFIX   0
C27   1    0.544548    0.354570    0.472017    11.00000    0.02578    0.03120 =
         0.01905   -0.00291    0.00900   -0.00378
AFIX  43
H27   2    0.513678    0.355374    0.433275    11.00000   -1.20000
AFIX   0
C28   1    0.572837    0.422186    0.497366    11.00000    0.02752    0.02877 =
         0.02263    0.00211    0.01088    0.00252
C29   1    0.548437    0.479246    0.461341    11.00000    0.02608    0.03896 =
         0.01770    0.00291    0.00640    0.00201
AFIX  43
H29   2    0.516016    0.471385    0.423814    11.00000   -1.20000
AFIX   0
C30   1    0.569117    0.547042    0.477516    11.00000    0.02858    0.03522 =
         0.02357    0.01260    0.01169    0.01014
C31   1    0.617429    0.555864    0.532634    11.00000    0.02650    0.02815 =
         0.02298    0.00322    0.00915    0.00231
AFIX  43
H31   2    0.632904    0.601271    0.545210    11.00000   -1.20000
AFIX   0
C32   1    0.644409    0.499951    0.570667    11.00000    0.02688    0.02047 =
         0.02058    0.00226    0.00997    0.00171
C33   1    0.622410    0.430197    0.554129    11.00000    0.02265    0.02488 =
         0.01898   -0.00047    0.00885    0.00155
C34   1    0.540367    0.606648    0.437586    11.00000    0.03821    0.04022 =
         0.03150    0.01487    0.01306    0.01545
AFIX 137
H34A  2    0.493179    0.607144    0.424454    11.00000   -1.50000
H34B  2    0.550280    0.601635    0.404909    11.00000   -1.50000
H34C  2    0.558869    0.650086    0.457325    11.00000   -1.50000
AFIX   0
C35   1    0.696393    0.514155    0.627593    11.00000    0.02850    0.02321 =
         0.02044   -0.00240    0.01243   -0.00279
C36   1    0.779435    0.593480    0.683125    11.00000    0.03262    0.03207 =
         0.02520   -0.00097    0.00908   -0.00642
AFIX 137
H36A  2    0.807350    0.627988    0.677318    11.00000   -1.50000
H36B  2    0.805314    0.552687    0.701915    11.00000   -1.50000
H36C  2    0.760405    0.613241    0.706955    11.00000   -1.50000
AFIX   0
C37   1    0.625153    0.261174    0.701639    11.00000    0.02181    0.01839 =
         0.01917   -0.00072    0.00764   -0.00050
C38   1    0.580885    0.203298    0.683914    11.00000    0.02247    0.02586 =
         0.02285    0.00007    0.00888   -0.00230
C39   1    0.557746    0.173904    0.720431    11.00000    0.02520    0.02591 =
         0.02458    0.00073    0.01069   -0.00458
AFIX  43
H39   2    0.528921    0.135630    0.707435    11.00000   -1.20000
AFIX   0
C40   1    0.575656    0.199026    0.775770    11.00000    0.02868    0.02481 =
         0.02719    0.00026    0.01462   -0.00081
C41   1    0.617342    0.255712    0.793129    11.00000    0.03055    0.02303 =
         0.02159    0.00213    0.01270    0.00144
AFIX  43
H41   2    0.629601    0.274227    0.830027    11.00000   -1.20000
AFIX   0
C42   1    0.641588    0.286066    0.758051    11.00000    0.02721    0.02302 =
         0.01918   -0.00214    0.00980   -0.00252
C43   1    0.686250    0.345396    0.780560    11.00000    0.03205    0.02296 =
         0.02115   -0.00207    0.01336   -0.00265
C44   1    0.555238    0.171797    0.627892    11.00000    0.02622    0.02627 =
         0.02787    0.00101    0.01026   -0.00393
AFIX  43
H44   2    0.528434    0.132305    0.622370    11.00000   -1.20000
AFIX   0
C45   1    0.550138    0.164489    0.814024    11.00000    0.03801    0.03957 =
         0.02993    0.00136    0.01991   -0.00758
AFIX 137
H45A  2    0.552068    0.197205    0.843338    11.00000   -1.50000
H45B  2    0.576796    0.123877    0.832082    11.00000   -1.50000
H45C  2    0.505049    0.150051    0.791389    11.00000   -1.50000
AFIX   0
C46   1    0.752666    0.409036    0.862864    11.00000    0.04486    0.03478 =
         0.02544   -0.01010    0.01416   -0.01359
AFIX 137
H46A  2    0.731441    0.453385    0.847689    11.00000   -1.50000
H46B  2    0.790128    0.403412    0.854409    11.00000   -1.50000
H46C  2    0.767285    0.408093    0.904079    11.00000   -1.50000
AFIX   0
LI1   4    0.734226    0.340464    0.591509    11.00000    0.03362    0.02796 =
         0.02718    0.00584    0.01379   -0.00293
LI2   4    0.737019    0.243014    0.676642    11.00000    0.02936    0.02477 =
         0.01637    0.00569    0.00351    0.00288
LI3   4    0.619202    0.280527    0.584060    11.00000    0.02679    0.02474 =
         0.01890    0.00177    0.00493   -0.00261
LI4   4    0.691436    0.378031    0.672084    11.00000    0.02843    0.02702 =
         0.01977   -0.00279    0.00927   -0.00041

O51   6    0.861650    0.702556    0.410843    11.00000    0.02328    0.01868 =
         0.01637    0.00325    0.00606    0.00238
O52   6    0.797314    0.602105    0.329071    11.00000    0.03161    0.01745 =
         0.01942    0.00007    0.01007   -0.00133
O53   6    0.782328    0.506327    0.370114    11.00000    0.03301    0.01576 =
         0.02314    0.00029    0.00687   -0.00679
O54   6    0.850392    0.796053    0.327999    11.00000    0.02426    0.02115 =
         0.01494   -0.00110    0.00996   -0.00329
O55   6    0.782154    0.702374    0.241785    11.00000    0.03653    0.01804 =
         0.01977   -0.00188    0.01383   -0.00469
O56   6    0.764509    0.741120    0.155634    11.00000    0.04477    0.03127 =
         0.01647   -0.00233    0.00856   -0.01590
O57   6    0.727534    0.745666    0.330787    11.00000    0.02189    0.01877 =
         0.01913    0.00157    0.00675   -0.00139
O58   6    0.703775    0.842822    0.245092    11.00000    0.02873    0.01691 =
         0.02250    0.00298    0.00746   -0.00398
O59   6    0.626965    0.808940    0.160483    11.00000    0.03650    0.02847 =
         0.01642    0.00444    0.00227   -0.01124
O60   6    0.802979    0.839225    0.412235    11.00000    0.02777    0.01775 =
         0.01654   -0.00005    0.01011   -0.00117
O61   6    0.785489    0.939988    0.330603    11.00000    0.03436    0.02008 =
         0.01751   -0.00023    0.00962   -0.00575
O62   6    0.844841    1.034126    0.371787    11.00000    0.03384    0.01502 =
         0.02219   -0.00102    0.01247   -0.00452
N51   5    0.954113    0.784040    0.500363    11.00000    0.02684    0.02473 =
         0.01944   -0.00268    0.00721   -0.00679
N52   5    0.944753    0.886572    0.408815    11.00000    0.02466    0.01947 =
         0.01886   -0.00570    0.00647   -0.00423
N53   5    0.720786    0.653149    0.413738    11.00000    0.02831    0.02264 =
         0.01777    0.00261    0.01256    0.00173
N54   5    0.803463    0.757435    0.503638    11.00000    0.03412    0.02393 =
         0.02257    0.00518    0.01572    0.00369
C51   1    0.990487    0.842410    0.536619    11.00000    0.03186    0.02681 =
         0.01952   -0.00477    0.00576   -0.00584
AFIX  23
H51A  2    1.021651    0.824518    0.574097    11.00000   -1.20000
H51B  2    0.959867    0.873704    0.542744    11.00000   -1.20000
AFIX   0
C52   1    1.027235    0.882955    0.509921    11.00000    0.02446    0.02879 =
         0.02277   -0.00298    0.00529   -0.00472
AFIX  23
H52A  2    1.059482    0.913157    0.539229    11.00000   -1.20000
H52B  2    1.051323    0.850002    0.497196    11.00000   -1.20000
AFIX   0
C53   1    0.983843    0.927312    0.459726    11.00000    0.02948    0.01761 =
         0.02288   -0.00582    0.00544   -0.00570
AFIX  23
H53A  2    0.954419    0.954750    0.470532    11.00000   -1.20000
H53B  2    1.011222    0.960113    0.450656    11.00000   -1.20000
AFIX   0
C54   1    0.887593    0.649427    0.444576    11.00000    0.01982    0.01933 =
         0.01925    0.00265    0.00938    0.00283
C55   1    0.937690    0.657876    0.500678    11.00000    0.02567    0.02148 =
         0.02003    0.00073    0.00912   -0.00035
C56   1    0.961803    0.600813    0.537058    11.00000    0.02598    0.02762 =
         0.01736    0.00369    0.00484    0.00148
AFIX  43
H56   2    0.994883    0.608350    0.574353    11.00000   -1.20000
AFIX   0
C57   1    0.939559    0.534134    0.521035    11.00000    0.02747    0.02812 =
         0.02356    0.00708    0.00807    0.00630
C58   1    0.891481    0.525048    0.465862    11.00000    0.02755    0.02033 =
         0.02376    0.00032    0.01217    0.00024
AFIX  43
H58   2    0.875803    0.479690    0.453321    11.00000   -1.20000
AFIX   0
C59   1    0.865453    0.580562    0.428224    11.00000    0.02608    0.01504 =
         0.02290    0.00096    0.01146    0.00270
C60   1    0.813582    0.566477    0.371265    11.00000    0.02697    0.01395 =
         0.02199   -0.00184    0.01175    0.00051
C61   1    0.966025    0.725133    0.524564    11.00000    0.02398    0.02847 =
         0.01590   -0.00275    0.00037   -0.00442
AFIX  43
H61   2    0.997378    0.724726    0.563148    11.00000   -1.20000
AFIX   0
C62   1    0.965669    0.473670    0.561023    11.00000    0.03156    0.03223 =
         0.03136    0.01493    0.00989    0.00758
AFIX 137
H62A  2    1.013132    0.472732    0.576465    11.00000   -1.50000
H62B  2    0.947775    0.430559    0.540417    11.00000   -1.50000
H62C  2    0.953073    0.478416    0.592182    11.00000   -1.50000
AFIX   0
C63   1    0.730448    0.487902    0.316041    11.00000    0.03084    0.02284 =
         0.02414   -0.00375    0.00277   -0.00851
AFIX 137
H63A  2    0.699418    0.526224    0.302023    11.00000   -1.50000
H63B  2    0.708297    0.446539    0.320454    11.00000   -1.50000
H63C  2    0.748323    0.478403    0.288847    11.00000   -1.50000
AFIX   0
C64   1    0.868899    0.821760    0.291684    11.00000    0.02126    0.01520 =
         0.02143    0.00019    0.01082   -0.00007
C65   1    0.915919    0.875927    0.306981    11.00000    0.02240    0.02315 =
         0.01880    0.00318    0.00990   -0.00285
C66   1    0.933272    0.906642    0.266071    11.00000    0.02715    0.02560 =
         0.03196    0.00632    0.01626   -0.00296
AFIX  43
H66   2    0.965110    0.942205    0.277922    11.00000   -1.20000
AFIX   0
C67   1    0.905628    0.886714    0.210024    11.00000    0.02937    0.02851 =
         0.02606    0.00635    0.01589   -0.00163
C68   1    0.861292    0.832381    0.194707    11.00000    0.03111    0.02907 =
         0.01847    0.00225    0.01219   -0.00019
AFIX  43
H68   2    0.842859    0.816537    0.156520    11.00000   -1.20000
AFIX   0
C69   1    0.842658    0.799946    0.233559    11.00000    0.02451    0.02119 =
         0.01653    0.00044    0.00825   -0.00222
C70   1    0.795005    0.743495    0.213189    11.00000    0.03368    0.01886 =
         0.01472   -0.00286    0.01025    0.00016
C71   1    0.949102    0.905479    0.363836    11.00000    0.02342    0.01872 =
         0.02548   -0.00140    0.00669   -0.00594
AFIX  43
H71   2    0.977297    0.943294    0.367844    11.00000   -1.20000
AFIX   0
C72   1    0.923184    0.922155    0.166839    11.00000    0.04069    0.04391 =
         0.03009    0.00515    0.01991   -0.00985
AFIX 137
H72A  2    0.887841    0.953173    0.143177    11.00000   -1.50000
H72B  2    0.929909    0.887206    0.142783    11.00000   -1.50000
H72C  2    0.963143    0.948976    0.186664    11.00000   -1.50000
AFIX   0
C73   1    0.718315    0.685573    0.131395    11.00000    0.04517    0.03483 =
         0.02093   -0.00833    0.00955   -0.02101
AFIX 137
H73A  2    0.685454    0.687924    0.145919    11.00000   -1.50000
H73B  2    0.740957    0.641053    0.141886    11.00000   -1.50000
H73C  2    0.697204    0.690068    0.089941    11.00000   -1.50000
AFIX   0
C74   1    0.735032    0.611931    0.464853    11.00000    0.03593    0.01940 =
         0.02465    0.00534    0.01579    0.00127
AFIX  23
H74A  2    0.775986    0.586088    0.475145    11.00000   -1.20000
H74B  2    0.699804    0.577842    0.456781    11.00000   -1.20000
AFIX   0
C75   1    0.741414    0.657115    0.514639    11.00000    0.03434    0.02550 =
         0.02430    0.00586    0.01682   -0.00002
AFIX  23
H75A  2    0.703727    0.688847    0.501784    11.00000   -1.20000
H75B  2    0.739696    0.627134    0.544639    11.00000   -1.20000
AFIX   0
C76   1    0.803034    0.699561    0.540064    11.00000    0.04239    0.02746 =
         0.01838    0.00563    0.01441   -0.00056
AFIX  23
H76A  2    0.808518    0.718176    0.577146    11.00000   -1.20000
H76B  2    0.840512    0.669017    0.547105    11.00000   -1.20000
AFIX   0
C77   1    0.671845    0.720135    0.296010    11.00000    0.02222    0.01504 =
         0.01927   -0.00114    0.00716   -0.00202
C78   1    0.642890    0.664005    0.312914    11.00000    0.02952    0.01060 =
         0.02265    0.00170    0.01131    0.00204
C79   1    0.583351    0.635710    0.274563    11.00000    0.02716    0.01893 =
         0.03014    0.00078    0.01355   -0.00198
AFIX  43
H79   2    0.565821    0.598174    0.286834    11.00000   -1.20000
AFIX   0
C80   1    0.548934    0.660061    0.219556    11.00000    0.02435    0.02147 =
         0.02548   -0.00483    0.00989   -0.00374
C81   1    0.576241    0.713986    0.203189    11.00000    0.02687    0.02314 =
         0.01932   -0.00058    0.00783    0.00008
AFIX  43
H81   2    0.553798    0.731446    0.165651    11.00000   -1.20000
AFIX   0
C82   1    0.635813    0.744466    0.239424    11.00000    0.02634    0.01730 =
         0.01982   -0.00086    0.00974   -0.00307
C83   1    0.659774    0.803032    0.217618    11.00000    0.02862    0.01613 =
         0.01874   -0.00067    0.00660   -0.00201
C84   1    0.670048    0.633677    0.369547    11.00000    0.02694    0.01928 =
         0.02494    0.00321    0.01349   -0.00216
AFIX  43
H84   2    0.647578    0.594814    0.374451    11.00000   -1.20000
AFIX   0
C85   1    0.486391    0.626542    0.179318    11.00000    0.02926    0.02899 =
         0.03095   -0.00734    0.00954   -0.01025
AFIX 137
H85A  2    0.465275    0.655314    0.145291    11.00000   -1.50000
H85B  2    0.457589    0.621749    0.197959    11.00000   -1.50000
H85C  2    0.495563    0.580724    0.168493    11.00000   -1.50000
AFIX   0
C86   1    0.647679    0.864735    0.135035    11.00000    0.04452    0.03361 =
         0.02497    0.01001    0.00993   -0.01155
AFIX 137
H86A  2    0.693859    0.859188    0.144560    11.00000   -1.50000
H86B  2    0.640890    0.909175    0.149668    11.00000   -1.50000
H86C  2    0.622276    0.863524    0.093690    11.00000   -1.50000
AFIX   0
C87   1    0.813828    0.890858    0.446635    11.00000    0.02533    0.01655 =
         0.01659    0.00186    0.00899    0.00057
C88   1    0.821177    0.882423    0.503732    11.00000    0.03076    0.02355 =
         0.01580    0.00009    0.01224    0.00135
C89   1    0.835741    0.939463    0.540673    11.00000    0.02857    0.02803 =
         0.01908   -0.00193    0.01059    0.00291
AFIX  43
H89   2    0.841314    0.931826    0.578403    11.00000   -1.20000
AFIX   0
C90   1    0.842335    1.006190    0.524654    11.00000    0.02926    0.02802 =
         0.02064   -0.00421    0.01071    0.00097
C91   1    0.834675    1.015307    0.469253    11.00000    0.02478    0.02203 =
         0.02249   -0.00250    0.01026   -0.00006
AFIX  43
H91   2    0.839638    1.060412    0.457263    11.00000   -1.20000
AFIX   0
C92   1    0.820005    0.960795    0.430711    11.00000    0.02483    0.02031 =
         0.01490    0.00072    0.00913   -0.00041
C93   1    0.814187    0.974826    0.373204    11.00000    0.02506    0.01219 =
         0.01908    0.00049    0.00956    0.00177
C94   1    0.815895    0.815773    0.527902    11.00000    0.03064    0.02887 =
         0.01960    0.00252    0.01122    0.00399
AFIX  43
H94   2    0.822603    0.816414    0.566386    11.00000   -1.20000
AFIX   0
C95   1    0.856763    1.067279    0.565030    11.00000    0.03683    0.02839 =
         0.02700   -0.00775    0.01484   -0.00247
AFIX 137
H95A  2    0.816382    1.092193    0.556996    11.00000   -1.50000
H95B  2    0.887471    1.098516    0.559807    11.00000   -1.50000
H95C  2    0.875730    1.050473    0.604293    11.00000   -1.50000
AFIX   0
C96   1    0.842494    1.052016    0.317251    11.00000    0.03908    0.02067 =
         0.02718    0.00252    0.01676   -0.00373
AFIX 137
H96A  2    0.868918    1.093378    0.321265    11.00000   -1.50000
H96B  2    0.797450    1.061292    0.290133    11.00000   -1.50000
H96C  2    0.859523    1.013505    0.303394    11.00000   -1.50000
AFIX   0
LI51  4    0.889093    0.800554    0.413295    11.00000    0.02741    0.01887 =
         0.02894    0.00179    0.01098   -0.00279
LI52  4    0.809748    0.704984    0.325978    11.00000    0.03247    0.01536 =
         0.02742    0.00085    0.01353   -0.00072
LI53  4    0.781110    0.739159    0.415840    11.00000    0.02299    0.02341 =
         0.02527   -0.00059    0.01099    0.00125
LI54  4    0.766510    0.837801    0.327330    11.00000    0.02844    0.01953 =
         0.01373    0.00066    0.00502   -0.00288
HKLF 4


REM
REM wR2 = 0.2514, GooF = S = 1.023, Restrained GooF = 1.049 for all data
REM R1 = 0.0872 for 18666 Fo > 4sig(Fo) and 0.0998 for all 22026 data
REM 1403 parameters refined using 142 restraints

END

WGHT      0.1782      7.4536

REM Highest difference peak  2.464,  deepest hole -1.266,  1-sigma level  0.108
Q1    1   0.6643  0.0431  0.3148  11.00000  0.05    2.46
Q2    1   0.4561  0.0205  0.4569  11.00000  0.05    0.89
Q3    1   0.3667  0.2436  0.1127  11.00000  0.05    0.87
Q4    1   0.6617  0.8403  0.5004  11.00000  0.05    0.85
Q5    1   0.6162  0.9213  0.2989  11.00000  0.05    0.81
Q6    1   0.5831  0.7830  0.3836  11.00000  0.05    0.76
Q7    1   0.4339  0.5414  0.3030  11.00000  0.05    0.68
;
_shelx_res_checksum              89275
_platon_squeeze_special_details  ?
_platon_squeeze_void_probe_radius 1.20
_olex2_diffrn_ambient_temperature_device 'Oxford Cryosystems Cryostream 700+'
_olex2_exptl_crystal_mounting_method 
'The crystal was mounted on a MITIGEN holder in Paratone oil'
_olex2_submission_original_sample_id AJG214-Li
_olex2_submission_special_instructions 'No special instructions were received'
_oxdiff_exptl_absorpt_empirical_details 
;
Empirical correction (ABSPACK) includes:
- Absorption correction using spherical harmonics
- Frame scaling
;
_oxdiff_exptl_absorpt_empirical_full_max 2.930
_oxdiff_exptl_absorpt_empirical_full_min 0.703
loop_
_twin_individual_id
_twin_individual_mass_fraction_refined
1 0.6784(14)
2 0.3216(14)

# start Validation Reply Form
_vrf_PLAT097_jg20014             
;
PROBLEM: Large Reported Max.  (Positive) Residual Density       2.46 eA-3  
RESPONSE: Please see the _refine_special_details section for a discussion on solvent
disorder modelling.
;
# end Validation Reply Form
####################################################################### 
# 
# This file contains crystal structure data downloaded from the 
# Cambridge Structural Database (CSD) hosted by the Cambridge 
# Crystallographic Data Centre (CCDC).
# 
# Full information about CCDC data access policies and citation 
# guidelines are available at http://www.ccdc.cam.ac.uk/access/V1 
# 
# Audit and citation data items may have been added by the CCDC. 
# Please retain this information to preserve the provenance of 
# this file and to allow appropriate attribution of the data. 
# 
#######################################################################

data_JG24021
_database_code_depnum_ccdc_archive 'CCDC 2445762'
_audit_update_record             
;
2025-04-22 deposited with the CCDC.	2025-08-21 downloaded from the CCDC.
;
_audit_creation_date             2024-12-16
_audit_creation_method           
;
Olex2 1.5-beta
(compiled 2024.02.16 svn.r378c4104 for OlexSys, GUI svn.r6928)
;
loop_
_audit_author_email
''
g.s.nichol@ed.ac.uk
_chemical_formula_moiety         'C23 H24 Cl2 In Li N2 O6'
_chemical_formula_sum            'C23 H24 Cl2 In Li N2 O6'
_chemical_formula_weight         617.120
_chemical_oxdiff_formula         C23H24Cl2InLiN2O6
_chemical_oxdiff_usercomment     '@ 100 K  L2-In/Li'
loop_
_atom_type_symbol
_atom_type_scat_dispersion_real
_atom_type_scat_dispersion_imag
_atom_type_scat_source
_atom_type_scat_dispersion_source
C 0.01788 0.00908 'NoSpherA2: Chem.Sci. 2021, DOI:10.1039/D0SC05526C'
'Brennan, Cowan, Rev. Sci. Instrum., 1992, 63, 850'
Cl 0.36457 0.70364 'NoSpherA2: Chem.Sci. 2021, DOI:10.1039/D0SC05526C'
'Brennan, Cowan, Rev. Sci. Instrum., 1992, 63, 850'
H 0.00000 0.00000 'NoSpherA2: Chem.Sci. 2021, DOI:10.1039/D0SC05526C'
'Brennan, Cowan, Rev. Sci. Instrum., 1992, 63, 850'
In 0.10899 5.05381 'NoSpherA2: Chem.Sci. 2021, DOI:10.1039/D0SC05526C'
'Brennan, Cowan, Rev. Sci. Instrum., 1992, 63, 850'
Li 0.00142 0.00034 'NoSpherA2: Chem.Sci. 2021, DOI:10.1039/D0SC05526C'
'Brennan, Cowan, Rev. Sci. Instrum., 1992, 63, 850'
N 0.03110 0.01806 'NoSpherA2: Chem.Sci. 2021, DOI:10.1039/D0SC05526C'
'Brennan, Cowan, Rev. Sci. Instrum., 1992, 63, 850'
O 0.04960 0.03234 'NoSpherA2: Chem.Sci. 2021, DOI:10.1039/D0SC05526C'
'Brennan, Cowan, Rev. Sci. Instrum., 1992, 63, 850'

_space_group_crystal_system      monoclinic
_space_group_IT_number           14
_space_group_name_H-M_alt        'P 1 21/c 1'
_space_group_name_Hall           '-P 2ybc'
loop_
_space_group_symop_id
_space_group_symop_operation_xyz
1 x,y,z
2 -x,y+1/2,-z+1/2
3 -x,-y,-z
4 x,-y-1/2,z-1/2

_symmetry_Int_Tables_number      14
_cell_length_a                   9.2410(1)
_cell_length_b                   19.9078(1)
_cell_length_c                   13.6849(1)
_cell_angle_alpha                90
_cell_angle_beta                 96.153(1)
_cell_angle_gamma                90
_cell_volume                     2503.08(4)
_cell_formula_units_Z            4
_cell_measurement_reflns_used    50765
_cell_measurement_temperature    100.00(10)
_cell_measurement_theta_max      76.8000
_cell_measurement_theta_min      3.9030
_exptl_absorpt_coefficient_mu    9.865
_exptl_absorpt_correction_T_max  0.830
_exptl_absorpt_correction_T_min  0.313
_exptl_absorpt_correction_type   gaussian
_exptl_absorpt_process_details   
;
CrysAlisPro 1.171.43.143a (Rigaku Oxford Diffraction, 2024)
Numerical absorption correction based on gaussian integration over
a multifaceted crystal model
Empirical absorption correction using spherical harmonics,
implemented in SCALE3 ABSPACK scaling algorithm.
;
_exptl_crystal_colour            'clear colourless'
_exptl_crystal_density_diffrn    1.638
_exptl_crystal_description       rod
_exptl_crystal_F_000             1247.898
loop_
_exptl_crystal_face_index_h
_exptl_crystal_face_index_k
_exptl_crystal_face_index_l
_exptl_crystal_face_perp_dist
0 0 1 0.0220
0 0 -1 0.0307
-2 1 0 0.0941
2 -1 0 0.0990
0 1 0 0.0467
0 -1 0 0.0255
-1 -1 1 0.0731
-1 2 1 0.0828
1 1 -1 0.1033
1 -2 -1 0.0783
0 2 1 0.0361
0 -2 -1 0.0250
-1 -1 0 0.0775
1 1 0 0.1072
0 1 -1 0.0374
0 -1 1 0.0183

_exptl_crystal_recrystallization_method 
'The material was recrystallised from a mixture of benzene, 1,2-dichloroethane and hexane  by vapour diffusion'
_exptl_crystal_size_max          0.2
_exptl_crystal_size_mid          0.07
_exptl_crystal_size_min          0.05
_exptl_crystal_size_rad          0.051
loop_
_exptl_oxdiff_crystal_face_indexfrac_h
_exptl_oxdiff_crystal_face_indexfrac_k
_exptl_oxdiff_crystal_face_indexfrac_l
_exptl_oxdiff_crystal_face_x
_exptl_oxdiff_crystal_face_y
_exptl_oxdiff_crystal_face_z
-0.0000 -0.0000 1.0000 0.0957 0.0303 0.0521
0.0000 0.0000 -1.0000 -0.0957 -0.0303 -0.0521
-2.0000 1.0000 0.0000 -0.1732 -0.0808 0.2865
2.0000 -1.0000 -0.0000 0.1732 0.0808 -0.2865
0.0000 1.0000 -0.0000 -0.0324 0.0673 0.0203
-0.0000 -1.0000 0.0000 0.0324 -0.0673 -0.0203
-1.0000 -1.0000 1.0000 0.0577 -0.1110 0.1649
-1.0000 2.0000 1.0000 -0.0395 0.0909 0.2258
1.0000 1.0000 -1.0000 -0.0577 0.1110 -0.1649
1.0000 -2.0000 -1.0000 0.0395 -0.0909 -0.2258
0.0000 2.0000 1.0000 0.0309 0.1649 0.0927
-0.0000 -2.0000 -1.0000 -0.0309 -0.1649 -0.0927
-1.0000 -1.0000 0.0000 -0.0380 -0.1413 0.1128
1.0000 1.0000 -0.0000 0.0380 0.1413 -0.1128
0.0000 1.0000 -1.0000 -0.1281 0.0370 -0.0318
-0.0000 -1.0000 1.0000 0.1281 -0.0370 0.0318

_diffrn_reflns_av_R_equivalents  0.0397
_diffrn_reflns_av_unetI/netI     0.0145
_diffrn_reflns_Laue_measured_fraction_full 1.0000
_diffrn_reflns_Laue_measured_fraction_max 0.9934
_diffrn_reflns_limit_h_max       10
_diffrn_reflns_limit_h_min       -11
_diffrn_reflns_limit_k_max       25
_diffrn_reflns_limit_k_min       -25
_diffrn_reflns_limit_l_max       17
_diffrn_reflns_limit_l_min       -16
_diffrn_reflns_number            87855
_diffrn_reflns_point_group_measured_fraction_full 1.0000
_diffrn_reflns_point_group_measured_fraction_max 0.9934
_diffrn_reflns_theta_full        67.6840
_diffrn_reflns_theta_max         77.17
_diffrn_reflns_theta_min         3.94
_diffrn_ambient_environment      N~2~
_diffrn_ambient_temperature      100.00(10)
_diffrn_detector                 'Hybrid Pixel Array Detector'
_diffrn_detector_area_resol_mean 10.0000
_diffrn_detector_type            'HyPix-Arc 100'
_diffrn_measured_fraction_theta_full 1.0000
_diffrn_measured_fraction_theta_max 0.9934
_diffrn_measurement_details      
;
List of Runs (angles in degrees, time in seconds):

  # Type    Start    End  Width  t~exp~   \w     \q     \k     \f   Frames
#--------------------------------------------------------------------------
  1  \w    102.00 167.00   0.50    0.06    --   96.20  38.00  30.00  130
  2  \w     43.00  90.00   0.50    0.06    --   96.20 -99.00 -30.00   94
  3  \w    107.00 159.00   0.50    0.06    --   96.20  77.00  90.00  104
  4  \w     35.00  70.00   0.50    0.06    --   96.20 -77.00-120.00   70
  5  \w   -147.00 -99.00   0.50    0.06    --  -87.45 -77.00   0.00   96
  6  \w    -44.00 -18.00   0.50    0.06    --  -87.45  57.00-120.00   52
  7  \w   -101.00 -40.00   0.50    0.06    --  -87.45 125.00-120.00  122
  8  \w    -67.00 -25.00   0.50    0.06    --  -87.45  77.00   0.00   84
  9  \w    -64.00 -25.00   0.50    0.06    --  -87.45  77.00 150.00   78
 10  \w    -43.00  12.00   0.50    0.06    --  -54.93  57.00-120.00  110
 11  \w    -19.00  17.00   0.50    0.06    --  -54.93  38.00  30.00   72
 12  \w    -17.00   9.00   0.50    0.06    --  -54.93  38.00   0.00   52
 13  \w    -18.00  17.00   0.50    0.06    --   51.93 -38.00  90.00   70
 14  \w     57.00  89.00   0.50    0.06    --   51.89  38.00  30.00   64
 15  \w    -45.00 -20.00   0.50    0.06    --    2.00 131.00  33.66   50
 16  \w     33.00  58.00   0.50    0.06    --   34.00  56.00  -7.26   50
 17  \w   -101.00 -75.00   0.50    0.06    --  -95.50 125.00-146.11   52
 18  \w     53.00  89.00   0.50    0.06    --  102.53 -95.00 -90.00   72
 19  \w     40.00  71.00   0.50    0.06    --  102.53 -77.00-150.00   62
 20  \w     42.00  92.00   0.50    0.06    --  102.53 -95.00 -60.00  100
 21  \w     42.00  69.00   0.50    0.06    --  102.53 -77.00  90.00   54
 22  \w     44.00  91.00   0.50    0.06    --  102.53 -95.00 -30.00   94
 23  \w    127.00 160.00   0.50    0.06    --  102.53  77.00 120.00   66
 24  \w    101.00 128.00   0.50    0.06    --  102.53  61.00   0.00   54
 25  \w    146.00 171.00   0.50    0.06    --  102.53  61.00   0.00   50
 26  \w    113.00 151.00   0.50    0.06    --  102.53  15.00  60.00   76
 27  \w     55.00  81.00   0.50    0.06    --  102.53 -95.00-150.00   52
 28  \w     41.00  68.00   0.50    0.06    --  102.53 -77.00 -60.00   54
 29  \w     97.00 123.00   0.50    0.06    --  102.53 125.00-120.00   52
 30  \w    131.00 157.00   0.50    0.06    --  102.53 125.00 150.00   52
 31  \w    130.00 164.00   0.50    0.06    --  102.53 125.00-120.00   68
 32  \w     41.00  73.00   0.50    0.06    --  102.53 -77.00 -90.00   64
 33  \w     40.00  65.00   0.50    0.06    --  102.53 -77.00 -30.00   50
 34  \w     44.00  70.00   0.50    0.06    --  102.53 -77.00   0.00   52
 35  \w    121.00 150.00   0.50    0.06    --  102.53  77.00-120.00   58
 36  \w    128.00 164.00   0.50    0.06    --  102.53 125.00  90.00   72
 37  \w    103.00 147.00   0.50    0.06    --  102.53  15.00 -90.00   88
 38  \w     49.00  76.00   0.50    0.06    --  102.53 -95.00 150.00   54
 39  \w     44.00  91.00   0.50    0.06    --  102.53 -95.00   0.00   94
 40  \w     43.00  69.00   0.50    0.06    --  102.53 -77.00-180.00   52
 41  \w    118.00 143.00   0.50    0.06    --  102.53  15.00-120.00   50
 42  \w    105.00 131.00   0.50    0.06    --  102.53  15.00  30.00   52
 43  \w    109.00 135.00   0.50    0.06    --  102.53  77.00  90.00   52
 44  \w     43.00  69.00   0.50    0.06    --  102.53-125.00-120.00   52
 45  \w    139.00 169.00   0.50    0.06    --  102.53  61.00  60.00   60
 46  \w    102.00 134.00   0.50    0.06    --  102.53  61.00  60.00   64
 47  \w     18.00  43.00   0.50    0.06    --   51.89-105.00-114.00   50
 48  \w     43.00  69.00   0.50    0.06    --  102.53 -77.00  90.00   52
 49  \w     65.00  91.00   0.50    0.06    --  102.53 -95.00 -30.00   52
 50  \w    123.00 149.00   0.50    0.06    --  102.53  61.00 -90.00   52
 51  \w    142.00 167.00   0.50    0.06    --  102.53 125.00  90.00   50
 52  \w    131.00 157.00   0.50    0.06    --  102.53 125.00 150.00   52
 53  \w     57.00  88.00   0.50    0.06    --  102.53-125.00-180.00   62
 54  \w   -149.00-124.00   0.50    0.06    --  -87.49-105.00-114.00   50
 55  \w     43.00  69.00   0.50    0.06    --  102.53 -77.00 120.00   52
 56  \w     65.00  91.00   0.50    0.06    --  102.53 -95.00 -30.00   52
 57  \w    131.00 157.00   0.50    0.06    --  102.53 125.00 150.00   52
 58  \w     43.00  69.00   0.50    0.06    --  102.53 -77.00  90.00   52
 59  \w    -65.00 -40.00   0.50    0.06    --  -55.02 105.00 -14.00   50
 60  \w     65.00  91.00   0.50    0.06    --  102.53 -95.00 -30.00   52
 61  \w    131.00 157.00   0.50    0.06    --  102.53 125.00 150.00   52
 62  \w     43.00  69.00   0.50    0.06    --  102.53 -77.00  90.00   52
 63  \w     26.00  54.00   0.50    0.06    --   30.00  64.00 -41.07   56
 64  \w     33.00  59.00   0.50    0.06    --   34.00  58.00  32.44   52
 65  \w     33.00  59.00   0.50    0.06    --   34.00  57.00-140.40   52
 66  \w     33.00  59.00   0.50    0.06    --   34.00  56.00 168.22   52
 67  \w     32.00  59.00   0.50    0.06    --   34.00  60.00 102.37   54
 68  \w     53.00 122.00   0.50    0.06    --   51.89  50.00-135.86  138
 69  \w   -139.00 -69.00   0.50    0.06    --  -70.00 -55.00 147.82  140
 70  \w   -147.00 -80.00   0.50    0.06    --  -78.00 -56.00-138.00  134
 71  \w   -147.00 -77.00   0.50    0.06    --  -78.00 -55.00 -54.74  140
 72  \w   -147.00 -78.00   0.50    0.06    --  -78.00 -54.00 105.61  138
 73  \w   -147.00 -77.00   0.50    0.06    --  -78.00 -55.00  74.66  140
 74  \w   -148.00 -79.00   0.50    0.06    --  -78.00 -48.00 -36.80  138
 75  \w   -147.00 -77.00   0.50    0.06    --  -78.00 -55.00 179.19  140
 76  \w   -151.00 -82.00   0.50    0.06    --  -82.00 -54.00  39.66  138
 77  \w   -151.00 -82.00   0.50    0.06    --  -82.00 -54.00  -0.47  138
 78  \w   -151.00 -81.00   0.50    0.06    --  -82.00 -55.00 -91.85  140
 79  \w   -150.00 -80.00   0.50    0.06    --  -82.00 -61.00 133.12  140
 80  \w   -151.00 -81.00   0.50    0.06    --  -82.00 -56.00 -70.27  140
 81  \w   -152.00 -82.00   0.50    0.06    --  -82.00 -51.00  55.88  140
 82  \w   -152.00 -82.00   0.50    0.06    --  -82.00 -51.00-164.83  140
 83  \w   -160.00 -89.00   0.50    0.06    --  -94.00 -67.00 -94.98  142
 84  \w    -92.00 -34.00   0.50    0.06    --  -95.50  97.00-152.25  116
 85  \w   -162.00 -91.00   0.50    0.06    --  -95.50 -65.00  41.99  142
 86  \w   -163.00 -92.00   0.50    0.06    --  -95.50 -63.00  94.82  142
 87  \w   -162.00 -91.00   0.50    0.06    --  -95.50 -66.00 -40.25  142
 88  \w    -97.00 -32.00   0.50    0.06    --  -95.50 115.00  30.47  130
 89  \w     38.00 101.00   0.50    0.06    --  102.53-125.00  90.00  126
 90  \w    100.00 171.00   0.50    0.06    --  102.53  61.00 150.00  142
 91  \w     38.00 101.00   0.50    0.06    --  102.53-125.00-150.00  126
 92  \w    100.00 171.00   0.50    0.06    --  102.53  61.00-150.00  142
 93  \w     40.00  92.00   0.50    0.06    --  102.53 -95.00  90.00  104
 94  \w    102.00 151.00   0.50    0.06    --  102.53  15.00 -30.00   98
 95  \w    100.00 171.00   0.50    0.06    --  102.53  61.00  90.00  142
 96  \w    100.00 171.00   0.50    0.06    --  102.53  61.00-180.00  142
 97  \w    105.00 173.00   0.50    0.06    --  102.53  45.00 -30.00  136
 98  \w     38.00 101.00   0.50    0.06    --  102.53-125.00-180.00  126
 99  \w    104.00 174.00   0.50    0.06    --  102.53  30.00 150.00  140
100  \w    100.00 160.00   0.50    0.06    --  102.53  61.00-120.00  120
101  \w    102.00 151.00   0.50    0.06    --  102.53  15.00-150.00   98
;
_diffrn_measurement_device       'four-circle diffractometer'
_diffrn_measurement_device_type  'XtaLAB Synergy R, HyPix-Arc 100'
_diffrn_measurement_method       '\w scans'
_diffrn_orient_matrix_type       
'CrysAlisPro convention (1999,Acta A55,543-557)'
_diffrn_orient_matrix_UB_11      0.0704067000
_diffrn_orient_matrix_UB_12      -0.0324013000
_diffrn_orient_matrix_UB_13      0.0957333000
_diffrn_orient_matrix_UB_21      0.0740381000
_diffrn_orient_matrix_UB_22      0.0672947000
_diffrn_orient_matrix_UB_23      0.0303222000
_diffrn_orient_matrix_UB_31      -0.1331140000
_diffrn_orient_matrix_UB_32      0.0202894000
_diffrn_orient_matrix_UB_33      0.0521032000
_diffrn_radiation_monochromator  mirror
_diffrn_radiation_probe          x-ray
_diffrn_radiation_type           'Cu K\a'
_diffrn_radiation_wavelength     1.54184
_diffrn_source                   'Rotating-anode X-ray tube'
_diffrn_source_current           30.0
_diffrn_source_type              'PhotonJet R (Cu) X-ray Source'
_diffrn_source_voltage           40.0
_reflns_Friedel_coverage         0.0
_reflns_limit_h_max              11
_reflns_limit_h_min              -11
_reflns_limit_k_max              25
_reflns_limit_k_min              0
_reflns_limit_l_max              17
_reflns_limit_l_min              0
_reflns_number_gt                5042
_reflns_number_total             5281
_reflns_threshold_expression     I>=2u(I)
_computing_cell_refinement       'CrysAlisPro 1.171.43.143a (Rigaku OD, 2024)'
_computing_data_collection       'CrysAlisPro 1.171.43.143a (Rigaku OD, 2024)'
_computing_data_reduction        'CrysAlisPro 1.171.43.143a (Rigaku OD, 2024)'
_computing_molecular_graphics    'Olex2 1.5-beta (Dolomanov et al., 2009)'
_computing_publication_material  'Olex2 1.5-beta (Dolomanov et al., 2009)'
_computing_structure_refinement  'olex2.refine 1.5-beta (Bourhis et al., 2015)'
_computing_structure_solution    'SHELXT  (Sheldrick, 2015)'
_refine_diff_density_max         1.3598
_refine_diff_density_min         -0.6364
_refine_diff_density_rms         0.0635
_refine_ls_d_res_high            0.7906
_refine_ls_d_res_low             11.2331
_refine_ls_goodness_of_fit_ref   1.0525
_refine_ls_hydrogen_treatment    refall
_refine_ls_matrix_type           full
_refine_ls_number_constraints    0
_refine_ls_number_parameters     532
_refine_ls_number_reflns         5281
_refine_ls_number_restraints     27
_refine_ls_R_factor_all          0.0216
_refine_ls_R_factor_gt           0.0206
_refine_ls_restrained_S_all      1.0495
_refine_ls_shift/su_max          0.0004
_refine_ls_shift/su_mean         0.0001
_refine_ls_structure_factor_coef Fsqd
_refine_ls_weighting_details     
'w=1/[\s^2^(Fo^2^)+(0.0273P)^2^+1.8623P] where P=(Fo^2^+2Fc^2^)/3'
_refine_ls_weighting_scheme      calc
_refine_ls_wR_factor_gt          0.0528
_refine_ls_wR_factor_ref         0.0533
_refine_special_details          'NoSpherA2 refinement.'
_olex2_refinement_description    
;
1. Rigid body (RIGU) restrains
 C22, H22a, H22b
 with sigma for 1-2 distances of 0.004 and sigma for 1-3 distances of 0.004
 C23, H23b, H23a
 with sigma for 1-2 distances of 0.004 and sigma for 1-3 distances of 0.004
 C21, H21a, H21b
 with sigma for 1-2 distances of 0.004 and sigma for 1-3 distances of 0.004
;
_olex2_refine_details            
;
Refinement using NoSpherA2, an implementation of
NOn-SPHERical Atom-form-factors in Olex2.
Please cite:
F. Kleemiss et al. Chem. Sci. DOI 10.1039/D0SC05526C - 2021
NoSpherA2 implementation of HAR makes use of
tailor-made aspherical atomic form factors calculated
on-the-fly from a Hirshfeld-partitioned electron density (ED) - not from
spherical-atom form factors.

The ED is calculated from a gaussian basis set single determinant SCF
wavefunction - either Hartree-Fock or DFT using selected funtionals
 - for a fragment of the crystal.
This fragment can be embedded in an electrostatic crystal field by employing cluster charges
or modelled using implicit solvation models, depending on the software used.
The following options were used:
   SOFTWARE:       ORCA 5.0
   PARTITIONING:   NoSpherA2
   INT ACCURACY:   Normal
   METHOD:         R2SCAN
   BASIS SET:      x2c-TZVP
   CHARGE:         0
   MULTIPLICITY:   1
   RELATIVISTIC:   DKH2
   DATE:           2024-12-16_12-28-16
;
_atom_sites_solution_primary     dual
loop_
_atom_site_label
_atom_site_type_symbol
_atom_site_fract_x
_atom_site_fract_y
_atom_site_fract_z
_atom_site_U_iso_or_equiv
_atom_site_adp_type
_atom_site_occupancy
_atom_site_refinement_flags_posn
_atom_site_refinement_flags_adp
In1 In 0.744439(12) 0.648141(6) 0.256163(8) 0.01810(5) Uani 1.000000 . .
Cl1 Cl 0.60668(5) 0.71806(2) 0.13172(3) 0.02759(10) Uani 1.000000 . .
Cl2 Cl 0.96719(5) 0.66154(3) 0.17387(4) 0.03275(11) Uani 1.000000 . .
O1 O 0.87927(13) 0.57827(6) 0.34991(9) 0.0215(3) Uani 1.000000 . .
O2 O 1.02852(14) 0.46519(7) 0.31064(10) 0.0266(3) Uani 1.000000 . .
O3 O 1.23076(15) 0.44613(7) 0.40900(10) 0.0313(3) Uani 1.000000 . .
O4 O 0.68088(13) 0.55073(6) 0.20679(9) 0.0219(3) Uani 1.000000 . .
O5 O 0.79365(14) 0.43795(7) 0.14078(10) 0.0263(3) Uani 1.000000 . .
O6 O 0.64693(14) 0.38917(6) 0.02123(9) 0.0230(3) Uani 1.000000 . .
N1 N 0.79124(18) 0.71699(7) 0.38195(11) 0.0233(3) Uani 1.000000 . .
N2 N 0.52820(18) 0.63895(8) 0.32501(11) 0.0224(3) Uani 1.000000 . .
C1 C 0.98961(19) 0.59256(9) 0.41306(13) 0.0206(3) Uani 1.000000 . .
C2 C 1.10710(19) 0.54633(9) 0.43561(13) 0.0224(4) Uani 1.000000 . .
C3 C 1.2185(2) 0.56015(11) 0.51130(14) 0.0265(4) Uani 1.000000 . .
H3 H 1.303(3) 0.5227(12) 0.526(2) 0.046(7) Uani 1.000000 . .
C4 C 1.2216(2) 0.61861(10) 0.56672(14) 0.0283(4) Uani 1.000000 . .
C5 C 1.1103(2) 0.66505(11) 0.54286(14) 0.0273(4) Uani 1.000000 . .
H5 H 1.104(3) 0.7113(14) 0.583(2) 0.058(8) Uani 1.000000 . .
C6 C 0.9981(2) 0.65442(9) 0.46718(14) 0.0237(4) Uani 1.000000 . .
C7 C 0.8924(2) 0.70848(9) 0.45316(14) 0.0244(4) Uani 1.000000 . .
H7 H 0.904(3) 0.7463(12) 0.5101(17) 0.045(7) Uani 1.000000 . .
C8 C 1.1144(2) 0.48340(9) 0.37932(13) 0.0228(4) Uani 1.000000 . .
C9 C 1.2481(3) 0.38610(12) 0.35309(18) 0.0344(5) Uani 1.000000 . .
H9a H 1.266(4) 0.3978(14) 0.280(2) 0.067(9) Uani 1.000000 . .
H9b H 1.345(4) 0.3628(15) 0.390(2) 0.072(10) Uani 1.000000 . .
H9c H 1.146(4) 0.3569(14) 0.349(3) 0.062(9) Uani 1.000000 . .
C10 C 1.3390(3) 0.63215(15) 0.64926(18) 0.0383(5) Uani 1.000000 . .
H10a H 1.407(4) 0.5877(18) 0.663(3) 0.085(12) Uani 1.000000 . .
H10b H 1.406(3) 0.6734(17) 0.633(2) 0.072(10) Uani 1.000000 . .
H10c H 1.290(5) 0.642(2) 0.714(2) 0.103(15) Uani 1.000000 . .
C11 C 0.55257(19) 0.52531(8) 0.17925(12) 0.0189(3) Uani 1.000000 . .
C12 C 0.54015(18) 0.46751(8) 0.11812(12) 0.0185(3) Uani 1.000000 . .
C13 C 0.4032(2) 0.44272(9) 0.08215(14) 0.0206(3) Uani 1.000000 . .
H13 H 0.401(2) 0.4018(12) 0.0327(18) 0.036(6) Uani 1.000000 . .
C14 C 0.27504(19) 0.47070(9) 0.10904(14) 0.0231(4) Uani 1.000000 . .
C15 C 0.2880(2) 0.52453(9) 0.17479(14) 0.0230(4) Uani 1.000000 . .
H15 H 0.194(3) 0.5482(13) 0.201(2) 0.050(7) Uani 1.000000 . .
C16 C 0.42284(19) 0.55204(9) 0.21054(13) 0.0207(3) Uani 1.000000 . .
C17 C 0.4199(2) 0.60438(9) 0.28445(14) 0.0234(4) Uani 1.000000 . .
H17 H 0.312(3) 0.6128(14) 0.3092(18) 0.045(7) Uani 1.000000 . .
C18 C 0.67298(19) 0.43201(9) 0.09537(13) 0.0194(3) Uani 1.000000 . .
C19 C 0.7678(2) 0.34944(11) -0.00306(18) 0.0307(4) Uani 1.000000 . .
H19a H 0.725(3) 0.3178(14) -0.061(2) 0.067(9) Uani 1.000000 . .
H19b H 0.854(3) 0.3807(14) -0.024(2) 0.058(8) Uani 1.000000 . .
H19c H 0.815(3) 0.3183(12) 0.0615(18) 0.035(6) Uani 1.000000 . .
C20 C 0.1289(2) 0.44214(12) 0.07221(18) 0.0307(4) Uani 1.000000 . .
H20a H 0.128(3) 0.4222(16) 0.0009(19) 0.064(10) Uani 1.000000 . .
H20b H 0.098(3) 0.3998(15) 0.119(2) 0.070(11) Uani 1.000000 . .
H20c H 0.044(3) 0.4789(16) 0.074(2) 0.068(10) Uani 1.000000 . .
C21 C 0.6979(2) 0.77629(9) 0.38530(14) 0.0270(4) Uani 1.000000 . U
H21a H 0.726(3) 0.8005(12) 0.4551(17) 0.040(6) Uani 1.000000 . U
H21b H 0.720(3) 0.8099(13) 0.3216(18) 0.045(7) Uani 1.000000 . U
C22 C 0.5351(2) 0.75892(10) 0.37244(15) 0.0297(4) Uani 1.000000 . U
H22a H 0.478(3) 0.7923(13) 0.4196(18) 0.044(7) Uani 1.000000 . U
H22b H 0.492(3) 0.7677(12) 0.2945(17) 0.043(7) Uani 1.000000 . U
C23 C 0.4983(2) 0.68720(10) 0.40107(14) 0.0275(4) Uani 1.000000 . U
H23a H 0.385(3) 0.6841(13) 0.4125(17) 0.041(6) Uani 1.000000 . U
H23b H 0.566(3) 0.6736(11) 0.4681(17) 0.032(5) Uani 1.000000 . U
Li1 Li 0.8541(4) 0.50229(17) 0.2501(3) 0.0284(7) Uani 1.000000 . .

loop_
_atom_site_aniso_label
_atom_site_aniso_U_11
_atom_site_aniso_U_22
_atom_site_aniso_U_33
_atom_site_aniso_U_12
_atom_site_aniso_U_13
_atom_site_aniso_U_23
In1 0.02063(8) 0.01647(7) 0.01781(7) 0.00031(4) 0.00485(5) -0.00038(4)
Cl1 0.0345(2) 0.0275(2) 0.0211(2) 0.00486(18) 0.00421(17) 0.00414(16)
Cl2 0.0277(2) 0.0418(3) 0.0311(2) 0.0010(2) 0.01398(19) 0.0034(2)
O1 0.0211(6) 0.0186(6) 0.0244(6) 0.0008(5) 0.0004(5) -0.0008(5)
O2 0.0213(7) 0.0263(7) 0.0317(7) 0.0038(5) 0.0015(5) -0.0032(5)
O3 0.0275(7) 0.0386(8) 0.0274(7) 0.0113(6) 0.0016(6) 0.0037(6)
O4 0.0177(6) 0.0180(6) 0.0304(6) -0.0002(5) 0.0037(5) -0.0063(5)
O5 0.0168(6) 0.0279(7) 0.0343(7) 0.0012(5) 0.0026(5) -0.0102(5)
O6 0.0200(6) 0.0223(6) 0.0276(6) -0.0027(5) 0.0063(5) -0.0050(5)
N1 0.0297(8) 0.0204(7) 0.0202(7) 0.0009(6) 0.0038(6) -0.0025(6)
N2 0.0227(8) 0.0255(7) 0.0201(7) 0.0014(6) 0.0071(6) 0.0010(6)
C1 0.0208(9) 0.0199(8) 0.0211(8) -0.0029(7) 0.0020(7) 0.0003(6)
C2 0.0178(8) 0.0253(9) 0.0242(9) -0.0014(7) 0.0028(7) 0.0035(7)
C3 0.0218(9) 0.0328(10) 0.0246(9) -0.0044(8) 0.0006(7) 0.0048(8)
H3 0.045(17) 0.032(14) 0.062(18) 0.016(13) 0.008(14) 0.032(13)
C4 0.0254(10) 0.0337(10) 0.0251(9) -0.0092(8) -0.0006(7) 0.0018(8)
C5 0.0290(10) 0.0299(10) 0.0226(9) -0.0089(8) 0.0010(8) 0.0010(8)
H5 0.08(2) 0.047(18) 0.049(18) -0.014(16) 0.016(16) -0.008(15)
C6 0.0256(10) 0.0237(9) 0.0220(9) -0.0050(7) 0.0036(7) -0.0010(7)
C7 0.0313(10) 0.0211(9) 0.0212(9) -0.0033(7) 0.0048(7) -0.0028(7)
H7 0.067(19) 0.042(16) 0.025(13) 0.002(14) 0.001(13) -0.007(12)
C8 0.0204(9) 0.0248(9) 0.0238(9) 0.0015(7) 0.0054(7) 0.0039(7)
C9 0.0348(13) 0.0383(12) 0.0311(11) 0.0161(10) 0.0080(10) 0.0073(9)
H9a 0.11(3) 0.042(18) 0.053(19) 0.005(17) 0.022(18) 0.007(16)
H9b 0.08(2) 0.07(2) 0.07(2) 0.066(19) -0.008(18) 0.006(17)
H9c 0.06(2) 0.036(18) 0.09(3) 0.011(16) 0.03(2) -0.005(16)
C10 0.0335(12) 0.0492(14) 0.0301(12) -0.0123(12) -0.0063(10) 0.0038(10)
H10a 0.07(2) 0.08(3) 0.10(3) 0.02(2) -0.03(2) -0.00(2)
H10b 0.06(2) 0.08(2) 0.06(2) -0.05(2) -0.020(17) 0.022(19)
H10c 0.12(3) 0.16(4) 0.04(2) -0.04(3) 0.03(2) -0.01(2)
C11 0.0174(8) 0.0175(8) 0.0220(8) 0.0003(6) 0.0031(6) -0.0000(6)
C12 0.0158(8) 0.0180(8) 0.0219(8) -0.0007(6) 0.0037(6) 0.0014(6)
C13 0.0173(9) 0.0197(8) 0.0248(9) -0.0021(7) 0.0025(7) 0.0027(7)
H13 0.017(13) 0.038(15) 0.053(17) 0.003(11) 0.003(11) 0.005(13)
C14 0.0151(8) 0.0255(9) 0.0287(9) -0.0001(7) 0.0026(7) 0.0050(7)
C15 0.0175(9) 0.0243(9) 0.0278(9) 0.0004(7) 0.0051(7) 0.0037(7)
H15 0.034(15) 0.056(18) 0.07(2) 0.011(14) 0.040(14) -0.000(15)
C16 0.0170(8) 0.0208(8) 0.0251(8) 0.0025(7) 0.0060(7) 0.0032(7)
C17 0.0210(9) 0.0252(9) 0.0252(9) 0.0019(7) 0.0076(7) 0.0010(7)
H17 0.027(15) 0.07(2) 0.043(16) 0.008(14) 0.004(12) -0.010(14)
C18 0.0154(8) 0.0197(8) 0.0236(8) -0.0016(6) 0.0044(6) -0.0014(6)
C19 0.0265(11) 0.0265(10) 0.0401(12) 0.0001(9) 0.0086(9) -0.0102(9)
H19a 0.06(2) 0.054(18) 0.08(2) 0.003(15) -0.001(16) -0.061(18)
H19b 0.037(17) 0.047(18) 0.09(2) -0.006(15) 0.014(16) -0.007(17)
H19c 0.036(16) 0.031(15) 0.040(16) 0.009(12) 0.017(12) 0.005(13)
C20 0.0181(10) 0.0323(11) 0.0408(12) -0.0028(8) -0.0012(8) 0.0029(9)
H20a 0.042(17) 0.11(3) 0.038(16) -0.019(17) 0.009(13) -0.055(18)
H20b 0.047(19) 0.06(2) 0.09(3) -0.045(17) -0.023(18) 0.03(2)
H20c 0.023(16) 0.07(2) 0.11(3) 0.013(16) -0.000(16) -0.02(2)
C21 0.0368(11) 0.0200(9) 0.0254(9) 0.0039(8) 0.0085(8) -0.0015(7)
H21a 0.059(16) 0.033(11) 0.030(5) -0.002(8) 0.008(4) -0.004(3)
H21b 0.072(19) 0.034(11) 0.030(7) -0.005(8) 0.013(6) 0.003(4)
C22 0.0365(11) 0.0261(10) 0.0269(10) 0.0082(8) 0.0045(8) -0.0034(8)
H22a 0.052(15) 0.046(14) 0.033(9) 0.022(7) 0.004(5) -0.010(5)
H22b 0.062(16) 0.037(14) 0.029(5) 0.018(9) -0.000(3) -0.005(3)
C23 0.0291(11) 0.0308(10) 0.0241(9) 0.0015(8) 0.0093(8) -0.0026(8)
H23a 0.032(5) 0.062(17) 0.031(11) 0.001(3) 0.010(2) 0.004(9)
H23b 0.040(8) 0.029(12) 0.029(7) -0.002(7) 0.003(4) -0.002(5)
Li1 0.0196(15) 0.0250(16) 0.0398(18) 0.0037(13) -0.0004(13) -0.0081(14)

loop_
_geom_bond_atom_site_label_1
_geom_bond_atom_site_label_2
_geom_bond_distance
_geom_bond_site_symmetry_2
_geom_bond_publ_flag
In1 Cl1 2.4482(4) . ?
In1 Cl2 2.4645(5) . ?
In1 O1 2.1887(12) . ?
In1 O4 2.1160(12) . ?
In1 N1 2.2067(15) . ?
In1 N2 2.3060(16) . ?
O1 C1 1.296(2) . ?
O1 Li1 2.035(4) . ?
O2 C8 1.219(2) . ?
O2 Li1 1.882(4) . ?
O3 C8 1.333(2) . ?
O3 C9 1.437(3) . ?
O4 C11 1.307(2) . ?
O4 Li1 1.908(3) . ?
O5 C18 1.223(2) . ?
O5 Li1 2.003(4) . ?
O6 C18 1.327(2) . ?
O6 C19 1.437(2) . ?
N1 C7 1.287(2) . ?
N1 C21 1.465(2) . ?
N2 C17 1.290(3) . ?
N2 C23 1.464(2) . ?
C1 C2 1.431(2) . ?
C1 C6 1.435(2) . ?
C2 C3 1.407(3) . ?
C2 C8 1.476(3) . ?
C3 H3 1.09(2) . ?
C3 C4 1.388(3) . ?
C4 C5 1.395(3) . ?
C4 C10 1.504(3) . ?
C5 H5 1.08(3) . ?
C5 C6 1.401(3) . ?
C6 C7 1.452(3) . ?
C7 H7 1.08(2) . ?
C9 H9a 1.06(3) . ?
C9 H9b 1.09(3) . ?
C9 H9c 1.10(3) . ?
C10 H10a 1.09(3) . ?
C10 H10b 1.06(3) . ?
C10 H10c 1.05(4) . ?
C11 C12 1.420(2) . ?
C11 C16 1.419(2) . ?
C12 C13 1.398(2) . ?
C12 C18 1.478(2) . ?
C13 H13 1.06(2) . ?
C13 C14 1.394(3) . ?
C14 C15 1.396(3) . ?
C14 C20 1.502(3) . ?
C15 H15 1.08(2) . ?
C15 C16 1.400(3) . ?
C16 C17 1.454(3) . ?
C17 H17 1.10(2) . ?
C19 H19a 1.06(2) . ?
C19 H19b 1.08(3) . ?
C19 H19c 1.13(2) . ?
C20 H20a 1.05(2) . ?
C20 H20b 1.11(3) . ?
C20 H20c 1.08(3) . ?
C21 H21a 1.08(2) . ?
C21 H21b 1.14(2) . ?
C21 C22 1.536(3) . ?
C22 H22a 1.10(2) . ?
C22 H22b 1.11(2) . ?
C22 C23 1.528(3) . ?
C23 H23a 1.08(2) . ?
C23 H23b 1.09(2) . ?

loop_
_geom_angle_atom_site_label_1
_geom_angle_atom_site_label_2
_geom_angle_atom_site_label_3
_geom_angle
_geom_angle_site_symmetry_1
_geom_angle_site_symmetry_3
_geom_angle_publ_flag
Cl2 In1 Cl1 91.037(17) . . ?
O1 In1 Cl1 171.88(3) . . ?
O1 In1 Cl2 83.44(4) . . ?
O4 In1 Cl1 101.13(4) . . ?
O4 In1 Cl2 99.80(4) . . ?
O4 In1 O1 74.09(5) . . ?
N1 In1 Cl1 103.49(4) . . ?
N1 In1 Cl2 100.71(4) . . ?
N1 In1 O1 83.45(5) . . ?
N1 In1 O4 147.44(5) . . ?
N2 In1 Cl1 85.44(4) . . ?
N2 In1 Cl2 176.45(4) . . ?
N2 In1 O1 100.01(5) . . ?
N2 In1 O4 80.49(5) . . ?
N2 In1 N1 80.59(6) . . ?
C1 O1 In1 127.54(11) . . ?
Li1 O1 In1 93.56(11) . . ?
Li1 O1 C1 129.50(15) . . ?
Li1 O2 C8 132.77(16) . . ?
C9 O3 C8 115.65(16) . . ?
C11 O4 In1 131.23(11) . . ?
Li1 O4 In1 99.73(11) . . ?
Li1 O4 C11 126.80(15) . . ?
Li1 O5 C18 127.43(15) . . ?
C19 O6 C18 116.66(15) . . ?
C7 N1 In1 125.06(13) . . ?
C21 N1 In1 117.26(12) . . ?
C21 N1 C7 117.67(16) . . ?
C17 N2 In1 122.19(13) . . ?
C23 N2 In1 118.43(12) . . ?
C23 N2 C17 117.34(17) . . ?
C2 C1 O1 121.82(16) . . ?
C6 C1 O1 121.89(16) . . ?
C6 C1 C2 116.25(16) . . ?
C3 C2 C1 120.74(18) . . ?
C8 C2 C1 120.62(16) . . ?
C8 C2 C3 118.64(17) . . ?
H3 C3 C2 117.5(15) . . ?
C4 C3 C2 122.46(19) . . ?
C4 C3 H3 120.1(15) . . ?
C5 C4 C3 117.16(18) . . ?
C10 C4 C3 122.1(2) . . ?
C10 C4 C5 120.7(2) . . ?
H5 C5 C4 121.7(16) . . ?
C6 C5 C4 122.8(2) . . ?
C6 C5 H5 115.5(16) . . ?
C5 C6 C1 120.43(18) . . ?
C7 C6 C1 124.69(17) . . ?
C7 C6 C5 114.82(17) . . ?
C6 C7 N1 128.40(18) . . ?
H7 C7 N1 117.5(13) . . ?
H7 C7 C6 114.1(13) . . ?
O3 C8 O2 120.45(17) . . ?
C2 C8 O2 126.33(17) . . ?
C2 C8 O3 113.20(16) . . ?
H9a C9 O3 111.0(16) . . ?
H9b C9 O3 103.8(16) . . ?
H9b C9 H9a 110(2) . . ?
H9c C9 O3 108.7(15) . . ?
H9c C9 H9a 107(3) . . ?
H9c C9 H9b 117(2) . . ?
H10a C10 C4 109.6(18) . . ?
H10b C10 C4 111.6(15) . . ?
H10b C10 H10a 109(3) . . ?
H10c C10 C4 109(2) . . ?
H10c C10 H10a 108(3) . . ?
H10c C10 H10b 110(3) . . ?
C12 C11 O4 119.81(15) . . ?
C16 C11 O4 122.51(16) . . ?
C16 C11 C12 117.65(16) . . ?
C13 C12 C11 120.43(16) . . ?
C18 C12 C11 119.67(15) . . ?
C18 C12 C13 119.86(16) . . ?
H13 C13 C12 117.0(12) . . ?
C14 C13 C12 121.93(18) . . ?
C14 C13 H13 121.1(12) . . ?
C15 C14 C13 117.40(17) . . ?
C20 C14 C13 121.29(18) . . ?
C20 C14 C15 121.26(18) . . ?
H15 C15 C14 121.8(15) . . ?
C16 C15 C14 122.49(17) . . ?
C16 C15 H15 115.7(15) . . ?
C15 C16 C11 119.78(17) . . ?
C17 C16 C11 123.90(16) . . ?
C17 C16 C15 116.18(17) . . ?
C16 C17 N2 127.61(18) . . ?
H17 C17 N2 118.2(13) . . ?
H17 C17 C16 114.1(13) . . ?
O6 C18 O5 122.10(16) . . ?
C12 C18 O5 125.40(16) . . ?
C12 C18 O6 112.43(14) . . ?
H19a C19 O6 105.1(15) . . ?
H19b C19 O6 111.2(15) . . ?
H19b C19 H19a 112(2) . . ?
H19c C19 O6 111.5(12) . . ?
H19c C19 H19a 110(2) . . ?
H19c C19 H19b 107(2) . . ?
H20a C20 C14 112.0(14) . . ?
H20b C20 C14 111.5(14) . . ?
H20b C20 H20a 106(2) . . ?
H20c C20 C14 111.7(15) . . ?
H20c C20 H20a 110(2) . . ?
H20c C20 H20b 106(2) . . ?
H21a C21 N1 107.6(13) . . ?
H21b C21 N1 107.1(14) . . ?
H21b C21 H21a 111.7(18) . . ?
C22 C21 N1 112.81(16) . . ?
C22 C21 H21a 110.1(14) . . ?
C22 C21 H21b 107.6(14) . . ?
H22a C22 C21 108.9(14) . . ?
H22b C22 C21 108.7(14) . . ?
H22b C22 H22a 108.8(18) . . ?
C23 C22 C21 115.02(16) . . ?
C23 C22 H22a 106.2(14) . . ?
C23 C22 H22b 109.0(13) . . ?
C22 C23 N2 111.50(16) . . ?
H23a C23 N2 109.0(13) . . ?
H23a C23 C22 109.7(14) . . ?
H23b C23 N2 107.5(12) . . ?
H23b C23 C22 109.0(12) . . ?
H23b C23 H23a 110.1(17) . . ?
O2 Li1 O1 88.02(14) . . ?
O4 Li1 O1 82.21(13) . . ?
O4 Li1 O2 170.2(2) . . ?
O5 Li1 O1 168.37(19) . . ?
O5 Li1 O2 103.60(16) . . ?
O5 Li1 O4 86.19(14) . . ?

loop_
_geom_torsion_atom_site_label_1
_geom_torsion_atom_site_label_2
_geom_torsion_atom_site_label_3
_geom_torsion_atom_site_label_4
_geom_torsion
_geom_torsion_site_symmetry_1
_geom_torsion_site_symmetry_2
_geom_torsion_site_symmetry_3
_geom_torsion_site_symmetry_4
_geom_torsion_publ_flag
In1 O1 C1 C2 -150.20(14) . . . . ?
In1 O1 C1 C6 32.37(15) . . . . ?
In1 O4 C11 C12 158.06(14) . . . . ?
In1 O4 C11 C16 -23.92(16) . . . . ?
In1 N1 C7 C6 1.10(18) . . . . ?
In1 N1 C21 C22 51.11(13) . . . . ?
In1 N2 C17 C16 19.05(16) . . . . ?
In1 N2 C23 C22 44.91(13) . . . . ?
O1 C1 C2 C3 -173.68(17) . . . . ?
O1 C1 C2 C8 6.8(2) . . . . ?
O1 C1 C6 C5 172.62(17) . . . . ?
O1 C1 C6 C7 -4.3(2) . . . . ?
O2 C8 O3 C9 1.9(2) . . . . ?
O2 C8 C2 C1 1.3(2) . . . . ?
O2 C8 C2 C3 -178.25(19) . . . . ?
O3 C8 C2 C1 179.63(14) . . . . ?
O3 C8 C2 C3 0.13(18) . . . . ?
O4 C11 C12 C13 -175.24(15) . . . . ?
O4 C11 C12 C18 6.93(19) . . . . ?
O4 C11 C16 C15 177.00(17) . . . . ?
O4 C11 C16 C17 -7.6(2) . . . . ?
O5 C18 O6 C19 0.4(2) . . . . ?
O5 C18 C12 C11 17.3(2) . . . . ?
O5 C18 C12 C13 -160.57(18) . . . . ?
O6 C18 C12 C11 -165.77(14) . . . . ?
O6 C18 C12 C13 16.38(18) . . . . ?
N1 C7 C6 C1 -13.6(2) . . . . ?
N1 C7 C6 C5 169.3(2) . . . . ?
N1 C21 C22 C23 24.38(18) . . . . ?
N2 C17 C16 C11 7.6(2) . . . . ?
N2 C17 C16 C15 -176.8(2) . . . . ?
N2 C23 C22 C21 -77.46(18) . . . . ?
C1 C2 C3 C4 -0.7(2) . . . . ?
C1 C6 C5 C4 2.9(2) . . . . ?
C2 C3 C4 C5 -1.6(2) . . . . ?
C2 C3 C4 C10 178.4(2) . . . . ?
C3 C4 C5 C6 0.5(2) . . . . ?
C4 C5 C6 C7 -179.88(19) . . . . ?
C11 C12 C13 C14 -3.9(2) . . . . ?
C11 C16 C15 C14 0.5(2) . . . . ?
C12 C13 C14 C15 -0.7(2) . . . . ?
C12 C13 C14 C20 -178.08(18) . . . . ?
C13 C14 C15 C16 2.4(2) . . . . ?
C14 C15 C16 C17 -175.29(18) . . . . ?

loop_
_diffrn_refln_index_h
_diffrn_refln_index_k
_diffrn_refln_index_l
_diffrn_refln_intensity_net
_diffrn_refln_intensity_u
_diffrn_refln_scale_group_code
0 0 1 81.2436 30.484 15
0 0 1 29.262 44.7955 16
0 0 -1 53.9052 38.4884 65
0 0 1 58.8099 45.6623 68
0 0 2 211746 6941.61 15
0 0 2 214967 7033.93 16
0 0 -2 219408 7030.03 64
0 0 2 214260 6961.55 68
0 0 -2 206484 6957.55 65
0 0 3 -33.697 70.2231 15
0 0 3 88.0893 114.127 16
0 0 -3 21.3394 113.89 64
0 0 -3 374.219 113.912 65
0 0 3 123.662 120.814 68
0 0 -4 19638.6 923.465 14
0 0 -4 19519.9 947.331 64
0 0 4 20842.8 865.365 68
0 0 -4 18506.3 845.456 65
0 0 4 20106.1 913.293 63
0 0 5 69.4916 182.752 78
0 0 5 23.4504 151.067 68
0 0 5 35.6517 200.831 70
0 0 -5 63.7384 83.8295 10
0 0 -5 98.3111 144.818 14
0 0 6 59561.2 2285.95 75
0 0 -6 56228.7 2250.19 73
0 0 -6 58333.4 2344.63 81
0 0 -6 57371.1 2358.29 14
0 0 -6 58072.1 2110.58 10
0 0 6 59172.1 2404.16 78
0 0 6 60219.2 2343.85 82
0 0 6 56979.2 2221.62 68
0 0 -6 59226.4 2426.16 64
0 0 6 61250.4 2404.97 70
0 0 7 143.846 137.624 75
0 0 -7 46.0232 137.688 81
0 0 -7 49.018 139.822 14
0 0 7 258.45 209.234 82
0 0 7 50.6239 188.274 83
0 0 7 51.6078 197.497 78
0 0 -7 -37.4252 126.315 73
0 0 7 298.241 224.177 70
0 0 -7 -53.3462 166.689 64
0 0 7 33.2609 140.723 68
0 0 8 130260 5105.05 83
0 0 8 137408 5014.36 82
0 0 -8 135752 5158.4 76
0 0 -8 137519 5086.62 81
0 0 -8 137403 4942.34 73
0 0 8 142722 4909.68 75
0 0 8 132891 5088.78 70
0 0 8 136286 4862.04 68
0 0 -8 141524 5193.57 64
0 0 8 137316 5182.2 99
0 0 8 138109 5148.09 90
0 0 8 133250 5061.52 96
0 0 8 131236 5056.54 23
0 0 9 56.5427 222.305 33
0 0 -9 -67.7934 172.954 14
0 0 9 747.257 287.399 11
0 0 -9 -142.546 213.216 76
0 0 9 64.3279 239.233 23
0 0 9 -327.056 312.196 70
0 0 9 138.039 264.121 83
0 0 9 -70.6338 270.3 90
0 0 -9 188.238 160.077 81
0 0 9 -54.5921 265.171 82
0 0 9 -63.6959 229.81 96
0 0 9 221.292 290.014 99
0 0 9 193.447 217.621 101
0 0 -10 56278.5 2710.5 76
0 0 -10 58742.9 2681.25 14
0 0 10 57882.7 2702.33 11
0 0 -10 56024.1 2588.34 81
0 0 10 55090.7 2538.75 33
0 0 10 57357.8 2655.55 70
0 0 10 55798.8 2627.03 101
0 0 10 59370.3 2795.87 99
0 0 10 59539.5 2754.97 90
0 0 10 56384.3 2624.47 96
0 0 10 54310.2 2480.39 82
0 0 10 57326.8 2707.84 83
0 0 10 56883.1 2645.35 23
0 0 -11 -85.3991 203.797 14
0 0 11 84.8962 216.586 11
0 0 11 192.13 191.588 82
0 0 11 86.5396 258.885 83
0 0 11 -88.7694 330.129 90
0 0 11 77.5073 369.928 96
0 0 11 160.454 298.361 23
0 0 11 -232.652 431.194 101
0 0 11 -556.19 501.671 99
0 0 -11 -88.7563 226.433 76
0 0 -11 80.0376 228.292 42
0 0 -12 39309 2181.03 76
0 0 12 39589.9 2074.42 101
0 0 12 38210 2220.02 99
0 0 12 40227.1 2139.75 70
0 0 12 42455.5 2256.76 83
0 0 12 39942.5 2227.03 90
0 0 -12 36175.3 2151.61 85
0 0 12 38673.2 2092.17 96
0 0 12 39576.1 2156.82 11
0 0 12 41000.3 2034 33
0 0 -12 38886.7 2103.68 42
0 0 12 39688.6 1989.52 39
0 0 13 -263.51 306.845 11
0 0 13 71.5089 203.968 89
0 0 13 92.4499 300.661 90
0 0 13 84.1993 240.165 54
0 0 13 -152.973 284.452 96
0 0 -13 175.53 223.907 76
0 0 13 -81.7999 285.757 70
0 0 -13 -78.8162 201.077 42
0 0 -14 40214 2113.23 76
0 0 14 42602.1 2085.01 96
0 0 14 40269.1 2021.09 89
0 0 -14 44356.4 2154.29 24
0 0 -14 40377.8 2171.54 85
0 0 14 42557.6 2181.21 54
0 0 -14 45647.5 2123.12 42
0 0 14 42480.1 2191.01 11
0 0 -15 63.0889 212.943 1
0 0 15 -200.46 285.904 96
0 0 15 -109.164 278.515 34
0 0 15 -147.987 203.921 89
0 0 15 -68.8908 263.649 90
0 0 -15 220.737 229.924 77
0 0 -15 -172.122 186.616 24
0 0 15 64.7672 210.656 54
0 0 -15 -61.8002 215.914 85
0 0 16 36415.9 1607.62 52
0 0 16 33322.9 1588.46 54
0 0 -16 33873.7 1542.65 1
0 0 16 33027.1 1580.06 8
0 0 16 34950.3 1489.16 34
0 0 16 35957.6 1598.11 61
0 0 16 38123.1 1620.24 57
0 0 -16 33251.6 1643.21 77
0 0 -16 35324.5 1496.6 24
0 0 16 36165 1613.27 30
0 0 17 75.9736 111.903 61
0 0 17 -75.3122 101.264 57
0 0 17 77.3945 104.064 30
0 0 17 -50.738 102.333 52
0 -1 0 50.5232 22.7226 12
0 1 0 67.0057 24.9722 67
0 1 0 70.5044 31.0997 63
0 -1 0 51.0108 27.7068 63
0 1 1 423.696 66.9418 64
0 1 1 555.136 84.7622 68
0 -1 -1 572.286 73.0115 64
0 1 -1 582.823 66.666 13
0 1 -1 567.242 88.8845 16
0 -1 1 484.524 78.3208 11
0 -1 -1 501.531 63.1241 14
0 1 -1 634.044 60.2622 10
0 -1 1 524.533 84.399 16
0 1 2 7767.5 421.048 64
0 -1 -2 8836.51 426.036 64
0 1 2 8152.37 399.989 68
0 -1 2 8561.13 364.426 65
0 1 -2 8707.25 450.403 16
0 1 -2 8392.71 330.292 15
0 -1 2 7390.19 437.283 16
0 1 -2 8374.27 345.435 10
0 -1 -2 7974.07 394.982 14
0 -1 -3 7620.35 469.139 64
0 -1 3 8424.47 412.918 68
0 1 3 7821.71 433.791 68
0 1 3 7937.27 463.106 16
0 1 -3 7685.05 362.388 10
0 -1 -3 8689.49 464.214 14
0 1 3 8439.41 427.105 15
0 -1 4 67455.9 2547.02 70
0 1 4 69704.9 2447.56 68
0 -1 -4 70138 2549.36 64
0 1 4 66616.3 2431.54 63
0 -1 4 68713.2 2400.93 68
0 1 -4 64537.9 2532.12 64
0 -1 4 67656.5 2542.32 63
0 1 -4 66282.5 2329.17 10
0 1 4 69682 2417.84 15
0 -1 -4 66204.5 2483.51 14
0 1 5 530.053 216.77 78
0 -1 5 378.913 187.111 78
0 1 5 744.691 210.354 68
0 1 5 624.631 232.684 70
0 -1 5 585.131 233.799 70
0 -1 5 441.508 153.784 68
0 -1 -5 449.396 162.003 14
0 1 -5 420.831 105.125 10
0 1 5 449.179 122.602 15
0 -1 5 827.491 231.196 82
0 -1 5 678.907 191.888 75
0 -1 -5 336.641 141.797 73
0 1 5 626.413 152.964 63
0 -1 -6 7772.03 586.441 81
0 1 -6 7568.29 562.238 81
0 -1 -6 8087.11 596.041 14
0 1 -6 7069 399.61 10
0 1 -6 6261.08 548.268 14
0 1 6 7387 518.11 68
0 1 -6 8624.51 626.367 64
0 -1 6 6585.33 477.915 68
0 -1 -6 7037.46 585.943 64
0 -1 6 7068.25 448.367 69
0 1 6 6989.58 603.454 78
0 1 -6 7266.15 579.945 76
0 1 6 7830.02 564.663 82
0 -1 6 7769.09 595.814 82
0 1 6 7395.74 603.994 70
0 -1 6 6617.8 595.938 70
0 1 6 8340.99 519.019 75
0 -1 6 6581.57 535.12 75
0 1 -6 7228.63 513.173 73
0 -1 -6 6693.79 513.696 73
0 -1 -7 10002.5 721.589 81
0 1 -7 7952.9 645.65 81
0 -1 -7 8475.72 508.202 10
0 -1 -7 8937.49 692.609 14
0 1 -7 8548.7 671.678 14
0 1 7 9645.22 750.574 78
0 1 -7 8687.82 694.073 76
0 1 7 9389.5 657.828 82
0 1 7 8962.98 720.721 83
0 -1 7 8576.95 677.973 82
0 -1 7 8193.51 690.706 83
0 -1 7 9830.35 667.68 75
0 1 -7 8445.09 595.879 73
0 1 7 8271.96 569.402 75
0 -1 -7 8722.83 630.228 73
0 -1 7 8652.46 576.152 68
0 -1 -7 8979.87 715.122 64
0 1 7 8598.76 599.558 68
0 1 -7 8378.34 697.735 64
0 1 7 8096.23 675.096 70
0 -1 7 9591.32 742.477 70
0 -1 -8 38780.6 1899.49 81
0 1 -8 38424.8 1857.38 81
0 1 -8 40704 1954.34 76
0 1 8 41143 1982.32 78
0 1 8 39715.6 1955.67 83
0 1 8 42740.8 1840.97 82
0 -1 8 41936.7 1896.57 82
0 -1 8 40329.9 1940.19 83
0 -1 -8 37773.2 1782.71 73
0 -1 8 40381.4 1789.01 75
0 -1 8 42976.3 1974.81 70
0 1 8 43722.8 1950.79 70
0 -1 8 38108.1 1682.52 68
0 1 8 41225.8 1758.3 68
0 1 -8 44546.5 2014.83 64
0 -1 8 38470.9 1871.26 96
0 1 8 39182.4 1901.89 96
0 1 8 39691.5 1895.58 23
0 -1 8 39736.6 1898.74 23
0 1 8 40455.6 1817.57 88
0 -1 8 38957.7 1941.34 90
0 1 8 37908.7 1922.96 90
0 -1 8 34821.7 1903.54 99
0 1 8 40958.9 1993.09 99
0 1 9 418.93 274.719 83
0 -1 9 68.481 262.277 83
0 1 9 66.9996 241.963 11
0 1 -9 137.461 164.365 14
0 -1 9 346.212 250.047 11
0 -1 -9 268.521 191.772 14
0 1 -9 304.947 174.286 81
0 1 9 306.854 190.494 82
0 -1 9 116.253 228.78 82
0 -1 -9 389.065 234.194 81
0 1 -9 351.522 210.587 76
0 -1 -9 725.36 285.383 76
0 -1 9 169.631 222.564 33
0 1 9 342.117 272.352 33
0 -1 9 243.132 164.454 75
0 1 9 284.326 294 90
0 -1 9 352.725 284.761 90
0 -1 9 607.219 298.319 70
0 1 9 381.554 250.248 70
0 1 -9 727.961 278.777 64
0 -1 9 187.442 270.484 96
0 1 9 783.555 306.217 96
0 1 -9 377.216 194.715 97
0 -1 9 454.799 275.077 23
0 1 9 256.869 231.935 23
0 1 9 580.932 213.297 88
0 1 9 64.563 225.792 101
0 -1 9 443.222 312.701 99
0 1 9 668.874 328.573 99
0 -1 9 845.729 316.176 101
0 -1 -10 21821.8 1357.72 81
0 1 -10 20309.1 1290.76 81
0 -1 -10 21330 1353.43 42
0 1 10 20860.2 1309.62 33
0 -1 10 18050 1254.19 33
0 1 10 21247 1378.85 11
0 -1 10 21533.9 1407.58 11
0 1 -10 21204.3 1392.11 14
0 -1 -10 23392.6 1417.41 14
0 1 -10 22688.8 1436.44 76
0 -1 -10 22508.9 1442.12 76
0 1 10 21033.2 1350.05 70
0 -1 10 19657 1363.11 70
0 -1 10 20158 1344.08 101
0 1 10 19564.8 1332.93 101
0 1 10 19882.1 1431.54 99
0 -1 10 19177.9 1406.79 99
0 -1 10 22635.7 1389.98 96
0 1 10 18194.2 1303.97 96
0 -1 10 21184.7 1281.75 82
0 1 10 21102.9 1231.97 82
0 1 10 25159.7 1505.55 83
0 -1 10 22903.5 1429.53 83
0 -1 10 19608.1 1379.77 90
0 1 10 20894.2 1408.93 90
0 -1 10 19839.2 1347.83 23
0 1 10 22589.8 1405.12 23
0 1 -11 16609.5 1211.73 76
0 -1 -11 13169.7 1131.1 76
0 -1 11 14365.6 1170.34 11
0 1 -11 16075.8 1204.89 14
0 1 11 14313.7 1126.9 11
0 -1 -11 15402.3 1155.76 14
0 -1 -11 13562.6 1075.36 81
0 1 11 13544 1099.74 96
0 -1 11 14044.6 1111.16 96
0 -1 11 12791.5 1001.76 82
0 1 11 14201.3 1158.62 83
0 -1 11 14446.5 1179.37 83
0 -1 11 14406.1 1138.8 23
0 1 11 11632.1 1004.43 33
0 -1 11 12665.8 1021.07 33
0 1 11 16003.3 1160.26 101
0 -1 11 13069.6 1184.5 99
0 1 11 11454.3 1131.49 99
0 -1 11 13445.5 1080.82 101
0 1 11 12665.6 991.984 39
0 -1 -11 12503.7 1046.11 42
0 1 11 14012.3 1191.04 90
0 -1 11 13561.6 1175.86 90
0 -1 12 344.686 354.603 33
0 -1 12 1637.82 396.688 39
0 1 -12 1535.21 393.22 76
0 -1 -12 1495.5 397.979 76
0 1 -12 1499.96 416.681 85
0 -1 12 1634.38 427.338 70
0 1 12 1944.26 422.155 70
0 1 -12 1516.8 432.303 42
0 -1 -12 2101.12 445.651 42
0 1 -12 1549 405.129 14
0 1 12 1917.7 480.357 11
0 -1 12 1275.09 396.534 11
0 1 12 1059.94 398.578 96
0 -1 12 1406.49 436.781 96
0 1 12 1364.16 506.881 99
0 1 12 1244.06 386.75 101
0 -1 12 1734.83 468.569 101
0 -1 12 680.234 422.755 99
0 1 12 1193.22 416.378 83
0 1 12 1502.42 466.076 90
0 -1 12 1492.8 520.708 90
0 -1 13 11896.4 1104.13 99
0 -1 13 9600.39 931.149 70
0 1 13 11617.5 993.606 70
0 -1 -13 13906.5 1074.49 24
0 1 13 12695.7 1110.13 90
0 -1 13 10497.1 1039.44 90
0 -1 13 11338.2 926.501 89
0 1 13 10984.2 942.857 89
0 1 -13 11044.3 968.218 42
0 -1 -13 11112.9 952.593 42
0 1 -13 11815.9 1023.24 76
0 -1 -13 9838.55 973.937 76
0 -1 13 10663.4 956.899 96
0 1 13 10645.3 975.172 96
0 1 13 11177.4 1015.2 54
0 -1 13 8825.1 926.495 54
0 -1 13 12916.6 1093.38 11
0 1 13 11994.9 1044.04 11
0 1 -14 11421.4 958.357 76
0 -1 -14 13196.4 1055.76 76
0 1 14 12223.6 982.585 96
0 -1 14 11282.5 932.953 96
0 1 14 12685.8 1022.16 34
0 1 14 11849.4 1007 11
0 -1 14 13519.2 1098.37 11
0 1 -14 13611.4 1045.06 24
0 -1 -14 14698.9 1043.88 24
0 -1 14 14644.9 982.731 89
0 1 14 12323.6 957.899 89
0 1 -14 11789 1019.49 85
0 -1 -14 11290.2 1021.51 85
0 1 -14 13132.2 996.389 42
0 -1 -14 11473.7 922.588 42
0 -1 14 13644.3 1068.42 54
0 1 14 13189.1 1048.36 54
0 -1 -15 2567.42 395.47 76
0 1 -15 3466.27 505.423 1
0 -1 -15 2630.39 422.116 1
0 1 15 2339.56 479.91 90
0 1 15 3233.87 428.235 89
0 -1 15 4307.25 597.329 90
0 1 -15 3160.48 506.817 77
0 1 15 3155.93 493.564 54
0 -1 15 2315.15 434.822 54
0 1 -15 3454.21 424.227 42
0 1 15 3771.73 492.575 34
0 -1 15 2938.05 456.345 34
0 1 -15 3863.09 502.124 24
0 -1 -15 3845.46 477.409 24
0 1 15 3648.57 476.809 96
0 -1 15 3651.15 468.267 96
0 1 -15 3244.05 460.106 85
0 -1 -15 3500.42 498.006 85
0 1 16 11975.6 794.323 57
0 -1 16 10826.6 753.844 61
0 1 16 12812.2 811.491 61
0 -1 16 14488.6 835.009 57
0 1 -16 10563.8 742.579 1
0 -1 -16 11124.3 731.043 1
0 1 16 11880.5 786.422 8
0 -1 16 12687.2 822.902 8
0 -1 -16 11181.4 814.172 77
0 1 -16 11133.9 807.833 77
0 -1 16 11009.1 776.765 54
0 1 16 11516.4 794.911 54
0 1 16 12903.5 819.835 52
0 -1 16 11622.8 776.711 52
0 -1 -16 9912.7 647.971 24
0 1 16 11589.8 790.803 30
0 1 -16 12847.8 771.313 24
0 -1 16 12181.5 796.276 30
0 -1 16 12743.2 750.193 34
0 1 16 11399.3 697.469 34
0 -1 -16 9019.08 670.45 85
0 -1 17 757.361 157.517 52
0 1 17 777.638 162.33 52
0 -1 17 1227.47 192.157 61
0 1 17 1026.38 182.576 57
0 1 17 750.736 163.796 61
0 -1 17 702.193 155.826 57
0 -1 17 891.398 166.055 30
0 1 17 500.515 146.791 30
0 -2 0 42695.1 1435.97 63
0 2 0 41198.8 1437.79 67
0 -2 0 41104.6 1411.06 12
0 -2 1 589252 18589.5 66
0 2 1 562141 18606.1 68
0 -2 1 556960 18670 63
0 2 -1 581747 18591 66
0 2 -1 587785 18620.9 16
0 2 -1 576172 18579 13
0 -2 1 559195 18587.2 11
0 -2 2 367.901 168.033 63
0 2 -2 551.549 140.712 16
0 -2 2 458.212 126.866 11
0 -2 2 454.077 127.981 16
0 -2 -2 440.994 98.1678 14
0 2 -2 761.517 100.026 10
0 2 -2 482.882 106.163 66
0 2 2 509.227 111.044 64
0 2 2 463.005 133.486 68
0 2 3 694299 22272.1 16
0 2 -3 682823 22118.9 15
0 2 -3 684397 22170.5 10
0 -2 3 695072 22310.2 11
0 -2 -3 691509 22272.4 14
0 2 3 686052 22277.9 68
0 -2 3 687298 22191.1 65
0 -2 -3 692129 22312.1 64
0 -2 3 635653 22399.5 63
0 -2 4 4058.99 390.822 70
0 -2 -4 3168.43 325.394 64
0 2 4 3316.89 247.518 63
0 -2 4 3458.76 257.552 65
0 2 4 3140.39 319.453 68
0 2 4 2731.51 263.249 15
0 -2 -4 3092.87 301.364 14
0 2 -4 2964.45 222.872 10
0 -2 -5 95336.8 3552.32 73
0 -2 5 103102 3642.98 75
0 2 -5 92346.6 3354.59 10
0 -2 -5 97565.6 3573.79 14
0 2 5 102270 3514.77 15
0 2 5 97244.5 3419.74 63
0 2 5 99965.2 3544.25 68
0 -2 5 98500.1 3457.7 68
0 -2 5 100501 3521.63 69
0 2 5 105124 3631.97 70
0 -2 5 102154 3656.6 70
0 2 5 98490.4 3633.36 80
0 2 5 99794.3 3642.45 78
0 2 -5 97740.5 3588.97 76
0 -2 5 101711 3652.2 82
0 -2 -6 1658.01 263.413 73
0 -2 6 1847.1 297.298 75
0 -2 -6 1735.21 269.651 14
0 2 -6 1688.34 177.421 10
0 -2 6 2254.59 347.684 11
0 2 6 1903.46 246.236 15
0 2 6 1490.29 203.987 63
0 -2 6 2100.14 339.424 82
0 2 6 1709.8 278.622 82
0 2 6 2271.46 331.967 70
0 -2 6 1883.83 245.203 69
0 -2 6 1437.55 229.317 68
0 2 6 2013.77 295.692 68
0 -2 -6 2196.34 328.225 64
0 -2 6 1435.8 299.879 70
0 2 -6 1575.64 283.926 64
0 2 -6 1415.76 242.633 81
0 2 -6 1410.73 221.593 73
0 2 6 2035.74 338.611 78
0 2 -6 2314.24 325.48 76
0 -2 7 52550.5 2316.04 70
0 2 7 55450.9 2301.15 70
0 2 -7 55541.5 2353.66 64
0 -2 7 52525.8 2084.83 68
0 2 7 57632.7 2215.36 68
0 -2 7 54000 2065.42 69
0 -2 -7 50519.3 2280.54 81
0 2 -7 53014.2 2238.58 81
0 -2 7 53908.1 2305.07 82
0 2 7 53849.9 2341.63 83
0 -2 7 55710.3 2325.1 83
0 2 7 54842.8 2179.76 82
0 -2 7 53852.5 2323.9 11
0 -2 -7 52615.9 2271.25 14
0 2 -7 50604.8 2300.68 14
0 2 7 51686.2 2331.16 78
0 2 -7 54165.5 2315.78 76
0 2 -7 52690.8 2123.97 73
0 -2 -7 52926.7 2231.42 73
0 -2 7 54215.8 2254.86 75
0 2 8 64412.9 2733.31 83
0 -2 8 60528.3 2667.21 83
0 -2 8 64613.7 2674.16 82
0 2 8 61550.6 2503.19 82
0 -2 -8 61087.9 2618.64 42
0 2 -8 58346.2 2651.99 14
0 -2 -8 63939.6 2696.09 81
0 2 -8 63578.6 2617.08 81
0 2 8 61602.8 2721.89 78
0 2 -8 61434.2 2687.87 76
0 2 8 63746 2600.8 33
0 -2 -8 59500.3 2560.65 73
0 -2 8 61552.6 2562.72 75
0 2 8 62933 2638.23 70
0 -2 8 63534 2706.58 70
0 2 -8 66935.8 2750.66 64
0 2 8 62177.2 2514.24 68
0 -2 8 62630.4 2701.47 90
0 2 8 61098.5 2707.68 90
0 2 8 61566 2676.37 96
0 -2 8 58120.1 2589.7 96
0 2 8 62832.6 2655.23 23
0 -2 8 62934.4 2661.72 23
0 -2 8 61525.8 2721.14 99
0 2 8 61606.3 2734.8 99
0 -2 9 53907.1 2483.4 23
0 2 9 56854.2 2330.83 82
0 2 9 53679.2 2541.43 83
0 -2 9 56496.1 2474.36 82
0 -2 9 53815.3 2517.88 83
0 -2 -9 52880.2 2443.67 42
0 2 9 52813.6 2351.82 39
0 -2 9 54073 2532.55 11
0 -2 -9 55268.5 2491.52 14
0 2 -9 55739.2 2534.04 14
0 -2 -9 53752 2491.98 81
0 2 -9 53486.6 2402.11 81
0 2 -9 53137.6 2501.71 76
0 2 9 54669.1 2415.63 33
0 -2 -9 51952.5 2351.77 73
0 -2 9 58019.5 2390.14 75
0 -2 9 55817.7 2546.04 70
0 2 9 54928.7 2449.34 70
0 2 -9 57085.2 2586.14 64
0 2 9 57295.4 2505.21 101
0 2 9 54289.1 2588.3 99
0 -2 9 53682.5 2571.4 99
0 -2 9 52084.3 2432.67 96
0 2 -9 55737.1 2420.42 97
0 2 9 53133.1 2494.48 96
0 -2 9 57046 2566.12 90
0 2 9 53769.5 2385.25 88
0 2 9 55176.5 2564.18 90
0 2 9 48255.2 2304.17 92
0 -2 -10 40387.5 2108.03 81
0 -2 -10 39314.1 2071.18 42
0 2 10 42927.8 2013.38 39
0 2 -10 43174.7 2196.59 14
0 -2 -10 44966.1 2186.08 14
0 2 10 42528.7 2141.17 11
0 -2 10 42277.6 2190 11
0 2 -10 40907.1 2155.95 76
0 -2 -10 42451.8 2224.59 76
0 2 10 40812 2045.13 33
0 -2 10 42022.1 2057.4 33
0 -2 10 39028.7 1940.09 75
0 2 10 41702.8 2095.29 70
0 -2 10 42209.6 2190.37 70
0 2 10 40570.9 2102.99 101
0 -2 10 43729.3 2250.37 99
0 -2 10 43064.3 2145.82 101
0 2 10 40039.1 2213.58 99
0 2 10 42637.8 2162.72 96
0 2 -10 44353.4 2061.68 97
0 -2 10 40800.7 2083.85 96
0 2 10 44026.1 2231.86 90
0 -2 10 42487.3 2203.76 90
0 2 10 41591.7 2020.56 88
0 -2 10 43033.9 2088.44 82
0 2 10 42683.6 2212.32 83
0 -2 10 41995.9 2167.72 83
0 -2 10 41363.6 2128.28 23
0 -2 -11 63304.1 2975.15 81
0 -2 -11 70342.8 3028.19 42
0 2 11 64766.6 2841.12 39
0 -2 -11 66196.1 3138.1 76
0 2 -11 68000.7 3095.82 76
0 -2 11 66852.8 3103.16 11
0 2 -11 64193.2 3050.73 14
0 2 11 68949.8 3055.68 11
0 -2 11 63745.5 2886.43 33
0 2 11 67674.5 3148.67 90
0 -2 11 65310.2 3107 90
0 2 -11 63409.8 3064.85 85
0 2 11 68321.7 3059.69 96
0 -2 11 59530.5 2895.94 96
0 2 11 69480.9 3136.43 83
0 -2 11 63044.9 2904.64 82
0 -2 11 68139.5 3068.66 23
0 2 11 65164.1 2974.96 101
0 -2 11 65675.6 2997.77 101
0 -2 11 67598.3 3166.63 99
0 2 11 67367.1 3177.85 99
0 2 12 1471.72 425.446 83
0 -2 -12 1657.89 386.117 42
0 -2 12 1576.16 436.875 11
0 2 12 1787.36 429.81 11
0 2 -12 2208.98 486.178 14
0 -2 12 1460.23 403.111 82
0 -2 -12 1424.36 413.231 76
0 2 -12 2123.76 453.757 76
0 -2 12 1655.03 405.62 33
0 -2 12 2228.65 467.453 101
0 -2 12 1167.89 449.882 99
0 2 12 696.294 337.694 101
0 2 12 1642.37 413.796 70
0 -2 12 2031.6 466.752 70
0 2 12 1037.79 427.869 90
0 -2 12 1489.17 446.506 90
0 -2 12 1157.44 316.37 89
0 -2 12 596.33 346.587 23
0 2 12 832.486 392.771 96
0 -2 12 1297.58 392.059 96
0 2 -12 1473.14 383.231 85
0 2 -13 48203.1 2395.59 76
0 -2 -13 46489.1 2434.15 76
0 2 13 46851.8 2377.43 11
0 -2 13 46896.3 2446.93 11
0 -2 13 50540.5 2446.37 54
0 2 13 44660.9 2346.94 54
0 2 13 50944.7 2391.65 34
0 2 13 47411.7 2328.03 70
0 -2 13 50278 2455.28 70
0 -2 -13 48152.9 2340 24
0 -2 13 45829 2481.46 99
0 2 -13 49655.6 2412.03 42
0 -2 -13 43225.7 2249.52 42
0 2 13 45675.9 2460.5 90
0 2 13 46688.1 2323.5 89
0 -2 13 46464.9 2231.42 89
0 -2 13 46633 2488.8 90
0 -2 13 46139.2 2288.97 96
0 2 13 45330.5 2350.68 96
0 -2 13 45414.3 2234.05 82
0 2 14 6752.53 710.937 34
0 -2 -14 6576.64 719.08 1
0 2 -14 5778.58 663.283 42
0 -2 -14 5491.66 712.368 85
0 2 -14 5660.36 686.24 85
0 -2 -14 7970.72 731.643 24
0 -2 14 5636.57 637.512 96
0 2 14 6466.06 712.719 96
0 -2 14 6362.53 730.986 11
0 -2 -14 6101.61 695.011 76
0 2 -14 7612.33 832.15 77
0 2 -14 5624.54 639.3 76
0 -2 14 5710.39 590.338 89
0 2 14 6941.04 812.485 90
0 2 14 5888.34 659.549 89
0 -2 14 6442.4 778.504 90
0 -2 14 5945.04 709.315 54
0 2 14 6546.81 721.706 54
0 2 -15 42307.3 1962.22 24
0 -2 -15 38180.1 1808.29 24
0 2 15 41071.7 1884.19 96
0 -2 -15 35730.4 1854.07 76
0 2 -15 41670.1 2065.52 77
0 2 15 42314 1893.11 89
0 -2 15 41698.5 2040.39 90
0 -2 15 38847.1 1947.4 54
0 2 15 40137.8 1963.94 54
0 2 -15 40590.1 1855.88 42
0 -2 -15 38205.6 1945.72 85
0 2 -15 35566.5 1824.29 85
0 2 15 39723.1 1851.14 34
0 -2 -15 41495.8 1932.05 1
0 2 16 5703.76 514.572 8
0 -2 16 5508.83 535.667 8
0 -2 16 6064.06 534.593 61
0 2 16 7069.74 589.546 61
0 -2 16 6428.87 548.907 57
0 2 16 6962.99 583.533 57
0 -2 -16 5836.16 490.94 1
0 2 -16 5497.38 520.384 1
0 -2 16 6779.4 560.9 52
0 -2 16 5530.38 539.251 54
0 2 16 6072.09 558.944 52
0 2 16 6059.08 550.515 54
0 -2 16 6182.58 522.375 34
0 2 16 6794.51 486.453 34
0 -2 -16 4463.67 457.813 85
0 -2 -16 6217.25 584.621 77
0 2 -16 6279.73 584.268 77
0 2 16 6931.78 580.352 30
0 -2 16 5218.38 513.572 30
0 2 -16 5384.81 502.59 24
0 2 16 5597.38 478.665 89
0 -2 16 6337.3 600.992 90
0 2 17 6919.57 459.019 52
0 2 17 7342.29 469.861 61
0 2 17 7502.65 470.979 57
0 2 17 5974.57 440.832 30
0 -3 0 68.1504 69.1561 12
0 3 0 -22.9302 72.3911 67
0 -3 0 10.8413 74.474 63
0 3 -1 32971.7 1202.48 16
0 3 -1 32722.4 1183.85 13
0 -3 1 30887.9 1170.55 11
0 3 1 31287.5 1206.58 68
0 -3 1 34587.2 1188.85 66
0 -3 -1 31814.5 1193.89 67
0 -3 1 29923.6 1250.25 63
0 3 1 31862.3 1129.81 63
0 -3 2 9390.13 477.527 11
0 3 -2 9850.04 521.071 16
0 3 -2 8972.92 437.995 13
0 3 2 8953.59 491.549 68
0 3 2 9168.32 461.992 64
0 3 -2 8249.24 453.555 66
0 -3 2 8628.39 547.048 63
0 3 -3 21087 984.946 16
0 -3 3 21052.8 941.759 11
0 3 3 21139.1 939.073 68
0 3 4 22628.8 838.271 63
0 3 4 21765.3 1000.4 15
0 -3 -4 22653 1003.53 14
0 3 -4 22113.8 808.164 15
0 -3 4 23549 1060.8 11
0 -3 4 21443.6 1078.87 75
0 -3 4 20379 1039.57 70
0 -3 4 21068.6 901.864 65
0 3 4 22604.3 1029.68 68
0 3 4 21996.8 1047.49 80
0 3 5 160.465 73.6156 63
0 -3 5 553.341 239.225 82
0 3 -5 167.662 138.734 76
0 -3 5 236.643 207.521 75
0 3 5 214.881 149.229 15
0 -3 -5 63.4152 131.199 14
0 -3 5 776.509 240.582 11
0 3 5 75.7315 174.257 80
0 3 5 897.847 252.584 78
0 -3 5 116.688 210.587 70
0 3 5 163.311 195.514 70
0 -3 5 94.6824 153.42 69
0 3 5 31.8619 170.128 68
0 3 -6 10094.5 718.696 64
0 -3 6 9739.3 634.217 69
0 -3 6 9387.24 584.839 68
0 3 6 11248.9 702.475 68
0 3 6 10141.9 514.291 63
0 -3 6 9458.86 718.927 82
0 3 6 11328.3 773.687 83
0 -3 6 10419.3 745.506 70
0 3 6 10452.2 693.728 70
0 -3 -6 10685.9 695.402 14
0 3 6 11126 671.493 15
0 -3 6 9794.25 726.576 11
0 3 6 11218.4 778.572 80
0 3 -6 9954.87 660.643 81
0 3 -6 10092.9 703.648 76
0 3 6 10963.4 757.521 78
0 -3 6 11863.6 776.448 75
0 3 -6 10285.6 600.269 73
0 -3 -6 8859.48 664.265 73
0 -3 -7 59676.7 2571.67 73
0 -3 7 65855.8 2642.22 75
0 3 -7 62229.4 2640.99 14
0 3 7 63341 2511.49 15
0 -3 7 60026 2631.33 11
0 -3 -7 62098.2 2597.75 14
0 -3 7 61609.9 2652.9 70
0 3 7 61543.8 2581.01 70
0 3 -7 62513.3 2557.79 81
0 -3 7 59641.6 2547.86 3
0 3 -7 62270.6 2667.24 64
0 -3 7 64480.1 2410.98 68
0 3 7 66870.8 2563.22 68
0 -3 7 67952.8 2471.9 69
0 3 7 64016.5 2458.83 82
0 -3 7 65128.2 2673.66 82
0 -3 7 65213.8 2635.71 83
0 3 7 64694.9 2688.04 83
0 3 7 63548.2 2687.77 78
0 3 -7 60093 2616.18 76
0 3 8 699.317 314.496 90
0 -3 8 619.587 274.26 90
0 3 8 862.57 249.614 2
0 -3 8 468.935 275.204 83
0 3 8 755.041 311.268 83
0 -3 -8 218.795 204.066 42
0 3 -8 309.543 201.986 14
0 -3 -8 735.963 241.672 81
0 3 8 626.929 200.582 82
0 -3 8 412.277 213.111 82
0 3 -8 408.634 201.477 81
0 3 8 510.07 288.001 78
0 3 8 627.2 258.723 33
0 3 -8 598.197 235.746 76
0 -3 8 639.661 231.152 75
0 -3 -8 586.246 220.884 73
0 3 8 635.945 266.636 70
0 3 8 744.48 226.59 68
0 3 -8 573.936 237.713 64
0 -3 8 690.388 294.602 70
0 -3 8 233.149 247.125 23
0 3 8 548.474 291.314 96
0 -3 8 214.346 232.367 96
0 3 -8 216.395 176.68 97
0 3 8 525.64 258.584 101
0 -3 8 390.256 249.43 99
0 3 8 801.161 295.457 99
0 3 -8 354.49 200.051 94
0 3 9 11766.9 970.803 90
0 3 9 11000 861.494 88
0 -3 9 10124.3 910.328 90
0 3 -9 11406.5 936.245 85
0 -3 9 10815.4 899.519 82
0 -3 9 12068.3 952.32 83
0 3 9 11393.7 958.84 83
0 3 9 10952.1 823.061 39
0 -3 -9 10728.9 867.556 42
0 3 -9 10732.5 893.724 14
0 -3 9 9341.64 884.688 11
0 -3 -9 10586.7 896.576 81
0 3 -9 10728 827.911 81
0 3 -9 9864.28 862.737 76
0 3 9 12391.1 1002.37 78
0 -3 -9 12079.4 875.438 73
0 -3 9 10343.6 813.925 75
0 3 9 10414 958.113 99
0 -3 9 11949.7 978.269 99
0 3 9 11760.3 919.736 101
0 3 9 9877.55 816.724 70
0 -3 9 12386.6 980.976 70
0 -3 9 9771.16 841.299 96
0 3 9 11395.7 949.623 96
0 3 -9 9633.58 828.594 97
0 3 9 11292.6 871.288 33
0 3 -9 14641.2 1032.69 64
0 -3 9 11056.8 909.187 23
0 3 -9 11449.6 904.326 94
0 3 9 10032.9 820.683 92
0 3 10 3972.97 535.086 88
0 3 -10 3389.94 557.032 85
0 3 10 4696.47 659.438 83
0 -3 -10 4947.66 603.536 42
0 3 10 3689.34 505.899 39
0 -3 -10 3893.74 565.462 81
0 -3 10 4584.11 607.775 82
0 -3 10 4589.65 572.844 33
0 3 10 4796.62 614.524 11
0 -3 10 4948.14 662.799 11
0 3 -10 4369.06 586.22 14
0 -3 10 3486.89 482.98 75
0 3 -10 4233.47 590.596 76
0 -3 10 4314.65 637.957 90
0 3 10 4157.1 624.464 90
0 3 10 4373.38 569.623 70
0 3 -10 5162.98 651.908 64
0 -3 10 5379.22 693.018 70
0 -3 10 5789.92 683.635 23
0 3 10 3449.57 493.208 92
0 -3 10 4991.42 625.727 96
0 3 -10 4491.09 557.873 97
0 3 10 3252.83 579.638 96
0 -3 10 4825.79 627.261 101
0 -3 10 4457.33 665.733 99
0 3 10 3526.8 555.572 101
0 3 -11 28414.4 1698.32 76
0 -3 -11 28005.6 1768.34 76
0 3 11 26427.6 1628.91 11
0 3 -11 27400.4 1710.79 14
0 -3 11 28975.5 1746.86 11
0 3 -11 27221.3 1689.23 85
0 -3 11 27091.2 1566.52 33
0 -3 -11 25149.6 1615.1 81
0 -3 -11 26993.3 1600.44 42
0 -3 11 28252.8 1701.07 23
0 -3 11 25915.9 1582.16 82
0 3 11 26639 1698.57 83
0 3 11 27254.5 1566.03 88
0 -3 11 26111.8 1703.91 90
0 3 11 28746.8 1766.65 90
0 3 11 26234.9 1654.82 96
0 3 -11 29047.3 1606.33 97
0 -3 11 26669.7 1597.13 96
0 -3 11 27084.6 1652.25 101
0 3 11 26784 1630.48 101
0 -3 11 27200 1753.93 99
0 -3 12 12486.9 1036.78 82
0 3 12 10760.9 1071.04 83
0 -3 -12 12702.4 1024.78 42
0 3 -12 12167.7 1077.48 85
0 -3 -12 12591.1 1057.17 81
0 -3 -12 12349.7 1122.99 76
0 3 -12 12623.8 1080.08 76
0 -3 12 12915.9 1133.05 11
0 3 -12 13815.6 1141.54 14
0 3 12 11779.4 1042.46 11
0 -3 12 12842 1000.34 33
0 -3 12 13652.4 1151.88 70
0 3 12 12784.2 1027.41 70
0 -3 -12 13637.1 1056.81 24
0 -3 12 12768.7 1173.24 99
0 3 12 11534.1 992.752 101
0 -3 12 11335.3 1004.75 101
0 -3 12 12054.1 947.436 89
0 -3 12 10684.6 1077.14 90
0 3 12 13091 1158.32 90
0 -3 12 14566.8 1091.81 96
0 3 12 13987.9 1159.34 96
0 -3 12 12818.2 1105.76 23
0 3 -13 7581.51 823.306 85
0 3 13 7561.99 874.14 83
0 -3 13 8081.21 772.735 82
0 -3 13 5632.42 742.596 11
0 3 13 7476.01 797.249 11
0 3 -13 6174.81 767.278 14
0 3 -13 7297.44 778.852 76
0 -3 -13 6952.96 819.567 76
0 3 -13 7641.12 892.821 77
0 -3 13 6886.66 840.648 90
0 3 13 6157.03 724.086 89
0 3 13 6278.68 818.136 90
0 3 13 7500.69 792.945 34
0 -3 13 8429.67 875.874 70
0 3 13 6478.46 718.156 70
0 -3 13 6795.54 830.543 99
0 3 -13 6902.18 765.847 42
0 -3 13 7977.32 752.449 39
0 -3 13 8407.85 812.963 96
0 3 13 8411.66 859.419 96
0 3 13 6983.7 799.799 54
0 -3 13 7676.35 823.642 54
0 -3 -13 5588.43 668.054 24
0 3 -14 4981.6 596.978 42
0 -3 14 3994.28 600.542 11
0 -3 14 3816.27 506.898 82
0 3 -14 5845.06 721.348 77
0 3 14 5365.13 618.842 34
0 3 14 5538.64 719.336 90
0 3 14 4533.18 584.117 89
0 -3 14 4625.63 655.61 90
0 -3 -14 4644.77 625.069 76
0 -3 14 4213.79 534.396 96
0 3 14 4992.41 639.369 96
0 -3 -14 5083.65 603.859 1
0 -3 14 4999.39 642.024 54
0 3 14 4094.07 593.054 54
0 -3 -14 4496.04 542.41 24
0 -3 14 5336.15 685.154 99
0 -3 -14 3745.46 595.955 85
0 3 -14 5640.93 639.06 85
0 3 15 21618.8 1192.7 34
0 3 15 22403.7 1250.61 96
0 3 -15 22883.4 1307.08 24
0 -3 15 22217.5 1341.6 90
0 3 15 22744.8 1247.68 89
0 -3 15 20307.1 1257.62 54
0 3 15 20685.8 1264.17 54
0 -3 -15 21173.2 1250.87 76
0 3 -15 23516.4 1397.76 77
0 -3 -15 20098.6 1268.85 85
0 3 -15 19100.4 1162.08 42
0 -3 -15 18679.3 1174.26 1
0 3 -16 302.326 176.258 77
0 -3 -16 546.237 205.458 77
0 3 16 660.232 235.052 61
0 -3 16 193.369 160.115 61
0 -3 16 268.555 166.208 57
0 3 16 523.491 226.222 57
0 -3 16 46.1542 208.351 90
0 3 16 517.595 182.878 89
0 -3 -16 127.744 125.892 1
0 3 -16 398.826 183.395 1
0 3 -16 291.355 172.283 24
0 -3 16 644.851 226.379 34
0 3 16 490.383 216.732 30
0 -3 16 157.079 158.668 30
0 -3 -16 82.1115 117.46 85
0 -3 16 193.586 160.294 52
0 3 16 175.808 163.711 54
0 3 16 748.058 238.316 52
0 -3 16 393.552 185.224 54
0 3 16 152.35 133.367 8
0 -3 16 470.215 203.608 8
0 3 17 1580.82 207.506 61
0 3 17 1659.55 219.289 57
0 3 17 1700.25 217.281 52
0 3 17 1583.82 217.39 30
0 -4 0 204429 6746.63 12
0 4 0 209448 6805.83 67
0 -4 0 201703 6780.55 63
0 4 -1 353534 11424.9 16
0 4 -1 351050 11417.5 13
0 -4 1 351342 11412.4 66
0 -4 -1 343102 11434.5 67
0 -4 1 351477 11529.8 69
0 -4 1 337808 11487.2 63
0 4 -2 105166 3502.87 13
0 4 -2 103932 3583.64 16
0 -4 2 100464 3516.94 11
0 4 2 101606 3556.16 68
0 -4 2 102522 3650.62 69
0 -4 2 101280 3512.67 66
0 4 2 100512 3497.8 64
0 -4 2 99383 3645.33 63
0 -4 3 51066.2 1939.25 11
0 4 -3 50243.2 1998.26 16
0 -4 3 48283.7 2009.83 75
0 -4 3 52664 2027.29 69
0 4 3 52246.2 1958.38 68
0 4 3 49184.3 1944.08 71
0 4 4 476428 15594.3 71
0 -4 4 459244 15568.7 70
0 4 4 478025 15567.9 78
0 -4 4 478427 15571.2 11
0 -4 4 470109 15395.6 65
0 4 4 460058 15547.3 68
0 -4 4 471137 15607.2 69
0 -4 4 467913 15650.6 75
0 -4 4 470753 15619.5 82
0 4 4 477344 15583.7 80
0 4 5 14909.3 775.594 70
0 -4 -5 11567.6 679.564 72
0 -4 5 11996.1 794.604 70
0 4 5 14201.8 826.855 78
0 4 -5 13663.2 771.411 76
0 -4 5 12375.4 794.815 11
0 4 5 14224.3 779.745 15
0 -4 5 12251.6 641.66 65
0 4 5 13346 790.581 68
0 -4 5 13966.5 797.894 69
0 -4 5 12298.4 819.091 75
0 -4 5 14157.5 848.206 82
0 4 5 12946.7 813.64 80
0 4 6 27304.9 1318.36 70
0 -4 -6 27420.6 1236.15 72
0 -4 6 29789.8 1436.83 70
0 4 6 26784.2 1390.27 78
0 4 -6 28465.7 1371.03 76
0 4 6 30125 1355.4 15
0 -4 6 28077.5 1410.63 11
0 -4 6 27537 1319.15 69
0 4 6 30887.1 1387 68
0 -4 6 28151.6 1217 68
0 4 -6 28691.2 1410.42 64
0 -4 6 28372.7 1422.98 75
0 -4 -6 24150.9 1323.04 73
0 4 -6 27191.6 1304.66 81
0 4 6 28803.4 1432.41 80
0 4 6 27802.9 1408.44 83
0 -4 6 26818.8 1405 82
0 4 -7 88775.3 3478.24 76
0 4 7 85127.3 3513.12 78
0 4 7 91367.1 3406.53 15
0 -4 7 88335.6 3523.92 11
0 4 7 94700.1 3447.83 68
0 4 -7 86960.8 3507.06 64
0 -4 7 84515.6 3218.79 68
0 -4 7 91482.7 3354.24 69
0 -4 7 92724.2 3535.57 75
0 -4 -7 89311.1 3473.1 73
0 -4 7 89958.1 3533.79 70
0 4 7 87140.6 3401.63 70
0 -4 7 85410.5 3441.12 83
0 -4 7 90753.8 3532.46 82
0 4 7 91995.1 3551.33 83
0 4 7 87011 3518.42 90
0 -4 7 85389.1 3404.46 3
0 4 -7 87485.9 3478.12 85
0 4 -7 89024.6 3394.02 81
0 4 8 16671.1 1161.54 90
0 -4 8 18542.2 1180.01 90
0 4 -8 18353.4 1159.74 85
0 4 8 18675.2 1208.17 83
0 -4 8 17422.7 1148.69 82
0 -4 -8 18805.9 1121.71 42
0 4 8 18868 1132.99 92
0 4 -8 18129 1150.55 94
0 4 -8 18032.3 1065.21 81
0 4 -8 16752.3 1110.79 76
0 4 8 18939.1 1208.52 78
0 -4 8 16085.7 1087.8 75
0 -4 -8 17516.3 1111.99 73
0 4 -8 19221.5 1187.87 14
0 -4 8 15981.8 1129.24 11
0 4 8 18357.8 1091.86 70
0 -4 8 18704.8 1200.52 70
0 4 8 17669.1 1066.22 68
0 4 -8 17413.9 1146.61 64
0 -4 8 17830.9 1184.88 99
0 4 8 18316.9 1152.73 101
0 -4 8 17810.7 1148.58 95
0 4 8 19990.8 1224.8 96
0 4 -8 16504.4 1090.39 97
0 -4 8 17186.9 1087.65 96
0 -4 8 18149.9 1103.82 3
0 -4 8 19690.9 1182.53 23
0 4 -9 49565.6 2359.3 94
0 4 9 52887.1 2312.15 92
0 4 -9 48018 2352.05 85
0 4 9 51769.3 2431.36 83
0 -4 9 51932.3 2382.3 82
0 -4 -9 49994.5 2299.21 42
0 4 9 47611.3 2183.93 39
0 -4 9 49716.3 2388.42 90
0 4 9 50678.3 2438.15 90
0 -4 -9 53281.4 2441.24 81
0 4 9 48443.7 2410.27 78
0 4 -9 50712.9 2360.82 76
0 -4 9 49542 2287.46 75
0 -4 -9 49354 2292.51 73
0 -4 9 48536.7 2396.95 11
0 4 -9 50709.1 2399.76 14
0 -4 9 49614.2 2409.08 70
0 4 9 49263.7 2249.01 70
0 4 -9 52798.7 2424.13 64
0 4 9 47170.5 2179.23 68
0 -4 9 47509.3 2399.62 99
0 4 9 51479.4 2373.19 101
0 -4 9 48326.1 2345.8 23
0 -4 9 46154.5 2160.35 28
0 4 9 51768.7 2414.91 96
0 4 -9 45864.3 2277.96 97
0 -4 9 48361.9 2267.47 96
0 -4 10 89126.9 3821.48 90
0 4 10 85961 3662.54 88
0 4 10 90078.3 3859.54 90
0 4 -10 83378.6 3736.58 85
0 -4 10 92808.2 3777.73 82
0 4 10 88183.8 3818.14 83
0 -4 -10 87076.1 3664.96 42
0 -4 -10 93171.4 3834.43 81
0 4 -10 87885.1 3755.8 76
0 -4 10 87676 3843.04 11
0 4 -10 88118.4 3809.82 14
0 -4 10 90293 3651 75
0 4 10 87204.4 3625.75 70
0 -4 10 95108.3 3885.11 70
0 4 -10 88320 3813.15 64
0 -4 10 88612.7 3766.62 23
0 4 10 88659.5 3734.2 101
0 -4 10 92718.2 3890.82 99
0 4 10 85744 3587.29 92
0 4 -10 89670 3774.83 94
0 4 -10 95012.4 3742.62 97
0 -4 10 86327.2 3642.31 96
0 4 10 88760.4 3795.75 96
0 4 -11 9955.93 942.787 85
0 -4 11 10132.7 923.183 82
0 4 11 9410.03 940.626 83
0 -4 -11 9348.83 872.108 42
0 -4 -11 7897.38 855.346 81
0 4 -11 9299.13 909.411 76
0 -4 11 9618.47 867.313 33
0 4 11 10832.6 949.228 34
0 4 11 9978.45 910.728 11
0 -4 11 9134.86 959.392 11
0 4 -11 9985.99 969.012 14
0 4 11 9444.68 974.791 96
0 4 -11 10474.6 902.51 97
0 -4 11 8944.31 857.514 96
0 -4 -11 10467.3 889.004 24
0 4 11 10499.3 1040.66 90
0 4 11 9990.03 881.238 88
0 -4 11 9503 955.78 90
0 4 11 9604.38 826.551 92
0 -4 11 8282.52 880.946 23
0 -4 11 9909.74 930.365 101
0 -4 11 10607.8 1029.32 99
0 4 11 9309.73 885.046 101
0 4 -12 102608 4343.59 85
0 4 12 108573 4440.06 83
0 -4 12 101510 4251.79 82
0 -4 12 106029 4484.49 99
0 -4 12 106450 4312.74 101
0 -4 -12 95412.5 4251.76 81
0 4 -12 104539 4509.38 77
0 -4 -12 105349 4467.78 76
0 4 -12 96535.8 4254.04 76
0 -4 12 103425 4159.44 33
0 4 12 101402 4242.41 34
0 -4 -12 100529 4171.02 24
0 4 12 97505.8 4140.12 70
0 -4 12 102833 4393.92 70
0 -4 12 108711 4462.93 90
0 4 12 111691 4524.77 90
0 -4 12 101491 4342.5 23
0 -4 12 105220 4434.82 11
0 4 12 106565 4289.17 11
0 4 -12 108150 4432.02 14
0 -4 12 102638 4194.2 96
0 4 12 109148 4393.99 96
0 -4 -12 106703 4341.83 1
0 4 13 40150.7 2141.99 83
0 -4 13 39505.2 1992.71 82
0 -4 13 36714 2106.51 11
0 4 -13 35572.5 2056.29 14
0 4 13 40505 2040.38 11
0 4 -13 35688.8 2003.62 42
0 4 13 39101.8 2083 96
0 4 -13 35663.3 2116.12 77
0 -4 -13 37208.6 2096.56 76
0 4 13 32932.2 1902.15 34
0 -4 13 39328.1 2163.82 99
0 4 13 33976.7 1861.93 70
0 -4 13 38240 2058.36 23
0 4 13 36662.5 2005.02 54
0 -4 13 38363 2049.06 54
0 -4 -13 36274.2 1989.82 1
0 4 -13 38356.8 2037.72 85
0 4 13 36866.5 1982.96 89
0 4 13 38241.2 2140.83 90
0 -4 13 34959.7 2050.81 90
0 4 -14 19239.3 1347.26 77
0 -4 -14 16238.5 1218.89 76
0 -4 14 19860.2 1346.38 99
0 -4 -14 17586.4 1194.66 1
0 4 14 19028.3 1260.91 96
0 -4 14 16661.4 1135 82
0 4 14 18581.9 1251.28 54
0 -4 14 16191.9 1186.98 54
0 4 14 18971.7 1232.02 89
0 -4 14 19955.6 1341.07 90
0 4 14 17083.9 1147.73 34
0 4 -14 19583.2 1258.32 42
0 4 -14 16777.6 1149 85
0 -4 -14 16275.4 1254.2 85
0 4 -15 15344.9 1111.15 77
0 -4 -15 13225.4 974.403 76
0 4 15 17671.4 1074.53 96
0 4 15 16052 970.04 34
0 -4 15 15939.7 1076.25 8
0 4 -15 17040.5 1080.25 24
0 -4 15 17309.9 1119.59 90
0 4 15 17017 1047.13 89
0 -4 -15 13723.7 1029.06 85
0 4 -15 16247.5 1001.45 42
0 -4 15 15031.3 1015.71 54
0 4 15 13987 995.344 54
0 -4 -15 14961.3 970.363 1
0 4 -16 963.52 243.114 77
0 -4 -16 898.892 234.943 77
0 4 -16 689.568 214.251 1
0 4 -16 821.903 232.709 24
0 -4 -16 526.873 194.902 85
0 -4 16 681.081 190.844 57
0 -4 16 720.588 187.228 61
0 4 16 1044.34 253.881 61
0 4 16 786.569 231.415 57
0 -4 16 587.531 209.225 8
0 -4 16 653.228 185.005 52
0 -4 16 925.307 219.027 54
0 4 16 1053.48 235.227 54
0 4 16 1044.01 259.332 52
0 4 16 761.53 220.508 30
0 -4 16 593.28 176.879 30
0 -4 16 785.27 253.089 90
0 4 16 708.073 191.641 89
0 -4 16 417.699 209.622 34
0 -5 0 73.2695 139.427 69
0 -5 0 146.066 106.354 12
0 -5 0 260.588 120.479 63
0 -5 -1 11570.2 594.598 69
0 -5 1 11596.2 670.981 69
0 -5 -1 12763.7 613.716 67
0 5 -1 11420.8 591.884 13
0 -5 1 12182.5 581.78 12
0 5 -1 10500.2 571.484 16
0 -5 1 11744.5 644.153 63
0 -5 2 71858.3 2487.41 66
0 -5 -2 64602.2 2413.34 69
0 -5 -2 68511.1 2514.54 67
0 -5 2 69435.7 2627.58 69
0 5 -2 70917.4 2546.71 16
0 5 -2 69373.3 2472.29 13
0 -5 2 67816.2 2468.48 11
0 5 2 69305.1 2512.04 71
0 -5 2 66303.7 2563.55 75
0 5 2 68847.7 2517.86 74
0 5 3 197484 7196.63 80
0 5 3 214215 7246.61 68
0 -5 3 208254 7317.57 69
0 -5 3 205650 7242.57 82
0 5 -3 206482 7207.08 77
0 5 -3 219359 7285.54 16
0 -5 3 218253 7200.78 11
0 5 -3 223704 7155.96 13
0 -5 3 218021 7199.35 70
0 5 3 213190 7231.81 71
0 5 3 216541 7243.86 74
0 -5 3 210508 7311 75
0 5 4 88874.3 3178.04 80
0 -5 4 82217.8 3193.4 69
0 5 4 87203.2 3160.39 68
0 -5 4 83569.5 3185.93 82
0 5 -4 90279.8 3172.18 77
0 5 4 88176.1 3141.63 78
0 -5 4 86552.5 3141.77 11
0 5 4 77065.1 2958.98 16
0 -5 4 84907.9 3143.47 70
0 -5 -4 80615.2 3077.15 72
0 5 4 86099.7 3177.33 71
0 -5 4 84576.1 3224.22 75
0 -5 5 181.067 200.125 82
0 5 5 297.08 216.638 80
0 5 -5 159.658 141.243 81
0 -5 5 210.851 215.262 70
0 5 5 39.7701 203.021 68
0 -5 5 160.097 107.381 65
0 -5 5 167.454 164.716 69
0 5 5 243.884 197.539 78
0 -5 5 41.0201 192.36 11
0 5 5 79.3171 138.688 15
0 5 5 648.486 226.371 70
0 -5 -5 355.891 148.938 72
0 5 -5 145.234 150.212 76
0 -5 5 374.428 231.313 75
0 -5 6 107243 4220.58 75
0 -5 6 116683 4229.35 11
0 5 6 114830 4145.76 15
0 5 6 115637 4217.62 83
0 -5 6 107015 4211.58 82
0 5 6 105957 4205.63 87
0 5 6 114376 4211.82 78
0 5 -6 110711 4138.11 76
0 5 -6 111207 4072.88 81
0 5 6 110844 4222.02 80
0 5 6 112734 4164.38 68
0 -5 6 113703 4153.09 69
0 -5 6 107436 3903.42 65
0 5 -6 119008 4215.4 64
0 5 6 113423 4070.69 70
0 -5 6 110906 4199.92 70
0 -5 -6 110477 4031.53 72
0 5 7 6771.38 657.54 90
0 -5 7 7041.25 651.684 90
0 -5 7 5772.19 611.011 82
0 5 7 5340.16 594.978 83
0 5 -7 5827.34 580.145 85
0 5 -7 6669.17 558.997 81
0 5 7 5849.95 639.168 80
0 5 -7 5592.34 559.498 76
0 5 7 5763.18 614.771 78
0 -5 -7 5954.3 585.97 73
0 -5 7 7198.44 652.676 75
0 5 7 5715.34 546.532 15
0 -5 7 5790.54 618.544 11
0 5 7 5760.45 539.203 70
0 -5 7 5965.63 636.251 70
0 -5 7 5973.17 539.615 69
0 5 -7 5732.69 577.616 64
0 5 7 5048.18 536.151 68
0 -5 7 6141.46 474.385 68
0 -5 7 6035.53 630.647 99
0 5 -7 6062.95 604.026 94
0 -5 7 6694.78 593.836 3
0 5 7 6441.54 653.088 96
0 5 8 29136.8 1610.83 90
0 -5 8 27915.1 1552.51 90
0 5 -8 28893.6 1547.13 85
0 -5 8 28425.9 1579.74 82
0 5 8 29591.4 1601.19 83
0 -5 -8 27121.2 1459.47 42
0 5 8 27778.2 1413.01 39
0 5 -8 30882.5 1475.92 81
0 5 8 27537.7 1574.65 78
0 5 -8 27420.5 1512.62 76
0 -5 8 26724.9 1556.1 11
0 5 -8 27971.7 1558.54 14
0 -5 -8 27756.5 1529.16 73
0 -5 8 30773.5 1580.77 75
0 -5 8 28017.9 1579.25 70
0 5 8 26714.6 1421.46 70
0 5 -8 29705.7 1590.53 64
0 -5 8 28177 1396.54 69
0 -5 8 27968 1592.33 99
0 5 8 28388.6 1547.04 101
0 -5 8 27362.4 1541.68 95
0 5 -8 28442.3 1528.46 97
0 -5 8 24145.3 1420.44 96
0 5 8 28479 1586.75 96
0 -5 8 25009.3 1446.61 3
0 5 -8 27582.7 1553.45 94
0 5 8 28473.2 1525.02 92
0 5 9 1057.03 319.749 101
0 -5 9 796.48 346.329 99
0 5 9 1048.69 332.859 83
0 5 -9 715.838 268.532 85
0 -5 -9 1462.54 336.285 42
0 5 9 1075.61 301.091 39
0 -5 9 1014.4 316.719 11
0 5 -9 982.861 342.78 14
0 -5 9 1247.74 376.145 82
0 -5 -9 1380.79 367.813 81
0 5 9 1299.95 353.447 78
0 5 9 971.808 366.629 34
0 -5 9 1498.97 354.788 75
0 5 -9 770.675 270.408 76
0 -5 -9 1086.84 320.303 73
0 5 9 1167.49 386.127 90
0 -5 9 1949.92 429.272 90
0 -5 9 2156.36 455.193 23
0 5 9 957.896 312.176 92
0 5 -9 516.401 260.101 94
0 -5 9 1108.9 339.827 96
0 5 9 1350.04 413.002 96
0 5 -9 1233.53 317.139 97
0 -5 9 1455.99 398.618 70
0 5 9 1369.45 319.211 70
0 5 -9 830 282.81 64
0 5 10 34783.4 1842.2 92
0 5 -10 37889.9 1999.99 94
0 -5 10 35743.9 2000.68 90
0 5 10 35257.4 1898.28 88
0 5 10 37305.4 2058.57 90
0 5 -10 35039 1941.69 85
0 -5 10 34834.8 1948.06 82
0 5 10 36514.5 2007.67 83
0 -5 -10 37148.7 1893.88 42
0 -5 -10 31567 1917.13 81
0 5 10 32868.9 1957.4 78
0 5 -10 35024.4 1923.44 76
0 -5 10 37971.2 1931.14 75
0 -5 -10 36937.5 1908.57 73
0 5 10 36968.5 2027 96
0 -5 10 31993.1 1809.66 96
0 5 -10 37493.6 1933.49 97
0 -5 10 38250 2082.15 99
0 5 10 35142.5 1926.61 101
0 5 10 35659.7 1820 70
0 -5 10 39418.9 2081.03 70
0 5 -10 35154.2 1975.35 64
0 5 10 35590.7 1901.63 34
0 5 -10 35311.4 1976.58 14
0 -5 10 37283.5 2037.45 11
0 -5 10 36021.6 1964.02 23
0 -5 -10 37121.3 1854.82 24
0 5 11 1152.23 334.322 88
0 5 -11 935.281 344.95 85
0 5 11 980.836 395.73 83
0 5 -11 1184.39 360.092 14
0 5 11 692.707 327.703 11
0 -5 11 1696.25 459.216 11
0 -5 11 1058.57 350.59 33
0 5 11 1296.02 390.73 34
0 -5 11 1894.41 496.309 90
0 5 11 1118.16 454.103 90
0 5 -11 1071.5 326.148 76
0 5 11 708.63 303.554 101
0 -5 11 1335.74 378.304 101
0 -5 11 1437.09 442.172 99
0 5 -11 932.833 323.421 97
0 -5 11 1557.54 415.485 96
0 5 11 1395.63 453.464 96
0 5 11 1284.57 346.929 92
0 -5 11 1281.24 406.07 70
0 -5 -11 1044.95 342.056 1
0 -5 11 1460.39 446.64 23
0 5 12 1807.41 517.865 90
0 5 12 1386.73 393.355 89
0 -5 12 1659.2 480.902 90
0 5 12 1918.07 476.574 83
0 5 -12 1358.21 371.466 85
0 5 12 1792.47 413.705 11
0 5 -12 1871.16 425.652 14
0 -5 12 1451.78 457.072 11
0 5 12 1808.75 406.054 88
0 -5 -12 1560.75 402.718 81
0 -5 12 2324.87 482.815 82
0 -5 -12 1765.57 471.502 76
0 5 -12 1841.52 455.539 77
0 5 12 1607 429.168 34
0 -5 12 1655.85 387.7 33
0 -5 12 2271.4 418.697 75
0 -5 -12 1544.6 392.043 1
0 -5 12 1774.85 494.491 70
0 -5 12 1745.93 469.197 23
0 -5 12 1809.76 420.221 96
0 5 12 2101.94 532.885 96
0 5 -12 1521.7 354.402 97
0 5 12 1545.86 437.768 54
0 -5 12 2777.98 513.658 101
0 -5 12 1561.58 460.857 99
0 -5 13 3217.97 525.074 82
0 -5 -13 2157.71 437.995 81
0 5 -13 2726.48 555.966 77
0 -5 -13 3024.03 555.745 76
0 -5 13 2231.47 511.318 11
0 5 -13 3323.93 557.029 14
0 -5 13 3139.02 521.304 12
0 5 13 3670.63 537.465 11
0 -5 13 3251.67 600.106 90
0 5 13 3276.7 543.561 89
0 -5 -13 3328.06 518.557 1
0 5 13 3856 616.949 96
0 5 13 2261.87 480.587 54
0 -5 13 1886.96 457.622 54
0 5 13 2188.18 513.608 83
0 -5 13 2680.51 547.89 99
0 -5 13 3047.88 558.465 23
0 5 -14 8152.66 852.899 77
0 -5 -14 7215.72 774.097 76
0 -5 14 9194.56 897.682 90
0 5 14 7677.31 760.728 89
0 5 14 9190.86 774.608 34
0 -5 -14 7458.86 715.1 1
0 -5 -14 7435.05 710.138 26
0 -5 14 7468.38 728.736 82
0 -5 14 10744.3 795.77 39
0 5 -14 8114.33 793.249 42
0 -5 14 8826.31 874.488 99
0 5 14 7353.73 762.474 54
0 -5 14 8630.08 814.621 54
0 5 14 9108.47 844.57 96
0 -5 15 1382.79 374.417 90
0 5 15 977.141 288.946 89
0 5 15 1538.68 367.167 96
0 5 -15 1026.44 265.607 42
0 5 15 1067.95 311.572 61
0 5 15 1782.62 368.488 57
0 5 -15 1534.96 368.842 77
0 5 -15 1636.46 336.354 24
0 5 15 1250.86 323.338 30
0 5 15 1550.23 304.454 34
0 -5 15 1338.31 327.64 8
0 -5 15 1681.08 334.705 54
0 5 15 1248.12 316.548 54
0 5 15 1629.01 335.2 52
0 -5 -15 1477.95 272.445 1
0 -5 -15 1491.01 317.756 76
0 -5 -15 1307.55 320.787 85
0 5 -16 1975.06 241.921 42
0 -5 16 3343.84 357.168 34
0 -5 -16 2113.35 307.262 85
0 5 16 2616.71 332.851 52
0 5 16 3204.8 369.141 57
0 5 16 3272.97 362.53 61
0 -5 16 2909.52 377.748 90
0 5 16 2886.55 345.049 89
0 5 -16 2711.86 357.848 1
0 5 -16 3245.05 370.329 24
0 -5 16 2075.84 314.915 8
0 5 16 2768.37 351.354 30
0 -6 0 85006.2 3040.84 12
0 -6 0 90788.9 3194.02 69
0 6 0 89653.1 3110.36 71
0 6 0 87249.8 3123.99 74
0 -6 0 86435.2 3080.86 63
0 6 1 70022.1 2534.16 74
0 6 -1 68403.2 2514.91 74
0 -6 1 69706.3 2625.25 69
0 -6 -1 68401.1 2522.9 67
0 -6 -1 67860.4 2513.32 69
0 6 1 68046.4 2504.5 71
0 6 -1 69589.5 2492.04 16
0 6 -1 67629.6 2507.08 13
0 -6 1 66805.6 2464.13 12
0 6 -2 190616 7015.7 77
0 -6 2 210868 7188.97 69
0 -6 -2 207133 6969.18 69
0 -6 2 211058 7015.61 66
0 -6 -2 214514 7058.18 67
0 6 -2 209489 7045.69 74
0 6 2 208014 7061.6 74
0 -6 2 208627 7113.63 75
0 6 2 210257 7050.83 71
0 6 -2 215203 7084.86 16
0 6 -2 203176 7012.85 13
0 6 3 62115.3 2371.76 80
0 6 -3 63829.9 2329.77 13
0 6 -3 64525 2442.86 16
0 -6 3 60863.1 2339.06 11
0 -6 3 62029.9 2487.74 69
0 -6 -3 60702.6 2228.73 69
0 -6 3 57768.5 2379.13 82
0 -6 3 63016 2467.86 75
0 6 3 57967.8 2377.88 74
0 6 -3 62037.5 2382.95 77
0 6 3 63277.7 2343.45 78
0 -6 3 61363.4 2329.76 70
0 6 3 61825.2 2381.36 71
0 6 4 226203 7845.61 80
0 -6 4 231122 7832.36 11
0 6 4 222208 7591.32 16
0 -6 4 225667 7929.57 69
0 6 4 240197 7891.15 68
0 -6 4 230599 7896.98 82
0 -6 4 222913 7923.74 75
0 6 4 222791 7823.96 9
0 -6 4 226658 7816.74 70
0 -6 -4 226880 7806.36 72
0 6 4 231216 7871.64 71
0 6 4 234318 7829.02 78
0 6 -4 232292 7862.38 77
0 6 -4 235827 7795.2 76
0 -6 5 89808.4 2895.57 65
0 6 5 91075.5 3141.73 68
0 -6 5 88650.6 3176.56 69
0 -6 5 86541.9 3168.09 82
0 6 5 90247.7 3126.81 15
0 -6 5 86249 3119.03 11
0 6 -5 89656.1 3011.83 81
0 6 5 89495.9 3158.18 80
0 6 5 88812.7 2954.91 70
0 6 5 87792.4 3153.23 71
0 -6 5 87445.6 3120.86 70
0 -6 -5 82533.7 3018.41 72
0 -6 5 86437.8 3200.73 75
0 6 -5 89798.9 3072.76 76
0 6 -5 90647 3160.52 77
0 6 5 88126.7 3121.13 78
0 -6 6 23842.8 1355.23 75
0 6 6 22018.2 1312.58 87
0 -6 -6 25270.4 1225.56 72
0 6 6 24199.4 1186.21 70
0 -6 6 23017 1299.3 70
0 -6 6 24347.6 1091.6 65
0 6 6 26484.5 1341.67 68
0 -6 6 25221.3 1309.58 69
0 6 6 25468.6 1356.6 80
0 6 -6 25571.2 1232.75 81
0 6 6 24858 1289.55 15
0 -6 6 26754.1 1359.42 11
0 -6 6 23166.7 1332.79 82
0 6 6 23879.2 1313.87 83
0 6 -6 25557.7 1290.85 76
0 6 -6 24469 1337.93 77
0 6 6 25257 1333.52 78
0 -6 6 22376.6 1229.66 3
0 -6 7 95915.4 3819.4 90
0 6 7 93299.2 3841.52 90
0 6 -7 96458.3 3775.96 85
0 -6 7 94322.2 3850.62 82
0 6 7 98349.5 3840.48 83
0 6 7 95015.8 3758.46 15
0 6 -7 96870.4 3673.62 81
0 6 7 100616 3898.42 80
0 6 7 99599.2 3857.84 78
0 6 -7 92567.8 3746.69 76
0 6 -7 95941.2 3878.42 77
0 -6 -7 95692.9 3828.7 73
0 -6 7 101579 3891.49 75
0 6 7 93347.2 3728.42 34
0 6 7 94219.6 3640 70
0 -6 7 101089 3879.74 70
0 -6 -7 95173.6 3627.39 72
0 6 -7 95122.6 3803.57 64
0 -6 7 104521 3786.26 69
0 6 7 99824.7 3879.79 96
0 -6 7 95719.1 3795.2 95
0 6 -7 98190.7 3858.72 94
0 6 7 99657.2 3837.83 92
0 -6 -7 96275.2 3737.9 1
0 -6 7 95289.9 3736.39 3
0 -6 7 96960.7 3867.78 99
0 -6 8 13124.3 1004.08 90
0 6 8 12388 999.05 90
0 6 -8 13520.8 967.301 85
0 -6 -8 12150.1 898.77 86
0 -6 8 13182 1016.46 82
0 6 8 12709.5 982.822 83
0 -6 8 11818 967.569 11
0 6 8 11969 856.983 39
0 6 -8 12859.7 947.851 76
0 6 8 12825.1 992.662 78
0 6 -8 12692.5 999.215 77
0 -6 8 14747.8 1029.47 75
0 -6 -8 12554.1 962.171 73
0 6 8 11285.1 910.02 34
0 -6 8 14170 1045.95 70
0 6 8 12293.1 855.136 70
0 6 -8 11733.9 945.718 64
0 -6 8 13548.6 894.676 69
0 -6 -8 12713.9 926.123 1
0 -6 8 13902.9 962.012 3
0 6 8 12714.2 1007.43 96
0 -6 8 11874.2 936.894 95
0 6 8 12872 961.691 92
0 6 -8 14359.6 1039.92 94
0 6 8 13423.2 995.464 101
0 -6 8 12706 1011.28 99
0 -6 -9 4244.52 534.144 1
0 -6 9 2906.49 460.736 3
0 6 9 3595.83 562.856 83
0 6 -9 3237.63 502.077 85
0 6 -9 4213.15 573.577 14
0 -6 9 4129.06 585.378 11
0 6 9 3747.91 539.997 92
0 6 -9 3174.94 505.929 94
0 -6 -9 2813.11 508.971 81
0 -6 9 3325.92 555.818 82
0 6 -9 3649.25 557.558 77
0 6 9 3988.54 596.135 78
0 -6 9 4551.24 580.042 75
0 6 -9 2405.72 437.322 76
0 6 9 3519.58 543.568 34
0 -6 -9 2678.12 465.433 73
0 6 9 3746.8 481.522 70
0 6 -9 3981.16 546.04 64
0 -6 9 4125.31 604.432 70
0 -6 9 3434.73 549.846 23
0 -6 9 2978.48 471.079 96
0 6 9 3519.22 587.716 96
0 -6 9 3580.93 540.021 95
0 6 -9 4283.32 562.564 97
0 6 9 3208.38 516.964 101
0 -6 9 2885.16 542.2 99
0 6 9 2897.14 524.866 90
0 -6 9 2852.56 513.312 90
0 6 -10 54527.7 2559.07 85
0 -6 10 57243.7 2646 82
0 6 10 53992.4 2605.81 83
0 -6 10 53265.5 2634.77 11
0 6 -10 52043.2 2579.8 14
0 6 10 51347.8 2455.54 92
0 6 -10 52424.5 2576.36 94
0 -6 -10 53859.5 2630.22 81
0 6 -10 51872.5 2660.19 77
0 6 -10 51035.7 2493.91 76
0 6 10 50159.1 2592.21 78
0 -6 -10 52853.9 2512.54 73
0 -6 10 52923.2 2524.58 75
0 -6 10 52759.1 2564.67 23
0 6 10 55791 2574.22 101
0 -6 10 52747 2655.83 99
0 6 -10 50284.9 2543.51 64
0 6 10 50052.8 2458.03 34
0 -6 -10 52673.5 2499.04 1
0 -6 10 48753 2539.28 90
0 6 10 52655.4 2529.24 88
0 6 10 54163.4 2650.91 90
0 -6 10 46232.4 2355.09 96
0 6 -10 51479.6 2513.75 97
0 6 10 52292.6 2603.39 96
0 6 -11 22014.1 1448.18 85
0 6 11 24410.9 1555.8 83
0 -6 11 21898.6 1536.34 11
0 6 -11 22102.6 1515.78 14
0 6 11 20727.6 1376.98 11
0 6 11 21074.5 1398.99 34
0 -6 11 20428.6 1442.65 23
0 -6 11 23169.7 1440.5 75
0 -6 11 22825.3 1554.99 70
0 -6 -11 20536.8 1385.54 1
0 6 11 19492.8 1389.25 101
0 -6 11 17809.3 1433.31 99
0 6 -11 22930.6 1461.35 97
0 -6 11 20079.9 1338.4 96
0 6 11 21589 1508.49 96
0 6 11 21865.1 1376.92 92
0 6 11 21251.3 1414.54 88
0 6 11 21667.6 1536.49 90
0 -6 11 20412.9 1475.34 90
0 -6 12 55279.3 2620.36 82
0 -6 12 54385.8 2728.6 11
0 6 -12 51351.8 2638.11 14
0 6 12 53277.3 2505.66 11
0 -6 -12 51947.9 2711.38 76
0 6 -12 52953 2741.18 77
0 -6 12 51722.9 2439.71 33
0 6 12 54569.6 2548.92 34
0 -6 12 52605 2490.91 75
0 -6 -12 54743.7 2570.17 1
0 -6 12 51934.1 2563.97 101
0 -6 12 48891.2 2645.48 99
0 6 12 51890.7 2560.94 89
0 6 12 52886.2 2534.09 88
0 -6 12 51521.3 2642.05 90
0 -6 12 52204.4 2556.76 54
0 6 12 52956.1 2558.51 54
0 -6 12 51335.9 2601.22 23
0 6 -12 49778.2 2492.86 97
0 6 12 52505 2641.67 96
0 -6 -12 50999.8 2593.71 81
0 -6 -13 62279.4 3026.55 76
0 6 -13 66566.6 3125.88 77
0 6 13 60138.1 2793.11 88
0 -6 -13 58532.5 2855.08 81
0 -6 -13 62200 2840.77 1
0 6 13 66294.5 3035.82 83
0 -6 13 70237.9 2995.32 82
0 6 13 66333.6 2927.86 54
0 -6 13 64261.8 2919.93 54
0 -6 13 67687.1 3027.78 12
0 -6 13 68517.2 3108.25 11
0 6 -13 70479.3 3104.85 14
0 6 13 58874.1 2790.62 11
0 -6 14 80109.5 3646.77 99
0 6 14 89390.6 3635.26 96
0 6 14 92923.9 3622.57 89
0 -6 14 91691.9 3702.05 90
0 6 -14 84011.6 3703.08 77
0 -6 -14 80975.3 3617.42 76
0 6 -14 86318.8 3588.88 42
0 -6 14 95854.3 3483.85 39
0 -6 14 88362.1 3549.78 82
0 -6 -14 81331.2 3424.38 1
0 6 14 88409.9 3458.43 34
0 6 14 85647.2 3542.83 54
0 -6 14 82164.6 3520.21 54
0 6 15 11695.9 813.469 89
0 -6 15 11231.9 843.467 90
0 6 15 9481.61 774.951 96
0 -6 15 10333.1 807.573 8
0 6 -15 8930.11 791.112 77
0 -6 -15 8369.64 727.739 76
0 6 15 10637.6 776.677 57
0 6 15 9320.84 741.65 61
0 -6 15 8571.5 696.846 54
0 6 15 10259.2 748.213 54
0 6 15 11041.1 804.629 52
0 -6 -15 8805.52 770.363 85
0 6 15 9746.75 756.322 30
0 6 -15 9799.02 779.331 24
0 6 -15 8732.04 705.489 42
0 -6 16 17013.7 847.594 34
0 6 16 17667.4 883.18 89
0 -6 16 15036.2 879.434 90
0 -6 -16 13542.9 824.834 85
0 6 -16 18093.3 909.356 24
0 6 16 16642.3 869.689 30
0 6 16 15811.1 847.142 57
0 6 16 16058.3 850.119 61
0 6 -16 17044 902.591 1
0 6 16 16220.3 856.451 52
0 7 0 136.285 141.246 71
0 7 0 137.269 103.157 16
0 -7 0 128.154 107.285 12
0 7 0 -29.0867 128.544 77
0 7 0 28.9589 143.082 74
0 -7 0 -34.2252 151.248 69
0 -7 1 13963.9 849.679 69
0 -7 -1 14167.8 784.582 69
0 7 1 14701.1 803.242 77
0 7 -1 15169.8 801.282 77
0 -7 1 15239.6 748.717 12
0 7 -1 14810.6 761.99 16
0 7 -1 14476.6 779.637 13
0 7 1 14804.3 763.994 80
0 -7 1 15306 794.777 75
0 7 1 14574.3 790.577 74
0 7 -1 14850.9 792.998 74
0 7 1 15382.7 791.706 71
0 7 -1 15135 776.861 71
0 -7 2 15445.4 808.561 66
0 -7 2 16144 941.803 69
0 -7 -2 16074.3 801.665 69
0 7 -2 15314.4 842.305 77
0 7 -2 14971.7 812.694 13
0 -7 2 14597.3 799.311 12
0 7 -2 17194.2 872.142 16
0 -7 2 15471.7 823.336 82
0 7 2 15912.5 829.706 80
0 -7 -2 14035.7 818.53 79
0 -7 2 16251 886.931 75
0 7 2 14598.1 838.78 74
0 7 -2 16033.8 841.545 74
0 7 2 16469.8 858.102 71
0 -7 -3 56986.6 2149.8 69
0 -7 3 58724.3 2417.89 69
0 -7 -3 60302.5 2323.6 67
0 -7 -3 55502.5 2224.91 79
0 7 3 54908.7 2262.89 80
0 -7 3 58388.6 2303.97 82
0 7 -3 55722.9 2285.88 77
0 7 -3 60197 2253.33 76
0 7 3 55582.5 2225.23 78
0 7 -3 57266.1 2232.14 13
0 7 3 58495.3 2300.63 71
0 -7 3 56531.8 2219.35 70
0 7 3 58782.4 2313.98 74
0 -7 3 59768 2374.34 75
0 -7 4 107866 4097.03 69
0 -7 -4 107603 3750.59 69
0 -7 -4 111383 4020.16 67
0 7 4 111424 4010.37 80
0 -7 -4 105843 3857.56 79
0 7 4 108139 3976.36 9
0 7 -4 112014 4022.72 77
0 7 -4 111390 3941.01 76
0 7 4 112554 3973.08 78
0 7 4 98862.3 3670.33 16
0 -7 4 109993 3982.95 11
0 -7 4 111721 4043.13 82
0 -7 -4 110175 3986.63 72
0 7 4 111615 4036.4 71
0 -7 4 109983 3958.21 70
0 -7 4 107253 4082.86 75
0 7 -5 621.944 193.025 76
0 -7 5 933.963 290.488 75
0 7 5 1244.91 267.399 15
0 -7 5 1268.86 279.562 11
0 -7 5 832.58 279.278 82
0 7 5 1316.8 293.322 80
0 7 5 1099.15 287.753 83
0 7 5 701.769 253.503 87
0 -7 -5 695.374 234.703 67
0 -7 5 1058.34 295.742 69
0 -7 5 1156.91 284.67 70
0 7 -5 841.389 250.347 77
0 7 5 1089.15 266.955 78
0 7 5 821.798 193.225 70
0 7 5 1104.21 291.415 71
0 -7 -5 848.538 218.531 72
0 7 -6 37794.9 1756.65 85
0 7 6 38709.5 1890.01 87
0 7 6 40004.2 1854.36 83
0 -7 6 39028 1883.37 82
0 7 6 42060.9 1898.52 80
0 7 6 37049.8 1816.5 78
0 7 -6 38553.4 1782 76
0 7 -6 39234.1 1867.83 77
0 7 6 41376.6 1858.2 15
0 -7 6 39336 1859.58 11
0 -7 6 36058.5 1859.83 75
0 -7 -6 37911.8 1736.09 72
0 -7 6 41879.1 1880.15 70
0 7 6 38202.8 1649.44 70
0 -7 6 37443.9 1572.87 65
0 -7 6 37775.3 1840.68 69
0 -7 6 37283.8 1848.08 99
0 7 6 35824.5 1820.43 92
0 7 -6 38985.9 1869.96 94
0 -7 6 35926.7 1743.47 3
0 7 6 39412 1874.68 96
0 -7 7 5896.36 658.257 90
0 7 7 5829.59 680.833 90
0 7 7 7014.97 710.153 87
0 7 -7 6592.56 626.559 85
0 -7 7 7330.35 727.188 82
0 7 7 6425.22 653.164 83
0 7 7 6695.61 649.517 41
0 7 7 7196.71 708.646 80
0 7 -7 7277.2 695.87 77
0 7 7 6097.29 654.895 78
0 7 -7 5205.6 572.373 76
0 7 7 5803.06 616.19 34
0 -7 7 7041.78 690.255 75
0 -7 -7 6973.7 681.377 73
0 -7 -7 6583.88 581.843 72
0 -7 7 6121.72 654.545 70
0 7 7 6306.41 549.331 70
0 -7 7 7491.69 669.351 69
0 7 -7 7286.45 665.546 64
0 -7 7 6815.91 703.661 99
0 7 7 6201.36 646.657 101
0 -7 7 6493.58 624.586 3
0 -7 -7 6796.73 610.882 1
0 7 7 6548.63 677.666 92
0 7 -7 6479.97 675.252 94
0 -7 7 6294.78 646.363 95
0 7 7 8475.82 755.211 96
0 -7 -8 1397.23 332.461 86
0 7 -8 1158.39 294.411 85
0 7 8 1472.13 377.324 83
0 7 8 1743.92 371.682 41
0 -7 8 1788.38 395.011 11
0 7 8 1807.86 416.23 80
0 -7 8 1039.46 338.472 82
0 7 8 1424.3 372.294 78
0 7 -8 2564.58 467.589 77
0 7 -8 1409.13 325.44 76
0 -7 8 1242.74 358.502 75
0 -7 -8 1985.09 407.442 73
0 7 8 1659.26 379.18 34
0 -7 8 1458.9 381.508 95
0 7 8 2132.65 462.205 96
0 -7 8 1168.5 375.893 70
0 7 -8 1932.83 386.986 64
0 -7 8 1959.77 354.714 69
0 7 8 2014.26 444.005 90
0 -7 8 1912.87 421.94 90
0 7 8 2648.9 473.157 92
0 7 -8 1692.26 390.11 94
0 -7 8 915.65 326.577 99
0 7 8 1113.01 352.825 101
0 -7 8 1339.03 342.01 3
0 -7 -8 1258.6 305.015 1
0 -7 9 26543.7 1654.19 90
0 7 9 29594.8 1757.59 90
0 7 -9 26748.4 1598.9 85
0 7 9 30882.9 1740.41 83
0 -7 9 27324.7 1698.67 82
0 -7 9 30424 1767.94 11
0 7 -9 30773.3 1747.03 14
0 7 9 27262.5 1582.68 41
0 7 -9 27682 1614.99 76
0 7 -9 29964.9 1779.77 77
0 7 9 30501.9 1746.69 78
0 -7 -9 29808.8 1697.93 73
0 -7 9 29929.2 1714.4 75
0 7 9 27135.2 1588.55 34
0 -7 9 28830 1727.81 70
0 7 -9 30895.8 1707.28 64
0 -7 -9 26507.4 1564.36 1
0 -7 9 30417.1 1637.58 3
0 -7 9 32821.3 1821.08 99
0 7 9 29294.6 1682.94 101
0 7 9 28623.2 1661.64 92
0 7 -9 27324 1680.74 94
0 -7 9 28363.5 1565.39 96
0 7 -9 28627.5 1670.87 97
0 -7 9 27299.1 1647.98 95
0 7 9 28292.1 1718.77 96
0 -7 -10 2648.62 456.905 1
0 7 10 1447.59 448.172 83
0 7 -10 3445.78 524.999 85
0 7 -10 2206.75 470.864 14
0 -7 10 3230.77 576.193 11
0 -7 10 2400.11 444.799 96
0 7 10 1755.77 500.718 96
0 7 -10 2376.41 456.423 97
0 -7 10 2621.55 528.713 82
0 -7 -10 2991.19 541.859 81
0 7 -10 2513.24 491.773 77
0 7 10 2626.9 529.768 78
0 7 -10 1847.7 394.553 76
0 7 10 2203.65 475.051 34
0 -7 -10 3475.64 526.56 73
0 7 -10 2464.44 472.837 64
0 -7 -10 2700.29 530.359 67
0 7 -10 2180.69 478.573 94
0 7 10 2848.61 525.287 92
0 -7 10 2877.4 576.621 23
0 -7 10 2517.31 510.664 99
0 -7 10 1908.33 462.945 90
0 7 10 2341.01 478.386 88
0 -7 11 71700.3 3127.84 82
0 7 11 62240.8 3028.21 83
0 7 11 63684 2877.59 11
0 7 -11 65964.3 3085.78 14
0 -7 11 60667.2 3066.94 11
0 7 11 61660.9 2872.74 92
0 7 -11 65110.4 3047.74 94
0 -7 -11 61349.4 3037.38 81
0 7 -11 63957.9 3159.98 77
0 -7 11 65088.1 2976.51 75
0 7 11 66398.5 2949.62 34
0 -7 11 66184.1 3155.7 99
0 -7 -11 64071.9 3108.06 67
0 -7 11 65390.8 3090.88 90
0 7 11 60972.6 2937.6 88
0 -7 11 69642.5 3101.22 23
0 -7 -11 64777.4 2935.77 1
0 7 -11 62608.1 2981.12 97
0 7 11 65495.2 3102.1 96
0 -7 12 17820.8 1314.42 82
0 -7 12 17527.7 1337.64 12
0 7 -12 18990.7 1364.31 14
0 -7 12 17551.3 1368.62 11
0 7 12 15516.3 1148.86 11
0 7 12 18774.1 1275.22 54
0 -7 12 17981.5 1257.71 54
0 -7 -12 17670.2 1315.13 81
0 -7 -12 18564.3 1393.97 76
0 7 -12 17596.5 1384.15 77
0 -7 12 15125.9 1177.08 75
0 -7 12 16997.7 1183.85 33
0 7 12 17759.7 1258.15 34
0 -7 12 17031.2 1264.98 101
0 -7 12 17289.9 1363.54 99
0 -7 -12 18716.8 1266.15 26
0 -7 12 18623.8 1341.14 23
0 7 12 16210.9 1163.48 92
0 7 -12 17675.7 1260.66 97
0 7 12 18889.9 1388.06 96
0 -7 12 16859.6 1326.65 90
0 7 12 19758.3 1338.14 89
0 -7 13 4972.94 581.604 75
0 7 -13 5872.72 746.521 77
0 -7 -13 4912.6 674.881 76
0 7 -13 5094 667.489 14
0 -7 13 6765.19 766.748 12
0 7 13 4708.99 605.399 88
0 7 -13 4183.28 558.412 97
0 -7 13 5665.37 682.137 82
0 -7 -13 5469.63 665.064 81
0 7 13 4430.13 617.332 54
0 -7 13 4809.45 640.026 54
0 7 13 4874.04 665.955 83
0 7 13 6126.56 670.842 34
0 -7 14 -192.739 327.808 82
0 -7 -14 -73.5069 209.665 76
0 7 -14 392.274 245.136 77
0 7 -14 -133.937 191.016 42
0 7 14 313.003 246.123 57
0 7 14 63.1667 234.914 61
0 7 14 261.136 249.827 89
0 -7 14 208.703 258.719 90
0 -7 14 438.602 287.404 99
0 7 14 402.309 296.286 96
0 7 14 -58.7482 191.058 54
0 7 14 63.1151 213.008 52
0 -7 14 -58.8815 183.979 54
0 -7 14 -69.1974 187.244 8
0 7 14 -63.8565 207.67 30
0 -7 14 65.8197 244.781 23
0 -7 15 1093.5 297.455 90
0 7 15 551.709 226.73 89
0 7 -15 565.285 208.736 42
0 7 -15 354.801 192.938 77
0 7 -15 502.078 214.048 74
0 -7 -15 105.315 171.954 76
0 7 15 958.182 263.314 30
0 7 15 234.646 207.952 57
0 7 15 284.164 214.158 61
0 7 15 718.128 202.217 54
0 7 15 757.198 253.013 52
0 -7 15 293.707 156.814 54
0 -7 15 369.908 202.82 8
0 7 15 1083.8 317.709 96
0 7 -15 738.906 252.385 24
0 -7 -15 510.525 217.63 85
0 7 16 27.9064 109.72 61
0 7 16 55.2974 114.285 57
0 -7 16 247.846 160.977 34
0 7 -16 -67.6702 133.029 24
0 7 16 -32.198 119.745 89
0 -7 16 -63.127 147.934 90
0 7 16 -139.451 125.784 52
0 -7 -16 33.544 100.35 85
0 7 16 -28.283 122.347 30
0 7 -16 -34.5158 124.532 1
0 8 0 4972.9 416.013 71
0 8 0 3693.57 356.462 80
0 8 0 3288.6 365.759 77
0 8 0 3900.63 395.529 13
0 8 0 4438.74 339.541 16
0 -8 0 4179.23 429.232 69
0 -8 0 4009.87 353.998 75
0 8 0 4513.52 412.856 74
0 8 1 141933 5022.17 74
0 8 -1 145302 5022.19 74
0 -8 1 141982 4991.59 75
0 8 -1 145119 4970.61 16
0 8 -1 139415 5009.06 13
0 -8 1 142306 4935.39 12
0 8 1 137709 5022.91 77
0 8 -1 139193 5018.31 77
0 8 -1 143207 5003.98 5
0 8 1 142590 4968.38 80
0 8 1 141784 5003.19 71
0 8 -1 143845 4988.56 71
0 -8 1 143819 5134.4 69
0 -8 -1 139938 5012.73 69
0 8 2 68712.6 2387.17 71
0 -8 2 67406.5 2528.54 69
0 -8 -2 65768.1 2314.12 69
0 -8 -2 70902.8 2416.74 67
0 -8 -2 64625.4 2392.99 79
0 8 2 69493.3 2367 80
0 8 -2 69751.9 2405.32 77
0 8 2 67679.8 2294.6 78
0 -8 2 64807.5 2316.14 12
0 8 -2 66213.7 2356.75 13
0 8 -2 67791.5 2386.13 16
0 8 -2 70424 2401.27 74
0 -8 2 64741.8 2398.96 75
0 8 2 66823.3 2406.57 74
0 -8 2 69812.7 2353.87 82
0 8 2 72373.1 2389.69 5
0 -8 3 403532 13576.7 82
0 8 3 394123 13528 9
0 -8 3 421465 13548.6 66
0 -8 -3 387479 13419.8 69
0 -8 -3 405895 13602 67
0 -8 3 401305 13736.1 69
0 8 -3 413578 13530.8 76
0 8 3 405611 13508.6 78
0 8 -3 417757 13607.9 77
0 8 -3 419096 13541.7 13
0 -8 3 400094 13560.2 12
0 8 -3 422873 13601.8 74
0 8 3 398116 13611.7 74
0 -8 3 410495 13672 75
0 8 3 401068 13556.2 80
0 -8 -3 390000 13528.2 79
0 8 3 413500 13598 71
0 8 4 57990.4 2452.13 71
0 -8 -4 56313 2410.89 72
0 -8 4 57604.3 2364.73 70
0 -8 4 58484.9 2447.8 82
0 8 4 53939.7 2366.93 9
0 8 -4 61531 2456.5 77
0 8 -4 60779.2 2376.26 76
0 8 4 56564.8 2360.33 78
0 -8 4 57827.6 2496.39 75
0 -8 -4 59137.7 2324.7 79
0 8 4 59122.4 2427.75 80
0 -8 4 59198.1 2534.26 69
0 -8 -4 59601.2 2447.99 67
0 -8 -4 59821 2211.47 69
0 8 4 59625.7 2457.55 87
0 8 5 168002 6105.8 78
0 8 -5 173213 6077.24 76
0 8 -5 177044 6190.55 77
0 8 5 167215 6173.71 15
0 -8 5 172688 6137.3 11
0 -8 5 172571 6250.51 75
0 8 5 165931 6178.09 71
0 -8 5 166750 6100.78 70
0 -8 -5 167381 6099.28 72
0 -8 -5 169149 6170.38 67
0 -8 5 168302 6226.13 69
0 8 5 174585 6208.88 87
0 -8 5 177862 6096.99 3
0 8 5 167308 6154.49 80
0 -8 -5 168571 5930.61 79
0 8 5 175356 6129.69 83
0 -8 5 171296 6191.57 82
0 8 6 623.389 287.866 87
0 8 -6 1054.22 257.437 85
0 8 6 1013.63 292.921 83
0 -8 6 1195.27 286.288 43
0 -8 6 1327.2 338.229 82
0 8 6 1096.36 306.969 80
0 8 6 790.864 289.385 78
0 8 -6 1119.54 308.354 77
0 8 6 859.827 286.063 34
0 -8 6 1051.19 320.162 75
0 8 -6 1434.02 293.297 76
0 -8 -6 509.334 196.608 72
0 -8 -6 808.199 264.277 67
0 -8 6 741.762 262.779 69
0 -8 6 807.002 285.941 70
0 -8 6 927.558 266.276 95
0 8 6 1346.27 375.243 96
0 8 6 859.845 309.514 92
0 8 -6 875.31 288.706 94
0 -8 -6 690.095 209.079 1
0 -8 6 927.585 260.078 3
0 -8 6 62.808 197.933 99
0 -8 7 2293.61 446.276 90
0 8 7 2610.72 461.545 87
0 8 7 3150.89 489.138 83
0 8 -7 3345.24 441.059 85
0 8 7 2951.81 431.004 39
0 8 7 3464.25 482.574 41
0 -8 7 3153.56 489.813 11
0 8 7 3139.22 525.134 80
0 -8 7 2846.73 390.571 79
0 -8 7 2837.03 481.144 82
0 8 -7 3860.48 537.667 77
0 8 7 3317.59 504.905 78
0 8 7 3550.6 508.564 34
0 8 -7 3501.11 458.201 76
0 -8 7 3966.84 550.012 75
0 -8 -7 3555.4 440.2 72
0 -8 7 3028.78 446.875 69
0 -8 7 3404.8 507.021 70
0 8 -7 3477.16 459.613 64
0 -8 -7 3973.71 526.087 67
0 -8 7 3276.15 477.601 95
0 8 7 4301.53 572.453 96
0 8 -7 3089.94 489.076 94
0 8 7 3027.24 507.129 92
0 -8 -7 2609.58 397.717 1
0 -8 7 3405.64 471.099 3
0 8 7 2933.29 431.898 100
0 -8 7 2705.25 474.245 99
0 -8 8 44939.4 2178.65 90
0 8 -8 44632.4 2083.83 85
0 8 8 46713 2189.95 83
0 -8 8 40937.8 2175.9 82
0 8 8 40219.9 2040.41 41
0 -8 8 40430.6 2141.45 11
0 8 8 43696.5 2203.82 80
0 8 -8 40333.8 2032.27 76
0 8 8 39878.2 2105.65 78
0 8 -8 42942 2199.75 77
0 -8 8 41948.3 2171.65 75
0 -8 -8 39393.1 2110.83 73
0 8 8 42138.1 2058.09 34
0 -8 8 41171.4 2143.63 70
0 -8 -8 41761.7 2177.55 67
0 8 -8 40767.7 2076.33 64
0 -8 8 41027.9 2043.76 69
0 8 8 43805.5 2205.05 96
0 -8 8 42291.7 2091.87 95
0 -8 -8 39540 1978.13 1
0 -8 8 46590.4 2104.79 3
0 8 8 41402.2 2126.56 92
0 8 -8 40238.3 2141.63 94
0 -8 8 45084.1 2234.38 99
0 8 -9 26097.9 1537.25 85
0 -8 -9 24912.2 1496.19 86
0 -8 9 25789.5 1640.96 82
0 8 9 27699.5 1645.42 83
0 -8 9 28586.3 1703.9 11
0 8 -9 27850.3 1650.34 14
0 -8 9 27118.7 1657.69 90
0 8 9 25855.3 1533.61 41
0 8 -9 25829.2 1532.35 76
0 8 -9 26757.3 1682.59 77
0 8 9 27043.9 1648.09 78
0 -8 -9 26146.7 1619.55 73
0 -8 9 27536.4 1649.94 75
0 -8 9 27714.5 1672.28 70
0 -8 -9 26247.4 1658.24 67
0 8 -9 26696.5 1589.84 64
0 8 9 27021.2 1563.39 34
0 -8 9 25513.3 1593.31 95
0 8 -9 29393.2 1675.58 97
0 8 9 27457.9 1702.12 96
0 -8 9 23401.5 1433.7 96
0 -8 -9 24537.6 1477.23 1
0 -8 9 24431.6 1506.97 3
0 8 -9 27807.9 1682.04 94
0 8 9 28108.3 1632.87 92
0 -8 9 26188.7 1671.19 99
0 -8 10 28053.5 1742.69 23
0 8 10 27905.8 1740.58 83
0 8 -10 24716.8 1678.34 14
0 -8 10 27229.5 1774.58 11
0 8 -10 28938.6 1736.75 97
0 8 10 31706.3 1866.05 96
0 8 10 28392.5 1676.94 34
0 -8 10 28721 1811.21 99
0 8 -10 30814 1770 64
0 -8 -10 29003.8 1823.28 67
0 8 10 28582.9 1689.91 92
0 8 -10 30872.7 1810.56 94
0 8 10 29638.9 1746.21 88
0 -8 10 27142.9 1735.76 90
0 8 10 31010.5 1684.11 54
0 -8 -10 28676.9 1640.77 1
0 -8 -11 80392 3728.81 81
0 8 -11 84339.6 3762.77 14
0 -8 11 84285 3794.68 12
0 -8 11 79704.3 3738.96 11
0 -8 11 85229.6 3761.67 90
0 8 11 83387.4 3656.95 89
0 8 11 84290.3 3691.91 88
0 8 -11 87452.8 3881.49 77
0 -8 11 82507.2 3654.58 75
0 -8 -11 82954.6 3633.92 73
0 8 11 83778.5 3589.96 34
0 -8 11 85421.3 3826.37 99
0 -8 11 84698.5 3730.84 23
0 8 -11 81668.2 3665.85 97
0 8 11 84558.8 3785.3 96
0 -8 11 85356.1 3745.1 82
0 8 11 84823.7 3729.88 83
0 -8 -11 89084 3669.88 26
0 8 -11 86020 3759.69 94
0 8 11 85344.6 3605.72 92
0 -8 -12 3285.38 549.64 81
0 -8 12 3537.83 575.905 82
0 -8 12 3934.26 614.434 12
0 8 -12 4378.77 621.15 14
0 8 12 4814.18 639.431 89
0 -8 12 3529.61 606.793 90
0 8 -12 2688.22 558.437 77
0 -8 12 3665.68 554.922 75
0 8 12 3734.51 566.076 34
0 8 12 3068.44 500.85 92
0 8 12 3736.57 637.38 96
0 8 -12 3901.22 560.721 97
0 -8 12 5022.05 699.443 23
0 8 12 4111.28 564.087 54
0 -8 12 3397.32 526.311 54
0 8 12 2950.23 554.51 83
0 -8 12 3142.96 594.073 99
0 -8 12 3242.09 549.607 101
0 -8 13 87674.3 3805.79 54
0 8 13 89534.5 3821.08 54
0 8 13 101941 3978.82 52
0 8 13 100754 4072.52 83
0 -8 13 99240.2 4031.61 82
0 -8 13 103086 4090.34 90
0 8 13 101651 4017.58 89
0 8 13 93876.3 3899.24 88
0 -8 -13 89002.3 3930.28 81
0 8 -13 101550 4193.88 77
0 -8 -13 91788.2 4069.39 76
0 -8 13 94053.1 3875.72 75
0 -8 13 93995.5 4059.04 12
0 -8 13 88669.1 3834.6 101
0 -8 13 101289 4143.89 99
0 8 13 99469.2 4061.2 96
0 8 -13 101139 3956.65 97
0 8 13 100914 3960.86 57
0 8 13 97452.8 3947.61 61
0 -8 13 94037.3 3982.52 8
0 -8 13 102412 4074.01 23
0 8 13 103611 4000.87 30
0 -8 14 8189.22 746.793 82
0 -8 -14 6820.53 639.76 81
0 8 -14 8737.52 807.343 77
0 -8 -14 6884.31 718.167 76
0 -8 14 6351.02 602.931 54
0 8 14 6524.83 613.339 54
0 8 14 7256.4 675.364 52
0 8 -14 7709.25 758.28 74
0 8 -14 6667.32 611.319 97
0 8 14 7085.07 730.301 96
0 8 14 7284.21 688.476 30
0 -8 14 7298.02 702.98 8
0 -8 14 8510.16 761.169 90
0 8 14 8900.96 766.005 89
0 8 14 6230.07 597.872 88
0 8 -14 6460.96 671.003 42
0 -8 14 7313.63 717.646 23
0 -8 14 7155.34 749.942 99
0 8 14 7025.1 668.465 57
0 8 14 9337.38 744.367 61
0 8 15 21322.6 1083.79 61
0 8 15 19022 1041.31 57
0 -8 15 21394 1131.66 8
0 8 -15 21093.1 1141.78 24
0 8 15 17012.2 1017.35 30
0 -8 15 18425.5 1106.9 99
0 8 15 20362.9 1066.05 52
0 -8 15 19427.2 1107 90
0 8 15 21844.9 1136.39 89
0 -8 -15 16871.1 1064.01 76
0 8 -15 20315.5 1165.95 77
0 -8 -15 19923.2 1148.5 85
0 -8 15 18664.4 929.764 39
0 8 -15 19315.5 1066.98 42
0 8 -16 6462.05 471.028 1
0 -8 16 7779.58 472.231 34
0 8 16 7221.48 486.245 89
0 8 -16 6978.45 483.015 24
0 9 0 -37.9374 136.876 5
0 -9 0 -44.9659 157.083 69
0 9 0 119.413 175.887 74
0 -9 0 62.7745 132.79 75
0 9 0 40.6938 159.994 13
0 9 0 53.4815 105.137 16
0 9 0 34.0217 130.195 80
0 9 0 -119.517 156.634 77
0 9 0 112.181 165.235 71
0 9 1 506.47 196.101 71
0 9 -1 300.201 176.371 71
0 9 -1 390.061 193.158 5
0 9 1 557.456 186.389 9
0 9 1 538.118 193.485 5
0 9 1 422.111 168.166 78
0 9 -1 323.438 182.814 77
0 9 1 327.044 188.484 77
0 9 -1 708.196 185.499 16
0 9 -1 199.749 161.691 13
0 9 1 416.926 119.521 16
0 -9 1 422.644 144.268 12
0 9 1 369.533 192.892 74
0 9 -1 522.958 205.682 74
0 -9 -1 471.224 149.928 75
0 -9 1 672.661 205.459 75
0 -9 1 372.521 181.946 82
0 9 1 465.342 177.337 80
0 -9 1 551.029 243.68 69
0 -9 1 374.575 159.022 66
0 -9 -1 121.996 137.879 69
0 9 2 37770.3 1721.52 71
0 9 -2 41256.8 1725.02 71
0 9 -2 36555 1703.42 5
0 9 2 41511 1709.56 9
0 9 2 39494.6 1728.13 5
0 -9 2 43598.7 1911.48 69
0 -9 2 40531.2 1709.63 66
0 -9 -2 39209.1 1693.08 69
0 -9 2 38073.3 1675.07 82
0 9 2 37520.7 1729.25 87
0 9 2 39517.2 1760.87 74
0 -9 2 39758.9 1762.23 75
0 9 -2 38514.8 1731.21 74
0 -9 2 40332 1692.88 12
0 9 2 36631.3 1417.23 16
0 9 -2 40960.6 1737.4 13
0 9 -2 37909.6 1737.85 77
0 9 2 39964.6 1654.39 78
0 9 2 40388 1721.4 80
0 -9 -2 38461.7 1757.41 79
0 9 3 43653.1 1979.41 71
0 9 3 46725.6 1957.24 9
0 -9 3 47204.7 2133.42 69
0 -9 -3 44821.5 1871.95 69
0 -9 3 46583.2 1957.42 66
0 -9 -3 47079.8 2030.23 67
0 -9 3 46294.2 1985.3 82
0 9 3 48014.4 2031.61 87
0 9 -3 43081.1 1967.31 74
0 -9 3 44459.7 2031.61 75
0 9 3 44479.3 2016.42 74
0 -9 3 44998.1 1959.04 12
0 9 -3 46000.6 1951.15 13
0 9 -3 44904.9 1996.98 16
0 9 -3 44825.4 1991.95 77
0 9 3 45230.8 1916.59 78
0 -9 -3 43560.7 1951.63 79
0 9 3 47346.6 1992.83 80
0 9 4 2011.53 337.227 78
0 9 -4 3023.69 411.664 77
0 -9 4 2468.66 382.638 12
0 9 -4 2975.87 376.902 13
0 9 -4 2674.25 395.634 74
0 -9 4 3540.35 453.178 75
0 9 -4 2967.54 384.062 76
0 9 4 2729.03 385.418 9
0 9 4 2577.75 398.635 71
0 -9 -4 2641.37 401.019 72
0 9 4 2978.43 416.841 87
0 9 4 2755.11 406.509 80
0 -9 4 3066.57 426.245 82
0 -9 -4 2870.95 363.319 79
0 9 4 2618.42 377.699 83
0 -9 -4 2439.3 372.098 67
0 -9 -4 3203.54 326.239 69
0 -9 4 3164.95 456.705 69
0 -9 4 2751.12 385.114 3
0 9 -5 2324.84 331.982 85
0 9 5 1498.57 324.075 83
0 -9 5 1584 307.012 43
0 -9 5 1733.01 357.561 82
0 9 5 1544.54 338.73 80
0 -9 -5 1560.65 270.685 79
0 9 5 2178.27 369.336 78
0 9 -5 1592.2 344.842 77
0 9 5 1786.23 360.311 100
0 9 -5 1993.8 326.82 76
0 -9 5 1420.42 353.568 75
0 9 5 835.893 295.004 71
0 -9 -5 1792.27 353.988 72
0 9 5 2096.81 385.898 87
0 -9 5 1667.34 329.911 3
0 9 5 1995.03 373.763 92
0 9 -5 1220.47 296.224 94
0 -9 5 1892.08 346.094 95
0 -9 -5 1849.38 348.762 67
0 -9 5 1761.46 361.992 69
0 9 5 1575.88 387.051 96
0 9 6 333.697 248.232 92
0 -9 6 58.8714 176.159 95
0 9 -6 -67.9103 193.741 94
0 9 -6 157.56 149.855 50
0 9 6 67.4437 210.767 87
0 9 -6 422.008 190.361 85
0 9 6 237.225 250.935 83
0 -9 6 169.258 197.132 43
0 9 6 662.275 282.206 41
0 -9 6 67.6443 244.086 82
0 9 6 326.633 242.978 80
0 9 -6 67.0692 160.103 77
0 9 6 358.507 228.688 78
0 9 6 273.945 242.132 37
0 9 6 -54.2283 224.181 34
0 -9 6 -71.0448 222.017 75
0 9 -6 54.597 163.376 76
0 -9 -6 171.124 192.549 72
0 9 6 202.954 236.363 71
0 -9 -6 336.605 218.972 67
0 -9 6 341.719 222.297 69
0 9 6 65.9469 272.612 96
0 -9 -6 48.006 129.961 1
0 -9 6 280.005 225.929 3
0 9 6 61.3466 191.72 100
0 -9 6 67.9538 229.37 99
0 -9 -6 -57.3069 179.101 26
0 9 -7 10777.1 948.627 94
0 9 7 14527 1071.19 92
0 -9 7 12065.7 972.702 90
0 9 7 10706.3 982.485 87
0 9 -7 11674 877.884 85
0 9 7 13883.4 1002.49 83
0 -9 7 12967.9 1037.41 82
0 9 7 11736.5 942.972 41
0 -9 7 13579.6 957.106 43
0 -9 7 11358.3 949.265 11
0 -9 7 10901 843.418 79
0 9 7 11686.9 982.874 80
0 9 -7 11407.7 977.687 77
0 9 -7 12033.7 905.954 76
0 9 7 12863.6 988.693 78
0 9 7 12588.1 939.681 34
0 9 7 12591.3 928.378 37
0 -9 7 12655.3 1023.96 75
0 -9 -7 11232 869.389 72
0 -9 7 12923.1 988.791 70
0 -9 -7 13950.8 1046.89 67
0 -9 7 13193.5 997.539 69
0 9 -7 12307 922.609 64
0 -9 7 12390.1 952.708 95
0 9 7 10946 962.194 96
0 -9 7 12858 938.249 3
0 -9 -7 12081.3 880.858 1
0 -9 -7 12079.9 932.997 26
0 -9 7 14052.4 1055.23 99
0 9 7 12866.4 950.791 100
0 -9 8 10019.1 902.725 95
0 9 8 12353.9 1068.48 96
0 -9 8 11961.2 1007.81 82
0 9 8 10598.4 936.252 83
0 9 8 10822.7 921.561 41
0 -9 8 11188.4 995.751 11
0 9 8 11819.1 1014.45 80
0 9 -8 11078.7 888.606 76
0 9 -8 10604.1 977.646 77
0 9 8 11585.8 987.344 78
0 -9 -8 10829.3 976.736 73
0 -9 8 13960.2 1089.13 75
0 9 8 10001.1 889.172 34
0 -9 -8 11061.3 916.259 26
0 -9 8 12911.4 983.749 69
0 -9 -8 11750.1 1009.09 67
0 9 -8 10157.3 882.58 64
0 -9 8 11412.1 921.125 3
0 -9 8 11448.9 985.407 90
0 9 8 11987.7 1000.67 92
0 9 -8 9448.96 936.873 94
0 9 8 11432.8 896.108 100
0 -9 8 10301 969.939 99
0 -9 9 7757.98 851.261 90
0 -9 -9 9104.53 833.744 86
0 9 9 8217.43 850.273 83
0 -9 9 9332.39 925.357 82
0 9 -9 9233.89 892.37 14
0 -9 9 8367.82 905.349 99
0 9 9 8901.83 837.521 41
0 9 9 8530.22 871.499 78
0 9 -9 9605.69 948.285 77
0 -9 -9 9671.92 913.837 73
0 -9 -9 8019.29 868.401 67
0 9 -9 8312.25 820.516 64
0 -9 -9 9232.62 861.97 26
0 9 -9 9462.26 931.465 94
0 9 9 9523.29 902.857 92
0 9 9 7778.52 755.608 54
0 9 -9 7476 832.611 97
0 9 9 9473.98 968.375 96
0 -9 9 6511.3 795.286 95
0 9 9 9320.11 866 34
0 -9 9 8646.26 819.904 3
0 -9 10 33320.5 1904.72 90
0 9 10 31363.5 1827.9 89
0 9 10 30490.2 1842.52 88
0 9 10 30333.2 1706.07 54
0 9 10 33187.9 1899.09 83
0 9 -10 32477.7 1886.14 14
0 -9 10 31064.7 1925.8 12
0 9 10 30505.4 1772.1 34
0 -9 10 33748.9 1981.93 99
0 -9 10 32266.2 1888.47 75
0 -9 -10 30807.8 1837.54 73
0 -9 -10 30540.1 1763.35 26
0 9 10 29086.4 1876.22 96
0 9 -10 31528.3 1862.36 97
0 -9 -10 29644.1 1877.65 67
0 9 -10 32346.9 1840.1 64
0 -9 10 29311.5 1722.21 3
0 9 -10 34201.3 1964.19 94
0 9 10 32771.3 1845.66 92
0 -9 10 30803.5 1864.01 23
0 9 -11 15578.3 1315.83 77
0 9 11 14813.5 1150.2 34
0 -9 11 15850.5 1234.86 75
0 -9 -11 15756.4 1204.58 73
0 -9 11 15547.9 1274.58 12
0 9 -11 15185.6 1226.37 14
0 -9 11 18096.4 1328.38 82
0 -9 11 16774.8 1332.01 99
0 9 -11 14909.6 1196.61 97
0 9 11 16647.5 1313.82 96
0 9 -11 17206.2 1288.61 94
0 9 11 16924.6 1220.88 92
0 -9 -11 14425.4 1228.91 81
0 9 11 13772.5 1151.82 89
0 -9 11 14840.7 1243.14 90
0 9 11 15619.8 1228.64 88
0 -9 11 16483.2 1270.2 23
0 -9 12 6868.86 767.36 75
0 -9 12 8384.96 892.911 12
0 9 -12 7725.58 839.286 14
0 9 -12 8546.56 919.565 77
0 9 12 7903.09 889.148 96
0 9 12 9033.99 896.047 83
0 -9 12 10253.9 956.404 82
0 9 12 7386.87 789.986 88
0 9 12 6957.47 770.444 89
0 -9 12 8073.37 869.597 23
0 -9 -12 7128.07 809.388 81
0 9 12 7158.66 728.784 54
0 9 13 500.835 240.754 92
0 9 13 142.541 240.565 89
0 -9 13 74.9806 270.554 90
0 -9 13 -77.0127 240.664 82
0 -9 -13 293.97 239.042 81
0 9 13 135.753 193.648 88
0 9 -13 171.369 256.36 77
0 -9 -13 83.7386 213.671 76
0 9 -13 204.551 194.524 97
0 9 13 -153.259 301.306 96
0 -9 13 401.98 226.144 75
0 9 -13 329.567 306.438 74
0 -9 13 -148.463 366.751 23
0 -9 13 -243.183 292.489 99
0 -9 13 252.407 213.001 101
0 9 13 320.676 224.084 57
0 9 13 388.331 240.732 61
0 9 13 129.324 218.265 52
0 9 13 56.6526 177.061 54
0 -9 13 214.612 214.044 8
0 9 13 -74.5166 260.344 83
0 9 13 65.4122 204.424 30
0 9 14 1583.37 303.791 88
0 -9 14 2244.08 405.293 82
0 -9 -14 1361.68 288.08 81
0 -9 -14 1917.04 375.908 76
0 9 -14 1306.26 332.156 77
0 9 -14 2097.88 395.612 74
0 -9 14 2229.69 436.87 99
0 9 14 1982.06 386.253 89
0 -9 14 1487.91 359.798 90
0 -9 14 1520 361.334 23
0 9 14 1415 313.418 52
0 9 -14 1511.67 292.988 97
0 9 14 1706.62 403.538 96
0 -9 14 1377.56 310.594 8
0 9 14 1416.64 303.654 61
0 9 14 1804.72 333.196 57
0 9 14 1380.62 303.315 30
0 9 -15 1030.75 230.048 42
0 -9 15 774.244 180.021 39
0 9 15 466.218 192.443 89
0 -9 15 492.523 220.15 90
0 9 -15 683.86 214.837 5
0 9 -15 786.808 227.587 24
0 9 15 547.23 175.631 57
0 9 15 519.687 172.278 61
0 9 15 908.535 201.882 52
0 9 15 1018.96 208.73 30
0 -9 -15 575.221 217.331 85
0 -9 15 680.026 224.644 99
0 9 -16 6361.58 413.487 24
0 9 16 5083.18 379.645 89
0 10 0 474508 15995.1 5
0 -10 0 474541 16093 69
0 10 0 489411 16022.2 87
0 10 0 478301 16037.2 74
0 -10 0 476790 15892.5 75
0 10 0 477426 16052.4 13
0 10 0 477451 15805.9 16
0 10 0 486871 15996.9 71
0 10 0 458073 16034.1 77
0 10 0 499092 15958 80
0 10 1 171.268 163.61 78
0 10 1 -93.9255 228.201 77
0 10 -1 139.349 209.579 77
0 10 -1 257.716 152.31 16
0 -10 1 36.9083 137.407 12
0 10 -1 462.627 191.327 13
0 10 1 370.71 107.918 16
0 10 -1 86.3132 169.795 71
0 10 1 179.073 166.612 71
0 10 -1 179.112 156.554 5
0 10 1 79.5439 156.498 9
0 10 1 265.27 169.307 5
0 10 -1 135.118 162.622 87
0 10 1 325.656 201.343 87
0 10 1 163.94 173.51 80
0 -10 -1 538.463 222.658 79
0 -10 1 139.001 136.772 82
0 -10 -1 232.781 183.152 69
0 -10 1 168.104 189.218 69
0 -10 1 430.767 182.353 66
0 10 1 47.3373 204.867 74
0 -10 1 334.048 188.422 75
0 10 -1 463.263 221.198 74
0 -10 -1 180.483 146.248 75
0 -10 2 190758 6783.28 75
0 10 2 190817 6808.63 74
0 10 -2 194423 6784.85 74
0 -10 2 193057 6705.34 12
0 10 -2 180391 6694.33 16
0 10 -2 194911 6774 13
0 10 2 188743 6753.77 5
0 10 2 190681 6706.87 9
0 10 -2 194399 6775.15 5
0 -10 2 188614 6680.78 82
0 -10 2 188174 6922.2 69
0 -10 2 198998 6750.37 66
0 -10 -2 191601 6720.89 69
0 10 -2 197910 6755.63 71
0 10 2 193620 6785.12 71
0 10 -2 194883 6801.89 77
0 10 2 194193 6657.58 78
0 -10 -2 183309 6800.87 79
0 10 2 191344 6732.87 80
0 10 2 192733 6800.58 87
0 10 -3 3731.23 456.533 74
0 -10 3 2681.19 417.422 75
0 10 3 4014.96 486.728 74
0 10 3 3517.08 437.183 71
0 10 3 3745.31 436.966 9
0 10 3 3491.3 427.701 80
0 -10 3 2850.27 399.852 82
0 -10 -3 2869.61 408.802 79
0 -10 3 3814.2 442.478 66
0 -10 3 3834.35 505.715 69
0 -10 -3 3231.71 374.155 69
0 -10 -3 3671.08 446.21 67
0 10 3 3057.03 443.455 87
0 10 -3 4134.68 470.388 77
0 10 3 3066.13 395.436 78
0 -10 3 3110.98 403.405 12
0 10 -3 3426.08 414.786 13
0 -10 4 150129 5258.3 3
0 10 4 146503 5349.67 87
0 10 -4 144463 5175.3 85
0 10 4 137671 5180.14 83
0 -10 4 144383 5299.02 82
0 10 4 140165 5292.44 41
0 -10 -4 143651 5203.48 79
0 10 4 145042 5293.02 80
0 10 -4 146768 5344.85 77
0 10 4 141967 5210.5 78
0 10 -4 143414 5215.22 13
0 -10 4 142641 5288.78 12
0 -10 4 144106 5392.71 75
0 10 -4 147327 5323.05 74
0 10 4 136558 5346.73 74
0 10 4 143359 5334.59 71
0 -10 -4 136365 5299.36 72
0 -10 -4 136094 5038.94 69
0 -10 -4 145211 5336.83 67
0 -10 4 147425 5462.98 69
0 10 4 143557 5245.32 9
0 10 4 136400 5308.84 92
0 10 4 148757 5411.11 100
0 -10 4 148513 5277.16 95
0 10 4 139390 5296.49 96
0 10 5 6017.02 653.5 92
0 10 -5 5550.94 617.854 94
0 10 -5 5492.55 574.212 50
0 10 5 4794.15 589.874 87
0 10 -5 5039.92 519.86 85
0 10 5 4607.63 538.055 83
0 -10 5 4997.29 590.81 82
0 -10 5 4270.24 508.784 43
0 10 5 5063.25 585.685 41
0 -10 -5 4784.22 479.594 79
0 10 5 5036.87 588.229 80
0 10 -5 5027.6 573.879 77
0 10 5 4959.94 550.524 78
0 10 5 5293.61 574.097 37
0 10 -5 5525.28 599.865 74
0 -10 5 3977.3 553.51 75
0 10 5 5217.37 603.525 71
0 -10 -5 5915.32 613.267 72
0 -10 5 4240.45 565.076 69
0 -10 -5 4859.1 571.67 67
0 10 5 4389.13 581.262 96
0 -10 5 5175.44 559.46 95
0 -10 5 3947.62 493.904 3
0 10 5 4206.38 556.595 100
0 10 5 5271.03 559.119 29
0 -10 -5 5689.5 564.59 26
0 10 -6 62164.8 2841.08 94
0 10 6 62305.2 2823.99 92
0 10 -6 61680.8 2679.27 50
0 10 6 63119 2849.34 87
0 10 -6 60277.1 2634.3 85
0 -10 6 65299 2855.98 82
0 10 6 59216.4 2709.19 83
0 10 6 61165.3 2753.85 41
0 -10 6 64185.7 2736.69 43
0 -10 6 62268.3 2819.14 12
0 10 6 66732.1 2850.47 80
0 10 6 60650.7 2725.57 78
0 10 -6 64289.6 2705.25 76
0 10 -6 64166 2829.57 77
0 10 6 59601.4 2694.91 37
0 -10 6 64185 2881.24 75
0 10 -6 69222.6 2870.42 74
0 10 6 61585.7 2844.15 71
0 -10 -6 62487.5 2734.6 72
0 -10 -6 61847.2 2825.95 67
0 -10 6 63061.7 2847.47 69
0 -10 6 63390.8 2759.13 95
0 10 6 63606 2835.74 96
0 -10 6 64540.2 2721.47 3
0 10 6 61346.4 2771.74 100
0 -10 6 64045.4 2842.5 99
0 -10 -6 59380.9 2695.96 26
0 10 6 62377.3 2685.79 29
0 10 -7 2102.21 430.563 94
0 10 7 2107.15 466.5 92
0 -10 7 2127.57 444.098 90
0 10 7 2901.89 508.225 87
0 10 7 1739.59 387.688 83
0 10 7 2583.34 488.412 41
0 -10 7 1921.67 374.568 43
0 -10 7 1846.05 408.689 12
0 10 7 1881.06 423.644 80
0 -10 7 2586.94 423.619 79
0 -10 7 1921.88 461.771 82
0 10 7 1425.23 364.181 78
0 10 -7 2184.15 442.958 77
0 10 7 2240.27 417.246 35
0 10 7 1441.26 345.774 37
0 10 -7 1983.08 371.111 76
0 -10 7 2157.89 460.33 75
0 -10 -7 1893.05 378.446 72
0 -10 7 2639 458.702 69
0 -10 -7 1947.86 406.599 67
0 10 -7 2371.81 399.918 64
0 10 7 2044.06 408.606 100
0 -10 7 2673.41 494.8 99
0 -10 7 2704.63 446.395 3
0 -10 -7 2621.97 425.51 26
0 10 7 1812.43 481.549 96
0 -10 7 2158.68 435.851 95
0 10 8 27571.3 1533.38 100
0 -10 8 26488.6 1677.1 99
0 -10 8 28636.6 1725.01 82
0 10 8 29745.8 1661.07 83
0 10 8 25838.1 1557.57 41
0 -10 8 24896.7 1638.34 12
0 10 8 27044 1684.65 80
0 10 8 25584.4 1588.48 78
0 10 -8 26433.7 1677.86 77
0 -10 -8 25613.2 1629.85 73
0 -10 8 26507.1 1676.42 75
0 10 8 25895.4 1492.94 35
0 -10 -8 26473.6 1552.29 26
0 10 8 27488.3 1662.88 92
0 10 -8 25432.1 1638 94
0 -10 8 24716.1 1564.82 95
0 10 8 28072.6 1714.19 96
0 -10 8 24667 1594.45 90
0 -10 8 27327.8 1560.72 3
0 -10 -8 26560.6 1665.41 67
0 10 -8 23979.8 1501.12 64
0 -10 -9 2420.15 446.827 86
0 10 9 3862.83 611.501 83
0 10 9 4364.25 587.446 41
0 10 9 4252.16 608.402 78
0 -10 9 3229.22 571.666 99
0 10 -9 4197.62 599.709 14
0 -10 9 2279.14 495.994 12
0 -10 -9 3289.26 513.358 26
0 10 9 4128.15 665.258 96
0 -10 9 2569.93 518.022 95
0 10 -9 3280.08 569.671 97
0 10 9 3327.82 590.655 92
0 10 -9 3531.09 584.297 94
0 -10 9 3195.29 503.804 3
0 10 -9 3006.66 490.332 64
0 -10 9 3338.38 520.7 69
0 -10 -9 3538.61 594.587 67
0 10 9 3265.38 543.192 89
0 -10 9 3369.26 577.101 90
0 -10 10 30512.5 1910.57 82
0 10 10 32866.3 1899.1 83
0 -10 -10 31043 1953.31 81
0 -10 10 33621.9 1997.7 99
0 10 -10 31609.3 1971.74 77
0 10 10 34155.1 1946.08 78
0 10 -10 33085.3 1920.96 14
0 -10 10 35554.2 2041.68 12
0 10 -10 31346.6 1929.69 94
0 10 10 33220.8 1890.91 92
0 -10 -10 28760.5 1826.79 73
0 -10 10 35468.8 1991.87 75
0 -10 10 31767.3 1782.29 3
0 -10 -10 32324.3 1812.85 26
0 10 -10 30545 1805.06 64
0 -10 10 32750.9 1931.72 90
0 10 10 34829.2 1900.97 89
0 10 10 30593.8 1871.05 88
0 -10 10 28854 1798.05 95
0 10 -10 30157.7 1864.35 97
0 10 10 36121.8 2049.81 96
0 -10 10 33237.5 1928.88 23
0 10 11 576.027 306.679 89
0 -10 11 618.518 356.979 90
0 10 11 368.243 240.342 52
0 10 -11 881.909 308.725 97
0 10 11 556.826 410.565 96
0 -10 11 1130.97 390.069 82
0 -10 -11 382.362 259.428 81
0 10 11 511.441 264.357 57
0 10 11 810.952 305.375 61
0 10 -11 703.637 327.509 77
0 -10 11 810.237 345.085 75
0 10 -11 97.4894 317.673 74
0 -10 11 783.936 331.312 12
0 10 -11 546.778 285.435 14
0 -10 -11 936.519 335.324 73
0 10 11 670.232 285.676 30
0 10 11 1356.82 401.314 92
0 10 -11 828.993 322.39 94
0 -10 11 533.753 359.392 23
0 -10 11 643.376 290.839 8
0 -10 11 194.189 304.029 99
0 10 -12 71478.2 3272.52 77
0 10 -12 70415.3 3176.83 14
0 -10 12 70157.1 3227.06 12
0 -10 12 72933.9 3154.42 75
0 10 -12 73275.1 3269.98 74
0 10 12 69164 3011.59 92
0 -10 12 65270.9 3030.97 8
0 10 12 67489.6 2992.25 30
0 -10 -12 67421.1 3146.35 81
0 10 12 71841.4 3140.33 88
0 10 12 68691.1 3104.86 83
0 -10 12 70466.5 3205.22 82
0 10 12 69111.8 2992.99 52
0 10 12 66529.4 2962.23 57
0 10 12 66319.3 2967.09 61
0 10 13 730.8 385.124 96
0 10 -13 984.598 278.76 97
0 10 13 482.038 278.837 83
0 -10 13 834.486 314.56 90
0 10 13 1137.87 314.645 89
0 -10 13 74.3546 269.363 82
0 -10 -13 841.743 276.854 81
0 10 13 285.07 200.646 52
0 10 -13 723.972 291.241 77
0 -10 -13 953.305 336.969 76
0 10 -13 1159.58 342.459 74
0 -10 13 787.271 265.752 75
0 10 13 538.797 258.303 92
0 -10 13 1159.46 302.875 8
0 10 13 865.034 266.342 30
0 10 13 656.426 272.412 88
0 -10 13 912.106 347.475 23
0 10 13 799.197 268.65 61
0 10 13 961.526 275.803 57
0 -10 13 988.881 357.343 99
0 -10 13 993.427 279.965 101
0 10 14 24799.5 1283.04 52
0 -10 14 28230.5 1470.99 82
0 -10 -14 21329.5 1281.18 81
0 -10 -14 25856 1456.03 76
0 10 -14 28518.8 1510.12 77
0 10 -14 29190.4 1505.51 74
0 10 14 26003.2 1314.41 93
0 -10 14 28185.4 1395.66 8
0 -10 14 29725.2 1506.89 99
0 10 14 25222.7 1286.62 57
0 10 14 25622.4 1293.81 61
0 10 -14 27040.9 1353.17 97
0 10 14 26951.2 1315.44 30
0 -10 14 30387.7 1474.61 90
0 10 14 24996.4 1332.29 88
0 10 14 28327.4 1437.77 89
0 -10 14 29529.9 1466.29 23
0 -10 -15 338.709 162.629 85
0 -10 15 610.389 200.134 99
0 10 -15 442.625 174.629 5
0 -10 15 650.797 200.715 90
0 10 15 776.025 213.887 89
0 10 -15 381.512 150.686 42
0 10 -15 150.707 160.016 24
0 11 0 -52.5121 206.479 77
0 -11 0 279.436 168.911 75
0 11 0 105.441 171.479 74
0 11 0 -49.4344 166.861 71
0 11 0 200.033 191.393 5
0 11 0 124.38 115.678 16
0 -11 0 172.002 186.481 69
0 11 0 44.6645 150.766 80
0 11 0 103.081 197.256 87
0 11 1 8353.46 702.807 77
0 11 -1 8054.95 679.921 77
0 11 1 7400.05 583.238 78
0 11 -1 8812.16 720.662 37
0 11 -1 8483.2 693.535 74
0 -11 1 7693.87 621.986 75
0 -11 -1 8340.74 567.118 75
0 11 1 6382.17 630.752 74
0 11 1 8905.01 658.796 9
0 11 -1 7862.76 666.74 5
0 11 1 8826.84 690.548 5
0 11 1 7626.16 676.058 71
0 11 -1 9375 697.821 71
0 -11 1 7557.45 715.096 69
0 -11 -1 8515.31 695.354 69
0 -11 1 6932.97 609.848 66
0 -11 1 8303.41 605.611 82
0 11 1 8114.04 724.928 100
0 11 -1 7616.61 617.515 80
0 -11 -1 7823.58 714.085 79
0 11 1 8631.8 663.888 80
0 11 -1 8284.23 677.544 87
0 11 1 8068.34 680.887 87
0 -11 2 18496.3 1038.42 82
0 -11 2 19388.6 1070.33 12
0 -11 -2 17631.5 1132.98 79
0 11 2 16474.8 1037.08 80
0 11 2 18500.7 1020.62 78
0 11 -2 19478.4 1152.93 77
0 11 2 17443.6 1103.27 92
0 -11 2 18377.2 1104.37 75
0 11 2 18472.8 1138.25 74
0 11 -2 19118.3 1125.52 74
0 11 2 19240.5 1133.79 71
0 11 -2 16833.1 1044.15 71
0 -11 2 18240.9 1072.81 66
0 -11 -2 18540 1066.95 69
0 -11 2 15798 1134.21 69
0 11 2 18866.9 1205.63 100
0 -11 2 18298.8 1083.05 95
0 11 -2 18319.3 1104.18 5
0 11 2 18036.3 1048.79 9
0 11 2 18076 1091.55 5
0 11 2 18190.2 1118.64 87
0 -11 3 10025.1 782.379 82
0 11 3 9962.71 727.91 83
0 -11 3 11043 806.545 12
0 11 3 11056.9 830.309 80
0 -11 -3 11275.3 838.288 79
0 11 3 10699.6 846.512 92
0 11 -3 9971.21 813.644 77
0 11 3 9465.85 738.923 78
0 11 3 11651.1 875.716 74
0 -11 3 11730.9 867.881 75
0 11 -3 9549.55 789.829 74
0 11 3 10919.5 835.433 37
0 11 3 9465.45 806.539 71
0 11 -3 11014.7 804.663 71
0 -11 3 11803.6 936.365 69
0 -11 3 10557.3 788.851 66
0 -11 -3 10756.6 747.527 69
0 11 -3 11133 763.507 85
0 11 3 11065.8 860.174 87
0 11 3 12039.6 927.662 100
0 -11 3 10417.6 789.883 95
0 11 3 11769.3 825.483 9
0 11 -3 11119.2 833.193 5
0 11 4 4575.35 570.691 96
0 -11 4 4343.8 526.127 95
0 11 4 5485.43 644.826 92
0 11 -4 5761.27 612.525 50
0 11 4 4657.76 574.09 87
0 11 -4 4882.63 513.77 85
0 -11 4 5435.91 593.271 82
0 11 4 5779.09 565.678 83
0 -11 -4 6415.19 594.215 79
0 11 4 5962.69 609.763 80
0 11 4 5066.81 548.11 78
0 11 -4 6324.53 637.952 77
0 11 4 5566.6 606.618 37
0 11 4 4505.59 591.542 74
0 11 -4 5559.93 602.472 74
0 -11 4 5799.39 644.02 75
0 -11 -4 4471.85 553.555 72
0 11 4 5626.01 642.581 71
0 -11 4 5277 645.632 69
0 -11 -4 5612.37 633.159 67
0 11 4 5018.25 613.397 100
0 11 4 4565.23 542.82 9
0 -11 4 5158.91 564.536 3
0 -11 -4 5344.78 565.208 26
0 11 4 5157.69 578.955 29
0 -11 5 20781.8 1287.09 95
0 11 5 22097.9 1371.29 96
0 11 -5 22200.7 1394.8 94
0 11 5 20393.2 1359.05 92
0 11 5 23374 1254.53 89
0 11 5 22301.8 1386.55 87
0 -11 5 21250.5 1336.61 82
0 11 5 21028.4 1265.42 83
0 -11 5 21612.1 1284.33 43
0 -11 5 23080.1 1367.73 12
0 -11 -5 21344.2 1210.94 79
0 11 5 23614.7 1377.82 80
0 11 -5 19895.3 1311.91 77
0 11 5 21228.9 1274.22 78
0 11 5 22510.9 1326.68 37
0 -11 5 21821.6 1390.64 75
0 11 -5 22677.2 1365.27 74
0 -11 -5 19179.9 1287.29 72
0 11 5 20967.2 1359.43 71
0 -11 5 22462.3 1432.95 69
0 -11 -5 22179.2 1370.94 67
0 11 5 21979.8 1385.28 100
0 -11 5 23033.6 1308.88 3
0 11 5 21486.8 1297.07 29
0 -11 -5 21439 1278.87 26
0 11 -5 20722.3 1294.89 50
0 11 6 8637.71 854.059 96
0 -11 6 6949.4 717.13 95
0 11 -6 8600.38 841.658 94
0 11 6 8040.29 835.615 92
0 11 6 7201.39 704.201 89
0 11 6 8674.15 864.032 87
0 11 6 8439.73 770.249 83
0 -11 6 7991.36 815.045 82
0 11 6 9318.9 838.252 41
0 -11 6 7477.32 726.763 43
0 -11 6 7712.27 798.68 12
0 -11 6 8732.56 794.013 79
0 11 6 7822.4 796.727 80
0 11 6 7765.21 751.311 78
0 11 -6 7552.72 788.084 77
0 11 6 8936.13 805.351 37
0 11 6 7942.42 782.02 35
0 11 -6 8819.75 828.224 74
0 -11 6 7887.11 813.465 75
0 -11 -6 8772.77 793.514 72
0 11 6 7720.11 815.113 71
0 -11 6 7703.55 808.275 69
0 -11 -6 7612.69 791.385 67
0 11 -6 8745.62 728.254 64
0 11 6 9710.29 848.667 100
0 -11 6 7926.38 810.225 99
0 -11 6 8402.93 768.812 3
0 -11 -6 7990.05 744.111 26
0 11 6 8748.31 773.433 29
0 11 -6 7620.02 731.111 50
0 11 7 5855.76 773.082 96
0 -11 7 7151.58 741.32 95
0 11 -7 7155.96 791.177 94
0 11 7 7334.99 806.353 92
0 -11 7 5107.68 685.065 90
0 11 7 6595.48 695.111 89
0 11 7 7730.47 832.861 87
0 11 7 6671.21 720.045 83
0 -11 7 7014.11 784.088 82
0 11 7 6191.6 718.505 41
0 -11 7 7195.14 726.053 43
0 -11 7 8989.48 867.992 12
0 11 7 6547.85 770.151 80
0 -11 7 5919.03 660.281 79
0 11 7 5864.5 693.03 78
0 11 -7 6089.67 728.142 77
0 11 7 7387.57 745.659 35
0 11 7 7413 726.64 37
0 11 -7 6821.41 759.105 74
0 -11 7 6713.68 777.236 75
0 -11 -7 6851.9 716.754 72
0 11 -7 5980.75 648.184 64
0 -11 -7 7024.78 772.093 67
0 11 7 7168.36 751.833 100
0 -11 7 7236.29 794.391 99
0 11 -7 5130.51 609.411 50
0 -11 7 6324.58 689.417 3
0 -11 -7 6833.1 716.748 26
0 11 7 6863.98 692.816 29
0 11 8 527.535 281.232 89
0 -11 8 835.968 370.127 90
0 11 8 1012.59 390.14 87
0 11 8 544.383 314.563 83
0 11 8 611.718 316.913 41
0 11 8 809.663 345.051 80
0 -11 8 821.429 386.831 82
0 11 8 1211.25 386.106 78
0 11 -8 1027.48 367.98 77
0 -11 8 593.64 268.734 3
0 11 8 1008.81 312.57 100
0 -11 8 833.436 355.137 99
0 -11 -8 746.357 278.539 26
0 -11 8 787.897 293.937 95
0 11 8 270.248 335.82 96
0 -11 8 276.59 264 12
0 11 -8 829.296 311.845 94
0 11 8 785.838 386.527 92
0 11 -8 882.09 266.227 64
0 -11 -8 655.629 305.485 67
0 -11 8 594.219 277.046 69
0 11 8 839.026 296.715 35
0 -11 -9 4263.42 608.093 86
0 11 9 5015.74 669.93 83
0 -11 9 4030.67 578.816 3
0 11 -9 3376.21 567.107 14
0 -11 9 4980.47 707.679 12
0 -11 9 5261.97 722.422 99
0 -11 -9 4148.3 640.52 73
0 -11 9 3570.86 613.12 75
0 11 -9 4646.72 685.276 74
0 -11 -9 4286.97 586.494 26
0 11 -9 4406.78 667.021 97
0 11 9 4527.91 705.386 96
0 -11 9 4493.92 632.431 95
0 -11 -9 5130.88 703.572 67
0 -11 9 4045.48 584.298 69
0 11 9 5415.25 716.562 92
0 11 -9 4412.99 668.251 94
0 -11 9 3771.24 559.795 8
0 -11 9 4215.81 644.317 90
0 11 9 5045.42 645.241 89
0 -11 10 3299.53 598.627 82
0 -11 10 3549.91 639.617 99
0 11 10 3132.13 539.161 78
0 11 -10 3238.54 595.997 77
0 -11 10 3789.21 627.515 12
0 11 -10 3456.61 603.008 14
0 -11 10 4146.08 620.137 95
0 11 -10 3864.42 642.684 97
0 11 10 3714.82 647.722 96
0 11 -10 3543.63 638.523 74
0 -11 -10 3603.09 583.043 73
0 -11 10 2686.09 539.066 75
0 -11 10 4373.98 602.733 8
0 11 10 4589.67 633.697 89
0 11 10 4248.58 652.486 88
0 -11 10 3734.34 632.034 90
0 11 10 3692.99 602.635 83
0 -11 10 3622.17 605.926 23
0 11 10 3986.62 621.544 92
0 11 -10 3362.63 592.873 94
0 -11 10 3186.22 517.863 3
0 11 11 487.121 274.028 83
0 11 11 91.4697 340.196 96
0 11 -11 87.6509 209.212 97
0 -11 -11 94.4251 225.375 81
0 -11 11 186.584 279.115 82
0 -11 11 379.915 342.699 99
0 11 -11 -97.9711 249.976 77
0 -11 11 361.448 282.37 75
0 11 -11 94.9914 270.976 74
0 11 -11 265.776 239.76 14
0 -11 11 96.9089 276.444 12
0 -11 -11 84.8401 187.49 73
0 11 11 79.7773 269.272 89
0 -11 11 342.037 308.538 90
0 11 -11 -90.9931 259.573 94
0 11 11 -79.8017 287.947 92
0 11 11 172.575 220.174 88
0 -11 11 149.467 213.203 8
0 -11 11 349.252 305.042 23
0 11 -12 25567.7 1637.86 77
0 -11 12 26252.1 1651.86 12
0 11 -12 25547.4 1632.76 74
0 -11 -12 23303.5 1458.03 73
0 -11 12 26207.7 1575.95 75
0 11 12 24079 1454.34 92
0 -11 12 22228.6 1415.46 8
0 -11 12 26491.7 1639.4 99
0 11 12 26106.9 1556.89 83
0 -11 12 27381 1640.04 82
0 -11 12 25863.7 1571.43 90
0 11 12 26207.4 1569.99 88
0 11 12 23715.4 1481.75 89
0 11 -12 28434.5 1609.94 97
0 11 12 24788 1591.62 96
0 -11 -12 24716.6 1573.59 81
0 -11 12 26680.8 1597.7 23
0 11 13 5530.52 617.472 83
0 -11 13 6192.32 674.281 82
0 -11 -13 6834.18 676.225 81
0 11 -13 6593.72 710.339 77
0 -11 -13 6233.54 701.917 76
0 -11 13 6441.06 691.624 99
0 11 -13 6123.79 684.717 74
0 -11 13 6230.3 634.84 75
0 -11 13 5244.38 566.413 8
0 11 -13 6391.92 646.486 97
0 11 13 6117.82 583.266 92
0 -11 13 6184.43 683.139 23
0 11 13 5541.95 532.304 52
0 -11 13 7459.44 716.676 90
0 11 13 5652.39 611.156 89
0 11 13 6101.73 641.104 88
0 11 13 5988.26 551.354 30
0 11 13 4938.75 508.81 61
0 11 13 4754.1 501.319 57
0 11 -14 1214.13 250.499 97
0 -11 14 814.967 274.42 99
0 11 -14 982.248 263.182 5
0 11 14 1118.66 257.277 88
0 11 -14 944.045 272.376 77
0 -11 -14 1770.79 336.956 76
0 -11 14 1343.18 325.994 23
0 11 -14 1683.03 305.96 24
0 11 14 1286.19 259.127 93
0 -11 14 787.238 242.908 90
0 11 14 1505.49 293.369 89
0 11 15 11111.7 639.569 89
0 -11 15 9332.35 579.821 90
0 11 -15 10804.6 632.613 24
0 -11 -15 10168.5 655.18 85
0 11 -15 9379.24 591.802 42
0 12 0 23035.5 1342.06 13
0 12 0 22767.9 1329.55 74
0 -12 0 21727.9 1187.4 75
0 12 0 24611.7 1414.39 35
0 12 0 22741.5 1343.24 37
0 12 0 22940.7 1341.66 77
0 12 0 23915.1 1323.87 71
0 -12 0 22537.4 1346.61 69
0 12 0 25452.3 1324.38 92
0 12 0 22919.9 1251.95 9
0 12 0 22295 1291.35 5
0 12 0 23230.9 1261.79 80
0 -12 0 22435.6 1398.12 79
0 12 0 23545.9 1326.92 87
0 12 0 22946 1364.91 100
0 12 1 179365 6420.5 13
0 12 -1 183442 6406.31 13
0 12 -1 176262 6246.04 80
0 -12 -1 173529 6476.21 79
0 -12 1 165187 6476.54 79
0 12 1 177540 6286.59 80
0 12 1 176368 6168.28 78
0 12 -1 168922 6368.69 77
0 12 1 168138 6362.78 37
0 12 -1 174582 6406.54 35
0 12 -1 172358 6389.53 37
0 -12 1 166664 6235.78 75
0 12 -1 174018 6365.08 74
0 12 1 176752 6402.04 74
0 12 -1 174769 6318.07 71
0 12 1 176414 6354.89 71
0 -12 1 179162 6498.15 69
0 -12 1 174419 6310.26 66
0 -12 -1 167557 6342.37 69
0 12 1 175359 6341.09 92
0 12 1 170505 6328.4 5
0 12 1 175967 6251.67 9
0 12 -1 180217 6358.57 5
0 12 1 183999 6404.33 87
0 12 -1 173277 6333.73 87
0 12 1 165876 6420.77 100
0 12 -1 182306 6417.5 100
0 12 2 5607.54 609.919 87
0 12 -2 5071.76 564.481 87
0 -12 2 4042.58 470.033 82
0 -12 -2 4483.7 500.088 46
0 12 2 3810.62 490.264 80
0 -12 -2 5423.94 605.93 79
0 12 -2 4524.15 532.643 13
0 -12 2 4082.37 485.904 12
0 12 2 4338.58 544.162 13
0 12 2 5162.93 517.544 78
0 12 -2 4397.78 542.913 77
0 12 -2 3957.79 524.605 74
0 -12 2 4804.46 542.316 75
0 12 2 4807.55 577.998 74
0 12 -2 4728.06 553.05 35
0 12 2 5160.83 586.538 37
0 12 -2 4914.13 534.955 71
0 12 2 5379.01 587.713 71
0 -12 2 4467.81 514.97 66
0 -12 -2 5009.78 536.549 69
0 -12 2 5340.93 645.871 69
0 12 2 4393.38 542.21 5
0 12 2 4958.16 536.679 9
0 12 -2 4637.38 548.254 5
0 12 2 5127.24 626.442 100
0 12 -2 4888.95 548.478 100
0 -12 2 5584.08 572.597 95
0 12 2 5188.16 593.443 92
0 12 3 166837 6041.13 87
0 12 3 151906 5752.66 83
0 -12 3 163622 5906.15 82
0 12 -3 168451 5976.1 13
0 12 3 155663 5987.59 92
0 -12 -3 156421 5939.47 79
0 12 3 162344 5947.12 80
0 12 -3 163491 6004.85 77
0 12 3 157180 5808.11 78
0 12 -3 169679 6017.9 74
0 12 3 162206 6052.31 74
0 -12 3 154978 5974.97 75
0 12 -3 160988 5872.87 35
0 12 3 159812 5976.65 37
0 12 -3 160839 5921.61 71
0 12 3 166649 6029.46 71
0 -12 3 156608 6117.06 69
0 -12 3 160445 5912.03 66
0 -12 -3 164099 5837.3 69
0 12 3 155401 6065.81 100
0 12 -3 166434 5919.12 100
0 -12 3 166634 5941.62 95
0 -12 -3 156876 5897.15 26
0 12 3 161470 5891.42 9
0 12 -3 159389 5959.21 5
0 -12 4 20641 1270.59 95
0 12 4 21730 1364.08 92
0 12 -4 23010.2 1386.36 50
0 12 4 20144.3 1329.6 87
0 12 4 20819.6 1213.03 83
0 -12 4 20874.1 1289.36 82
0 12 -4 21635.3 1277.61 13
0 -12 4 21408.6 1291.77 12
0 -12 -4 20915.3 1265.82 79
0 12 4 19055.1 1265.14 80
0 -12 4 22366.3 1402.97 79
0 12 4 21000.1 1229.58 78
0 12 -4 23658 1381.37 77
0 12 4 18697.7 1267.95 37
0 -12 4 19871.8 1322.03 75
0 12 -4 20321 1309.1 74
0 12 4 20749 1335.66 71
0 -12 -4 22968.7 1383.98 72
0 12 -4 21356 1285.64 71
0 -12 4 20077.8 1385.06 69
0 12 -4 20665.6 1216.24 100
0 12 4 23683.3 1444.16 100
0 12 4 19890.1 1243.41 9
0 12 -4 20012.8 1298.33 5
0 -12 4 22491.5 1297.97 3
0 12 4 20379.8 1300.99 29
0 -12 -4 18770.1 1217.31 26
0 12 5 64842 2948.97 92
0 12 -5 68031.5 3001.85 94
0 12 -5 63125.2 2864.03 50
0 12 5 64153.5 2938.9 87
0 12 5 59299.1 2714.34 83
0 -12 5 65934.4 2894 82
0 -12 5 65197.9 2821.78 43
0 -12 5 63653.5 2868.12 12
0 -12 -5 65899 2743.93 79
0 12 5 59374.4 2833.93 80
0 -12 5 65108.5 2929.19 79
0 12 5 64151 2779.45 78
0 12 -5 62668.7 2897.94 77
0 12 5 58904.1 2779.95 37
0 12 -5 71680.3 2980.08 74
0 -12 5 64384.7 2969.39 75
0 -12 -5 62685.7 2883.84 72
0 12 5 60675 2899.33 71
0 -12 5 68901.2 3053.47 69
0 -12 -5 63311.4 2918.68 67
0 -12 5 62602.8 2808.94 95
0 -12 5 64505.5 2807.12 3
0 12 5 66040.2 2954.98 100
0 -12 -5 61986.3 2783.04 26
0 12 5 62364.7 2833.38 29
0 12 6 81.9014 295.535 96
0 12 -6 -85.8094 256.749 94
0 12 6 83.8059 320.744 92
0 -12 6 145.58 207.679 95
0 12 6 311.763 231.94 89
0 12 6 169.874 265.436 87
0 12 6 134.61 192.039 83
0 -12 6 284.157 256.352 43
0 -12 6 486.739 242.733 12
0 12 6 482.224 271.288 80
0 -12 6 621.274 280.232 79
0 -12 6 81.1236 263.871 82
0 12 6 491.862 268.938 78
0 12 -6 666.645 291.145 77
0 12 6 78.4456 223.806 35
0 12 6 139.264 226.506 37
0 -12 6 -87.5872 223.506 75
0 12 -6 411.302 257.074 74
0 -12 -6 231.133 196.616 72
0 12 6 254.175 275.581 71
0 -12 -6 -85.7773 154.818 67
0 12 6 79.629 268.785 100
0 -12 6 254.988 286.896 99
0 -12 6 423.198 269.959 3
0 12 6 213.004 202.579 29
0 -12 -6 278.326 188.349 26
0 12 -6 -71.5282 204.081 50
0 12 7 42473.9 2313.04 96
0 -12 7 43517 2217.25 95
0 12 7 45183.3 2342.33 92
0 12 -7 42535.6 2306.74 94
0 12 7 42008.1 2111.48 89
0 12 7 44603 2357.45 87
0 12 7 42902.9 2169.13 83
0 -12 7 41823.6 2269.24 82
0 -12 7 44252.9 2197.68 43
0 12 7 42230.5 2273.81 80
0 -12 7 40298.1 2135.18 79
0 12 7 44142.7 2212.1 78
0 12 -7 45445.7 2340.35 77
0 12 -7 43875.6 2302.22 74
0 -12 7 43229.4 2175.26 3
0 12 -7 41187.6 2114.76 50
0 -12 -7 43782.5 2207.08 72
0 -12 -7 46319.9 2350.7 67
0 -12 7 45151 2341.17 69
0 -12 7 38783.3 2230.64 12
0 12 7 43028.8 2196.48 35
0 12 7 40951.6 2116.74 37
0 -12 -7 44047.8 2173.33 26
0 12 7 47347.6 2202.89 29
0 -12 7 42942.3 2307.57 99
0 12 7 43377.4 2230.47 100
0 12 8 1172.23 354.498 83
0 12 8 729.922 396.518 92
0 12 -8 864.108 369.389 94
0 -12 8 953.455 376.797 12
0 12 8 1266.09 357.5 35
0 12 8 1362.16 363.193 89
0 -12 8 1373.26 432.714 90
0 12 -8 1135.26 373.901 74
0 -12 -8 965.641 371.49 73
0 -12 8 1367.79 415.087 75
0 -12 -8 1288.54 350.681 26
0 -12 -8 1466.81 396.289 67
0 -12 8 1081.12 346.867 69
0 -12 8 998.874 327.297 3
0 12 8 1149.52 425.003 87
0 12 8 1759.26 398.157 100
0 -12 8 864.011 417.022 99
0 12 8 1215.22 507.327 96
0 -12 8 1621.36 408.906 95
0 12 9 120680 5010.16 78
0 12 -9 123985 5198.38 77
0 -12 9 126029 5198.73 12
0 12 -9 123009 5069.48 14
0 12 9 126113 5120.34 92
0 12 -9 131490 5240.18 94
0 -12 -9 123155 5026.96 86
0 12 9 132545 5239.39 96
0 12 -9 124727 5134.36 97
0 -12 9 133417 5075.01 95
0 -12 9 126235 5053.03 69
0 -12 9 121525 4935.28 3
0 -12 9 130346 5226.84 99
0 12 -9 119431 5131.63 74
0 -12 -9 123968 5156.28 73
0 -12 9 127105 5199.96 75
0 -12 9 130963 5214.56 82
0 12 9 122184 4987.92 83
0 12 9 121392 4960.23 89
0 -12 9 127336 5092.13 90
0 12 10 7151.36 811.554 78
0 12 -10 8178.05 913.356 77
0 -12 10 7937.54 895.713 12
0 12 -10 7490.86 828.598 14
0 -12 10 8295.86 925.16 99
0 -12 -10 7705 855.284 73
0 -12 10 8677.67 914.836 75
0 12 -10 7765.84 886.624 74
0 12 -10 9003.32 933.553 94
0 12 10 8453.71 891.419 92
0 -12 10 8615.67 897.144 90
0 12 10 7464.46 796.816 89
0 -12 10 8691.91 928.559 82
0 -12 10 6823.24 853.102 23
0 -12 10 8479.7 828.169 69
0 -12 10 7217.15 799.126 95
0 12 -10 7556.12 849.553 97
0 12 10 8716.17 966.672 96
0 -12 -11 25095.6 1640.06 81
0 12 11 20930 1435.68 83
0 -12 11 26361.4 1668.96 82
0 12 -11 26768.6 1686.65 77
0 -12 11 23734.5 1607.1 12
0 12 -11 26096.3 1602.04 14
0 -12 -11 24839.8 1566.35 73
0 12 -11 23236.5 1595.62 74
0 -12 11 26304.4 1640.18 75
0 12 11 26162.3 1615.24 88
0 12 12 16524.2 1116.21 92
0 -12 12 15609.2 1135.27 90
0 12 12 16528.5 1161.86 88
0 12 12 14843.5 1077.22 89
0 -12 12 16447.9 1188.6 23
0 12 -12 17114.4 1234.68 77
0 -12 12 16262.3 1211.66 82
0 12 12 15845.8 1125.08 83
0 -12 -12 13438.3 1107.58 81
0 12 -12 16944.4 1226.45 74
0 -12 -12 12937.4 1021.54 73
0 -12 12 18967.3 1250.98 75
0 -12 12 16268.9 1206.6 99
0 12 -12 18217.3 1219.8 97
0 12 -13 12824.6 945.576 77
0 -12 -13 10340.2 882.866 76
0 12 -13 11442.3 906.118 74
0 -12 13 9831.49 813.615 75
0 12 13 11458.3 795.254 92
0 12 13 11231.9 832.456 89
0 -12 13 10124.6 811.669 90
0 12 13 12060.9 876.674 88
0 12 -13 12670.7 951.437 5
0 -12 13 11342.1 905.488 99
0 -12 13 10429 882.175 82
0 12 13 13004.3 893.472 83
0 -12 -13 11146.1 870.606 81
0 12 -13 11071.9 844.32 97
0 -12 13 11420 882.31 23
0 12 -14 6418.9 546.063 42
0 -12 14 6620.74 560.535 23
0 12 -14 6295.49 501.946 97
0 -12 14 5500.68 529.407 99
0 12 -14 6407.48 530.859 24
0 12 -14 6367.63 574.495 5
0 12 14 6524.6 532.332 89
0 -12 14 6163.42 527.996 90
0 12 14 6059.1 513.423 88
0 12 14 5415.82 483.518 93
0 -12 -15 24844.6 1075.46 46
0 13 0 -66.1187 178.913 87
0 13 0 -113.594 191.684 80
0 -13 0 314.15 274.358 79
0 13 0 -69.0327 241.155 13
0 -13 0 154.147 122.62 46
0 13 0 -90.9043 153.396 78
0 13 0 -67.0315 209.443 77
0 13 0 69.446 250.555 37
0 13 0 73.5919 229.941 35
0 -13 0 48.9946 146.569 75
0 13 0 67.8698 212.062 74
0 13 0 126.804 221.486 71
0 -13 0 -71.455 170.521 69
0 -13 0 63.241 171.126 66
0 13 0 55.2305 192.939 9
0 13 0 63.7829 181.929 5
0 13 0 -143.115 241.499 100
0 13 0 60.3575 217.765 92
0 13 1 1556.4 353.738 87
0 13 -1 1380.66 322.757 87
0 13 1 1532.68 331.09 80
0 13 -1 1512.82 302.627 80
0 -13 1 1620.8 409.665 79
0 -13 -1 1133.75 344.069 79
0 13 -1 2113.96 424.266 13
0 13 1 1550.99 368.277 13
0 -13 -1 1717.55 324.523 46
0 -13 1 1553.19 296.591 46
0 13 1 1281.59 287.822 78
0 13 -1 1146.23 313.615 77
0 13 -1 1961.45 402.349 35
0 13 1 1462.72 395.584 35
0 13 -1 1483.1 390.295 37
0 13 1 1449.65 386.666 37
0 13 -1 1696.25 375.189 74
0 -13 1 1064.86 276.221 75
0 13 1 1660.47 377.34 74
0 13 1 1239.96 331.065 71
0 13 -1 1449.18 319.866 71
0 -13 1 750.254 243.788 66
0 -13 1 1378.32 361.924 69
0 -13 -1 1667.31 373.763 69
0 13 1 1399.3 322.71 9
0 13 1 1729.51 359.223 5
0 13 -1 1685.59 372.781 5
0 13 1 2234.12 442.949 100
0 13 -1 1381.72 391.955 100
0 13 1 1474.11 368.601 92
0 -13 1 1767.18 344.753 95
0 13 -2 2940.51 459.723 87
0 13 2 2042 411.358 87
0 -13 -2 2785.38 410.155 46
0 -13 2 2157.42 481.593 79
0 13 -2 2888.9 421.362 80
0 -13 -2 2551.41 449.905 79
0 -13 2 2830.3 420.99 82
0 13 2 2616.4 422.322 80
0 13 2 3111.88 504.973 13
0 13 -2 2439.01 441.116 13
0 13 2 2957.2 402.81 78
0 13 -2 2908.21 471.6 77
0 -13 2 2674.86 427.504 75
0 13 2 2367.25 447.712 74
0 13 -2 2775.75 455.708 74
0 13 -2 2398.01 429.824 35
0 13 2 3128.28 520.854 37
0 13 2 2401.96 476.351 35
0 13 2 3072.13 477.275 71
0 13 -2 3328.84 477.402 71
0 -13 2 2969.28 439.264 66
0 -13 2 3342.95 542.698 69
0 -13 -2 3182.75 458.968 69
0 13 -2 2671.82 447.49 100
0 13 2 3794.88 570.131 100
0 13 2 2441.28 405.638 9
0 13 -2 2420.2 425.069 5
0 13 2 2122.23 428.087 92
0 -13 2 3336.37 478.445 95
0 13 2 3200.97 464.949 5
0 -13 3 5928.21 621.561 82
0 -13 3 6235.88 736.575 79
0 -13 -3 7109.45 709.573 79
0 13 3 5830.96 656.472 80
0 13 3 5654.93 688.716 92
0 13 3 6515.5 629.016 78
0 13 -3 6599.46 690.189 77
0 13 3 5951.75 719.732 35
0 13 -3 6320.65 642.42 35
0 13 3 5721.6 676.781 37
0 13 -3 6463.64 661.512 100
0 13 3 5959.04 710.058 100
0 13 3 6885.78 733.719 74
0 -13 3 6708.96 695.237 75
0 13 -3 6371.04 689.114 74
0 13 -3 6041.61 650.865 71
0 13 3 6111.96 686.031 71
0 -13 -3 5335.46 661.196 72
0 13 3 6222.09 640.649 9
0 13 -3 6677.27 692.225 5
0 13 -3 6580.14 690.704 87
0 13 3 5963.67 701.444 87
0 -13 -3 5694.07 582.488 69
0 -13 3 6877.38 785.572 69
0 -13 3 6173.74 659.014 95
0 13 3 6273.49 705.863 13
0 -13 3 5747.47 616.994 12
0 13 -3 6700.02 674.102 13
0 13 4 2050.32 458.797 92
0 13 -4 1789.99 412.34 94
0 -13 4 1252.58 330.812 95
0 13 -4 1884.82 416.737 50
0 13 4 1748.49 415.513 87
0 13 4 1772.84 403.208 13
0 -13 4 1968.56 394.814 12
0 -13 4 1797.13 421.873 82
0 13 4 1740.65 401.754 80
0 -13 4 1782.06 415.893 79
0 13 -4 925.725 338.265 77
0 13 4 2199.63 393.611 78
0 -13 -4 2102.5 395.601 79
0 13 4 2189.27 452.719 35
0 13 4 2016.36 419.579 37
0 -13 4 1894.64 418.869 75
0 13 -4 1611.4 383.11 74
0 13 4 1327.92 363.499 71
0 13 -4 1748.32 371.947 71
0 -13 -4 1377.91 369.711 72
0 -13 4 2338.74 489.944 69
0 13 4 1332.42 441.468 100
0 13 4 1187.9 325.3 9
0 13 -4 2129.87 415.369 5
0 -13 -4 2013.69 391.602 26
0 13 4 2340.76 444.842 29
0 -13 4 1444.08 355.21 3
0 13 5 8006.41 870.855 92
0 13 -5 9002.96 892.15 94
0 13 -5 8539.44 843.02 50
0 13 5 9198.81 908.893 87
0 -13 5 8106.26 814.401 82
0 13 5 8274.97 765.624 83
0 -13 5 9869.12 863.05 43
0 -13 5 8559.41 829.061 12
0 13 5 7762.32 798.733 13
0 -13 -5 9651.09 806.194 79
0 13 5 7313.15 799.978 80
0 -13 5 7307.73 800.285 79
0 13 -5 9171.56 874.789 77
0 13 5 8177.83 771.752 78
0 13 5 9687.67 869.336 37
0 13 5 10002.9 917.81 35
0 -13 5 8881.04 878.687 75
0 13 -5 7618.59 806.099 74
0 13 5 6224.14 782.167 71
0 13 -5 8842.13 818.183 71
0 -13 -5 8006.46 821.669 72
0 -13 -5 9049.32 808.101 26
0 13 5 7949.2 810.179 29
0 13 -5 9584.77 889.811 5
0 -13 5 10044.6 866.033 95
0 13 5 10196.8 954.29 100
0 -13 5 9069.13 826.714 3
0 -13 6 10103.9 901.394 95
0 13 6 9108.77 928.388 92
0 13 -6 8615.64 921.5 94
0 13 -6 8456.85 833.016 50
0 13 6 9263.07 931.986 87
0 13 6 7850.64 775.616 83
0 -13 6 10098.7 925.262 82
0 -13 6 8090.54 808.47 43
0 13 6 9234.68 880.11 13
0 -13 6 8196.03 857.373 12
0 -13 6 8810.04 867.587 79
0 13 6 8246.89 857.609 80
0 13 6 9491.14 865.458 78
0 13 -6 8250.17 872.884 77
0 13 6 9486.95 861.835 37
0 13 6 7411.37 822.801 35
0 13 -6 9652.37 930.678 74
0 -13 6 6944.85 831.101 75
0 -13 -6 9517.38 899.079 72
0 13 6 8494.87 927.838 71
0 13 -6 8775.7 844.102 71
0 -13 6 9247.55 943.524 69
0 13 -6 9082.63 900.384 5
0 13 6 8790.72 891.016 100
0 -13 6 10131.8 967.317 99
0 -13 6 8941.02 843.004 3
0 13 6 6526 749.144 29
0 -13 -6 7538.28 777.267 26
0 -13 7 3700.6 570.164 95
0 13 7 5110.1 761.438 92
0 13 -7 5482.84 737.813 94
0 -13 7 4872.31 674.951 90
0 13 7 4871.66 599.924 89
0 13 7 3923.36 686.987 87
0 13 7 5316.53 658.082 83
0 -13 7 4819.68 631.357 43
0 -13 7 4622.45 623.533 79
0 13 7 5080.22 657.634 78
0 -13 7 5514.79 724.651 99
0 13 7 5120.08 678.659 100
0 13 7 5173.94 673.031 35
0 13 7 5197.04 645.969 37
0 13 7 4073.83 582.948 29
0 -13 -7 4679.41 621.649 26
0 -13 7 7005.57 818.126 69
0 13 -7 4150.03 579.061 50
0 13 -7 5634.28 745.552 5
0 -13 7 4427.32 663.512 12
0 13 7 6144.57 708.234 13
0 -13 7 5586.76 667.998 3
0 13 8 925.455 376.416 83
0 -13 8 1264.76 403.823 12
0 13 8 1379.2 347.525 13
0 13 -8 1386.05 439.03 94
0 13 8 1506.24 481.754 92
0 13 8 1799.66 445.463 80
0 -13 8 1247.67 398.413 82
0 13 -8 689.959 334.691 77
0 -13 -8 1099.16 384.163 73
0 -13 8 603.318 353.201 75
0 13 -8 870.035 381.862 74
0 13 8 936.414 324.652 35
0 -13 8 1725.43 414.136 3
0 -13 8 1694.71 458.805 69
0 -13 -8 1011.54 331.032 67
0 13 8 394.586 379.299 87
0 -13 8 1306.56 424.698 90
0 13 8 1042.22 331.019 89
0 -13 8 1152.23 350.145 95
0 -13 8 1670.31 444.649 99
0 13 8 1517.2 382.905 100
0 13 9 11379.5 1019.48 78
0 13 -9 10584.4 1055.28 77
0 13 -9 11740.5 1088.73 94
0 13 9 11530.5 1081.89 92
0 -13 9 11477.8 1085.79 82
0 -13 9 11784.7 1057.28 90
0 13 9 12633.6 1014.28 89
0 -13 9 11200 1075.73 75
0 -13 -9 11199.8 1062.71 73
0 13 -9 11327.1 1060.68 74
0 -13 9 11501.4 978.825 3
0 -13 9 9772.35 956.8 69
0 -13 9 9819 1029.78 12
0 13 -9 11086.5 1013.16 14
0 -13 -9 10764.3 998.275 86
0 -13 9 12352.1 1129.63 99
0 13 9 11676.9 952.202 100
0 -13 9 11674.5 1017.75 95
0 13 -9 11550.5 1063.57 97
0 -13 -10 8263.73 822.195 86
0 -13 10 9340.51 967.553 82
0 13 10 8990.11 867.658 83
0 -13 10 8460.32 882.931 90
0 13 10 8597.43 907.651 88
0 13 -10 8820.29 883.681 14
0 -13 10 9108.45 955.943 12
0 13 10 9551.9 905.988 78
0 13 -10 9665.97 961.754 77
0 13 -10 9803.54 963.03 74
0 -13 10 9730.43 969.678 75
0 -13 -10 9270.71 932.872 73
0 13 -10 9030.25 942.276 94
0 13 10 10951.4 1001.16 92
0 -13 10 9577.57 846.069 3
0 -13 10 9840.68 888.003 69
0 13 -10 8668.28 942.77 5
0 13 -10 9064.03 918.763 97
0 -13 10 10421.8 990.53 23
0 -13 10 9018.27 961.574 99
0 -13 -11 9764.26 946.592 81
0 -13 11 9686.7 956.225 12
0 13 -11 9992.18 967.554 77
0 13 11 8265.14 820.985 83
0 -13 11 11006.4 991.319 82
0 13 -11 9441.58 939.126 5
0 -13 11 10640.9 970.341 75
0 13 -11 9455.99 937.21 74
0 -13 -11 9739.36 907.47 73
0 13 -11 9936.45 877.968 71
0 -13 11 10680.4 988.927 99
0 -13 11 9421.06 918.913 23
0 13 11 9818.31 928.213 88
0 13 11 10920.4 900.084 89
0 -13 11 10892.4 955.395 90
0 13 -11 10989.4 963.873 97
0 13 -11 9517.39 920.491 94
0 13 11 10186.8 918.689 92
0 -13 12 253.43 249.336 90
0 13 12 473.62 244.949 89
0 -13 12 297.667 260.191 82
0 -13 -12 364.817 237.536 81
0 13 12 68.1495 204.161 88
0 13 -12 376.936 235.802 77
0 13 12 292.491 236.219 83
0 13 -12 -73.0982 208.782 74
0 -13 12 286.9 224.372 75
0 -13 -12 494.482 208.887 73
0 13 -12 563.723 215.998 71
0 -13 12 651.622 313.383 99
0 -13 12 135.572 266.732 23
0 13 -12 549.477 240.186 97
0 13 12 1269.59 349.336 92
0 13 -12 226.482 215.607 5
0 13 -13 1290.76 292.076 97
0 13 -13 2049.23 362.199 77
0 -13 -13 1943.09 367.265 76
0 -13 13 1907.31 356.133 90
0 13 13 1381.95 283.873 89
0 -13 13 1708.89 348.662 99
0 13 -13 1129.68 301.907 74
0 -13 13 2143.42 352.665 75
0 13 13 1112.08 284.391 93
0 13 13 1714.34 306.48 92
0 -13 13 2045.44 373.372 23
0 -13 -13 1233.65 274.689 81
0 13 -13 2188.87 381.131 5
0 -13 13 2185.16 289.915 36
0 13 13 2082.39 364.675 88
0 13 -14 1527.37 232.705 97
0 13 -14 1497.39 252.234 42
0 -13 14 1072.65 228.953 99
0 13 14 1405.79 239.604 88
0 13 14 1854.47 245.801 93
0 13 14 1324.21 217.843 89
0 -13 14 1239.56 224.6 90
0 13 -14 1111.66 203.533 24
0 -13 14 930.954 221.724 23
0 14 0 125184 5044.43 77
0 14 0 129805 5082.77 37
0 14 0 124293 5080.6 35
0 14 0 124487 5036.35 13
0 -14 0 127294 4818.71 46
0 14 0 130319 5078.5 74
0 14 0 135419 5034.42 71
0 -14 0 128385 4983.58 66
0 -14 0 128610 5079.91 69
0 14 0 129736 4912.2 80
0 -14 0 129219 5168.81 79
0 14 0 134908 5065.4 87
0 14 0 125086 5072.52 100
0 14 0 127394 4994.8 5
0 14 0 130172 4889.9 9
0 14 -1 63562.2 2880.33 87
0 14 1 63291.8 2905.95 87
0 -14 1 68242 3076.43 79
0 14 1 62408.3 2785.58 80
0 -14 -1 65029.9 2994.62 79
0 14 -1 66803.3 2795.62 80
0 -14 -1 62500.2 2722.43 46
0 14 -1 64120.6 2918.78 77
0 14 -1 62192.3 2902.18 35
0 14 1 62282 2972.41 35
0 14 1 64820.6 2932.77 37
0 14 -1 64132.6 2910.8 13
0 14 1 66359.8 2971.04 13
0 -14 1 60985.4 2733.38 75
0 14 -1 65508.5 2934.05 74
0 14 1 65820.9 2951.25 74
0 14 -1 68294.7 2893.72 71
0 14 1 67084.4 2911.25 71
0 -14 -1 62141.4 2861.85 69
0 -14 1 62593.2 2827.48 66
0 -14 1 61524.5 2953.42 69
0 14 -1 63154.9 2860.72 5
0 14 1 65981.8 2891.4 5
0 14 1 65650.6 2785.74 9
0 14 -1 66028 2941.88 100
0 14 1 62790.5 2957.18 100
0 -14 1 63821.8 2850.55 95
0 14 1 63602.6 2856.02 92
0 14 -2 70575.3 3094.62 87
0 14 2 64691.5 3070.83 87
0 14 2 67141.2 3125.02 13
0 14 -2 73224.2 3126.57 13
0 -14 -2 70771.7 2961.39 46
0 -14 -2 65690.7 3103.12 79
0 14 2 72023.8 3054.49 80
0 -14 2 66424.6 3198.18 79
0 14 -2 77818.3 3034.6 80
0 14 2 67622.9 2874.99 78
0 14 -2 71535.8 3137.3 77
0 14 2 71823.4 3184.41 74
0 14 -2 66761.2 3083.62 74
0 -14 2 65805.9 2988.94 75
0 14 2 65951.4 3086.34 37
0 14 -2 73079.9 3103.5 35
0 14 2 70768.8 3234.47 35
0 14 2 67646.4 3100.29 71
0 14 -2 71545.1 3067.5 71
0 -14 -2 68124.7 3015.95 69
0 -14 2 68688.9 3218.53 69
0 -14 2 71653.8 3057.8 66
0 14 2 70836 3090.4 5
0 14 2 71420.3 2994.36 9
0 14 -2 72399.1 3112.18 5
0 14 2 73076.8 3133.52 92
0 14 2 69364 3189.31 100
0 14 -2 67625.6 3066.37 100
0 -14 2 74412.1 3090.49 95
0 14 -3 3164.9 536.887 50
0 14 -3 3280 504.606 87
0 14 3 3930.31 597.97 87
0 -14 -3 2571.17 417.937 46
0 14 3 2709.55 505.261 13
0 14 -3 3783.32 545.224 13
0 14 -3 2300.69 409.839 80
0 -14 3 3767.51 508.985 82
0 -14 -3 3173.64 511.814 79
0 -14 3 3389.43 573.891 79
0 14 3 3068.92 501.721 80
0 14 3 2740.68 429.698 78
0 14 -3 3185.84 516.252 77
0 14 3 1693.86 420.228 35
0 14 -3 3371.58 497.281 35
0 14 3 3872.51 574.95 37
0 -14 3 2291.28 445.315 75
0 14 3 3245.61 549.061 74
0 14 -3 2874.36 507.368 74
0 14 -3 3433.65 510.216 71
0 -14 -3 2806.37 514.801 72
0 14 3 3273.86 522.521 71
0 -14 -3 2692.23 449.844 69
0 14 -3 2209.2 426.626 100
0 14 3 3062.08 560.003 100
0 14 3 1920.79 448.647 92
0 -14 3 2832.13 467.654 95
0 14 3 3319.63 487.842 9
0 14 -3 2259.88 431.659 5
0 14 3 2625.66 493.963 29
0 14 -4 29932.5 1781.03 94
0 14 4 26103.1 1674.83 92
0 14 -4 29077.3 1734.09 50
0 14 4 24237.5 1645.51 87
0 14 -4 29941 1689.67 87
0 -14 4 27266.3 1595.25 82
0 -14 -4 24619.6 1549.31 79
0 14 4 29924.5 1698.36 80
0 -14 4 28777.7 1761.9 79
0 14 4 28794.8 1712.37 13
0 -14 4 26040.9 1583.17 12
0 14 -4 28696.6 1695.18 5
0 14 4 26951.1 1576.31 9
0 14 -4 27202.8 1673.27 77
0 14 4 26490.1 1512.57 78
0 14 4 26328.5 1631.15 37
0 14 4 25920.2 1707.93 35
0 -14 4 28688.3 1692.88 75
0 14 -4 29328.1 1703.17 74
0 14 -4 32242.2 1715.44 71
0 14 4 27140.4 1690.97 71
0 -14 -4 25884.4 1667.86 72
0 14 4 29420.1 1712.24 29
0 14 4 29181.5 1765.06 100
0 -14 4 27301.1 1613.1 95
0 -14 4 26884.3 1598.11 3
0 -14 4 28935.1 1639.35 43
0 14 5 2517.67 517.239 92
0 14 -5 2782.39 546.218 94
0 -14 5 2187.36 456.062 95
0 14 -5 2286.37 487.631 50
0 14 -5 2874.35 495.84 87
0 14 5 1551.97 417.062 87
0 -14 5 1708.03 407.746 43
0 14 5 2560.39 491.394 13
0 -14 5 2375.04 454.237 12
0 -14 5 1855.98 423.381 82
0 14 5 1757.65 418.816 80
0 -14 5 1645.32 417.572 79
0 14 5 2094.31 422.947 78
0 14 -5 2741.43 515.062 77
0 14 5 2711.84 550.981 35
0 14 5 1489.94 423.711 37
0 14 -5 2374.98 487.174 74
0 -14 5 2274.86 476.159 75
0 14 5 2163.17 498.969 71
0 14 -5 1267.95 363.537 71
0 -14 -5 2055.78 474.782 72
0 -14 5 2787.11 542.791 69
0 -14 5 2312.2 455.421 3
0 14 5 2723.95 553.406 100
0 14 -5 2102.45 451.904 5
0 -14 -5 1555.61 359.765 26
0 14 5 1899.81 433.135 29
0 14 -6 55330.3 2772.81 94
0 14 6 54918.3 2761.28 92
0 14 -6 53987.1 2627.36 50
0 14 6 51811.1 2734.33 87
0 -14 6 53026.4 2656.69 82
0 -14 6 56607 2636.95 43
0 14 6 56105.5 2709.82 80
0 -14 6 53338.7 2667.02 79
0 14 -6 48995 2641.07 77
0 14 6 52703.8 2540.78 78
0 -14 6 55750.8 2700.04 12
0 14 6 52914.5 2629.25 13
0 14 -6 55791.2 2736.3 5
0 -14 -6 50233 2501.96 26
0 14 6 54172.7 2619.29 29
0 -14 6 51857.2 2754.18 69
0 -14 6 56535.9 2625.93 3
0 14 6 53744.4 2693.69 100
0 -14 6 54469.1 2747.99 99
0 -14 6 53038.2 2608.7 95
0 14 6 56248.8 2721.22 35
0 14 6 57036 2619.32 37
0 -14 7 3924.76 662.996 99
0 14 7 3324.72 571.313 100
0 -14 7 3378.53 544.101 95
0 14 -7 1992.51 492.898 94
0 14 7 3556.07 626.134 92
0 -14 7 3178.4 577.034 90
0 14 7 2774.12 600.134 87
0 14 7 2322.32 429.487 83
0 -14 7 4320.65 602.453 43
0 14 7 3177.84 561.115 35
0 14 7 2992.05 504.571 37
0 -14 7 3510.08 607.3 69
0 -14 7 3009.07 558.23 75
0 14 -7 2876.45 527.29 74
0 -14 -7 3549.91 570.9 72
0 14 -7 2208.86 481.574 71
0 14 7 2495.79 495.247 13
0 -14 7 1600.91 426.54 12
0 -14 7 3116.83 508.132 3
0 14 -7 3201.05 613.37 5
0 14 -7 3486.46 528.683 50
0 14 7 2839.38 491.511 29
0 -14 8 114863 4722.26 90
0 14 8 113446 4891.63 87
0 14 8 115109 4592.86 83
0 -14 8 118053 4831.44 82
0 -14 8 117499 4848.3 12
0 14 8 108633 4585.16 13
0 14 -8 116156 4884.09 94
0 14 8 113107 4806.98 92
0 14 8 119196 4855.39 80
0 14 -8 116466 4872.59 77
0 14 8 115554 4645.07 78
0 14 8 117930 4674.75 35
0 14 -8 119334 4735.1 71
0 -14 8 119349 4853.97 69
0 -14 8 118503 4873.55 99
0 14 8 117206 4683.52 100
0 14 -8 106251 4774.92 5
0 14 -8 115685 4824.17 97
0 -14 8 115035 4678.63 95
0 -14 8 115640 4644.17 3
0 14 -8 112408 4818.33 74
0 -14 8 114476 4866.37 75
0 -14 -8 111554 4836.6 73
0 -14 9 10005.5 1001.09 12
0 14 -9 9172.41 901.237 14
0 -14 9 11274.3 1001.22 90
0 14 9 9813.87 864.614 89
0 14 -9 9770.23 982.902 77
0 14 9 8441.36 870.245 78
0 -14 -9 8192.66 911.865 73
0 -14 9 10708.2 1054.53 75
0 14 -9 10546.3 1022.77 74
0 14 9 9249.15 967.203 92
0 14 -9 10058.6 1005.9 94
0 14 -9 9283.34 915.187 71
0 -14 9 11327.2 1010.83 69
0 -14 9 9105.28 884.884 95
0 14 -9 10013 975.309 97
0 14 -9 7336.48 875.092 5
0 -14 9 8558.04 928.086 82
0 14 9 10995.6 918.612 83
0 -14 9 9900.87 1011.84 99
0 14 9 10668.4 908.157 100
0 -14 -10 72696.8 3305.18 81
0 -14 10 63750.1 3180.44 12
0 14 10 67135.2 3055.47 78
0 14 -10 71834.3 3276.52 77
0 14 10 70289.9 3024.18 89
0 14 10 74514.3 3246.48 88
0 -14 -10 69643.3 3219.37 73
0 14 -10 71672 3257.24 74
0 -14 10 71644.2 3273.61 75
0 14 -10 68487.3 3242.28 5
0 14 -10 72451 3115.93 71
0 -14 10 69814.5 2993.92 3
0 14 10 65362 2986.42 83
0 -14 10 74417.8 3278.61 82
0 -14 10 66839.8 3026.96 95
0 -14 -10 69092.6 3071.72 86
0 -14 10 69324.9 3093.24 69
0 14 -11 38439.6 1907.38 87
0 14 11 39405.8 1915.59 83
0 -14 11 41986.6 2122.84 82
0 14 -11 38883.9 2093.43 5
0 -14 -11 37356.2 2004.49 73
0 -14 11 39214 2076.78 75
0 14 -11 37748.7 2043.06 74
0 -14 -11 40275.1 2111.72 81
0 14 -11 36012.2 1884.9 71
0 14 -11 40786.8 2078.48 97
0 14 11 40128.4 2016.35 92
0 14 -11 41621.5 2098.59 94
0 -14 11 39555.9 2082.21 99
0 14 -11 37947.2 2064.11 77
0 -14 11 41457.9 2074.54 23
0 14 11 39145.8 1906.47 89
0 14 11 37111.9 2009.12 88
0 -14 11 38566.9 1972.06 90
0 -14 -12 20495.6 1284.54 81
0 14 -12 22561.1 1329.95 77
0 14 12 18978.4 1180 92
0 14 -12 23400.3 1315.8 97
0 14 -12 21407.7 1313.96 5
0 -14 12 21427.9 1299.31 99
0 14 12 20072.4 1154.15 83
0 -14 -12 16766.2 1129.01 73
0 14 -12 21892.8 1306.08 74
0 -14 12 22971.4 1329.05 75
0 14 12 20074.9 1149.2 89
0 14 12 20810.4 1264.86 88
0 -14 12 20577.3 1209.03 90
0 -14 12 23047.6 1302.59 23
0 14 13 23739.6 1208.67 93
0 -14 13 22787.3 1169.15 90
0 14 13 22395.3 1129.07 89
0 14 13 25796.8 1261.11 88
0 -14 13 24629.9 1254.8 23
0 -14 -13 21278.2 1244.17 76
0 14 -13 23960.9 1229.07 97
0 14 -13 25056.1 1300.89 5
0 -14 13 23379.3 1242.94 99
0 -14 13 23452.3 1058.83 36
0 14 14 8034.62 503.084 93
0 -14 -14 8926.51 536.229 46
0 15 0 69.1537 197.274 80
0 -15 0 -93.776 267.497 79
0 15 0 84.8137 275.844 37
0 15 0 87.0532 272.021 35
0 15 0 258.824 258.113 100
0 15 0 251.448 282.888 74
0 15 0 78.1814 223.02 71
0 15 0 -77.9054 222.233 5
0 15 0 84.3813 228.353 13
0 15 0 81.4296 243.62 87
0 15 0 459.347 264.719 9
0 -15 0 154.485 184.36 66
0 -15 -1 4463.06 534.184 46
0 15 1 3431.82 574.402 13
0 15 -1 3935.33 595.862 13
0 -15 1 4452.47 603.103 95
0 15 1 4687.79 627.138 92
0 -15 -1 4446.95 653.666 79
0 15 -1 4353.82 558.756 80
0 15 1 3639.45 532.626 80
0 -15 1 4229.47 657.253 79
0 15 -1 4694.15 640.537 77
0 15 -1 4435 632.626 74
[truncated: 2,491,909 more chars]
